# Supplementary material for: Rapid humoral immune responses are required for recovery from haemorrhagic fever with renal syndrome patients
Source: Emerg Microbes Infect. 2020 Oct 21;9(1):2303–14. doi: 10.1080/22221751.2020.1830717 (PMC8284976; doi:10.1080/22221751.2020.1830717)
Supplement: Supplemental Material [file TEMI_A_1830717_SM3938.zip]

Archive with 2 entries (2 files):
- Tables S4 and S5/Table S4.xlsx
- Tables S4 and S5/Table S5.xlsx
