# Supplementary material for: Rapid humoral immune responses are required for recovery from haemorrhagic fever with renal syndrome patients
Source: Emerg Microbes Infect. 2020 Oct 21;9(1):2303–14. doi: 10.1080/22221751.2020.1830717 (PMC8284976; doi:10.1080/22221751.2020.1830717)
Supplement: Supplemental Material [file TEMI_A_1830717_SM3938.zip › Tables S4 and S5/Table S4.xlsx]

## Sheet: S-Ac vs M-Ac
	ENTREZID	ENSEMBL	SYMBOL	GENENAME	logFC	AveExpr	t	P.Value	adj.P.Val	B
ENSG00000273837	NA	ENSG00000273837	NA	NA	6.57606	-1.95134	17.3519	1.10476e-09	1.63173e-05	-1.0662
ENSG00000254415	100049587	ENSG00000254415	SIGLEC14	sialic acid binding Ig like lectin 14	8.7273	0.96271	13.6397	1.61359e-08	0.000119163	-0.706016
ENSG00000100351	9402	ENSG00000100351	GRAP2	GRB2 related adaptor protein 2	-1.07247	6.33377	-6.09345	6.11626e-05	0.256477	1.23532
ENSG00000100346	8911	ENSG00000100346	CACNA1I	calcium voltage-gated channel subunit alpha1 I	-2.81037	2.51553	-6.00828	6.94589e-05	0.256477	-0.897441
ENSG00000107798	3988	ENSG00000107798	LIPA	lipase A, lysosomal acid type	2.05204	7.95154	5.58441	0.000132796	0.39228	0.779193
ENSG00000213949	3672	ENSG00000213949	ITGA1	integrin subunit alpha 1	1.84404	3.74104	5.36685	0.000187028	0.399457	0.0191336
ENSG00000256043	1519	ENSG00000256043	CTSO	cathepsin O	1.05667	5.20232	5.35921	0.000189316	0.399457	0.303445
ENSG00000183426	9284	ENSG00000183426	NPIPA1	nuclear pore complex interacting protein family member A1	-1.68462	1.89572	-5.17795	0.00025316	0.467397	-1.28834
ENSG00000162745	25903	ENSG00000162745	OLFML2B	olfactomedin like 2B	2.3274	1.15044	5.08776	0.000293053	0.480932	-1.73508
ENSG00000139679	10161	ENSG00000139679	LPAR6	lysophosphatidic acid receptor 6	1.36208	5.30318	4.58164	0.000680178	0.776216	-0.609677
ENSG00000211942	NA	ENSG00000211942	NA	NA	3.12846	3.56942	4.57859	0.000683712	0.776216	-0.814051
ENSG00000145491	83853	ENSG00000145491	ROPN1L	rhophilin associated tail protein 1 like	-1.52252	0.216353	-4.45364	0.000846198	0.776216	-2.24485
ENSG00000226124	348751	ENSG00000226124	FTCDNL1	formiminotransferase cyclodeaminase N-terminal like	2.00273	0.146266	4.45002	0.000851468	0.776216	-2.45506
ENSG00000164512	79722	ENSG00000164512	ANKRD55	ankyrin repeat domain 55	-1.78948	1.52831	-4.43555	0.000872868	0.776216	-2.15653
ENSG00000108389	9110	ENSG00000108389	MTMR4	myotubularin related protein 4	-0.645956	5.16215	-4.43389	0.000875373	0.776216	-0.693583
ENSG00000157227	4323	ENSG00000157227	MMP14	matrix metallopeptidase 14	1.7875	3.1519	4.39738	0.000932082	0.776216	-1.29315
ENSG00000006638	6915	ENSG00000006638	TBXA2R	thromboxane A2 receptor	-1.9398	1.21352	-4.36692	0.000982329	0.776216	-2.09818
ENSG00000250771	100419170	ENSG00000250771	LOC100419170	toll like receptor 2 pseudogene	2.2169	1.34237	4.31948	0.00106628	0.776216	-1.98904
ENSG00000078399	3205	ENSG00000078399	HOXA9	homeobox A9	1.83158	0.271588	4.29916	0.00110448	0.776216	-2.40444
ENSG00000204472	199	ENSG00000204472	AIF1	allograft inflammatory factor 1	1.28908	7.65246	4.25027	0.00120237	0.776216	-0.833157
ENSG00000131401	256236	ENSG00000131401	NAPSB	napsin B aspartic peptidase, pseudogene	2.13676	5.98006	4.22352	0.00125971	0.776216	-0.963749
ENSG00000124098	116151	ENSG00000124098	FAM210B	family with sequence similarity 210 member B	0.826645	4.77724	4.20462	0.00130193	0.776216	-1.10008
ENSG00000179163	2517	ENSG00000179163	FUCA1	alpha-L-fucosidase 1	0.981787	4.33478	4.15164	0.00142831	0.776216	-1.18388
ENSG00000282826	100289097	ENSG00000282826	FRG1CP	FSHD region gene 1 family member C, pseudogene	2.49621	3.26013	4.12868	0.00148695	0.776216	-1.52557
ENSG00000203747	2214	ENSG00000203747	FCGR3A	Fc fragment of IgG receptor IIIa	1.10006	8.62483	4.10643	0.0015462	0.776216	-1.01957
ENSG00000121933	57413	ENSG00000121933	TMIGD3	transmembrane and immunoglobulin domain containing 3	1.68449	0.528089	4.09638	0.00157375	0.776216	-1.88615
ENSG00000255197	NA	ENSG00000255197	NA	NA	1.52053	4.87559	4.09245	0.00158468	0.776216	-1.25387
ENSG00000232354	NA	ENSG00000232354	NA	NA	-1.9722	-0.835392	-4.07309	0.00163956	0.776216	-3.06668
ENSG00000253636	NA	ENSG00000253636	NA	NA	-2.39879	-1.21301	-4.04171	0.00173281	0.776216	-3.04642
ENSG00000260910	100861555	ENSG00000260910	LINC00565	long intergenic non-protein coding RNA 565	-1.52063	0.0446419	-3.99973	0.00186618	0.776216	-2.78005
ENSG00000111269	1389	ENSG00000111269	CREBL2	cAMP responsive element binding protein like 2	0.770744	5.52696	3.98855	0.00190348	0.776216	-1.2451
ENSG00000119457	57864	ENSG00000119457	SLC46A2	solute carrier family 46 member 2	2.47393	2.17615	3.95115	0.00203391	0.776216	-2.43138
ENSG00000214425	NA	ENSG00000214425	NA	NA	-0.916965	3.86318	-3.93176	0.00210512	0.776216	-1.57144
ENSG00000118640	8673	ENSG00000118640	VAMP8	vesicle associated membrane protein 8	0.605158	6.78427	3.89382	0.00225202	0.776216	-1.31988
ENSG00000162976	130814	ENSG00000162976	SLC66A3	solute carrier family 66 member 3	0.623146	5.7724	3.88347	0.00229391	0.776216	-1.36228
ENSG00000155659	11326	ENSG00000155659	VSIG4	V-set and immunoglobulin domain containing 4	2.17527	5.81304	3.86646	0.0023645	0.776216	-1.35322
ENSG00000160352	148206	ENSG00000160352	ZNF714	zinc finger protein 714	-0.988348	3.16405	-3.85604	0.00240883	0.776216	-1.70079
ENSG00000129116	23022	ENSG00000129116	PALLD	palladin, cytoskeletal associated protein	1.01738	3.30772	3.85547	0.00241129	0.776216	-1.84266
ENSG00000115561	51652	ENSG00000115561	CHMP3	charged multivesicular body protein 3	0.557033	5.79396	3.85222	0.00242528	0.776216	-1.39968
ENSG00000198959	7052	ENSG00000198959	TGM2	transglutaminase 2	1.86587	3.11911	3.84805	0.0024434	0.776216	-1.75368
ENSG00000203485	64423	ENSG00000203485	INF2	inverted formin, FH2 and WH2 domain containing	-0.853152	5.59506	-3.84746	0.00244597	0.776216	-1.42502
ENSG00000111671	84727	ENSG00000111671	SPSB2	splA/ryanodine receptor domain and SOCS box containing 2	-1.26406	2.24965	-3.83884	0.00248389	0.776216	-2.06431
ENSG00000140044	122953	ENSG00000140044	JDP2	Jun dimerization protein 2	1.64672	6.00746	3.80498	0.00263887	0.776216	-1.45083
ENSG00000233901	100506119	ENSG00000233901	LINC01503	long intergenic non-protein coding RNA 1503	1.82254	1.74223	3.78899	0.00271544	0.776216	-2.43983
ENSG00000162512	9672	ENSG00000162512	SDC3	syndecan 3	1.87368	4.00762	3.78625	0.0027288	0.776216	-1.6783
ENSG00000230795	NA	ENSG00000230795	NA	NA	-1.61804	1.25461	-3.75984	0.00286101	0.776216	-2.43321
ENSG00000257151	NA	ENSG00000257151	NA	NA	-1.91801	0.0409398	-3.74252	0.0029513	0.776216	-3.01555
ENSG00000105609	10990	ENSG00000105609	LILRB5	leukocyte immunoglobulin like receptor B5	3.03544	0.0306908	3.73671	0.00298225	0.776216	-2.75045
ENSG00000065833	4199	ENSG00000065833	ME1	malic enzyme 1	1.77779	1.47602	3.72708	0.00303427	0.776216	-2.28047
ENSG00000103381	55313	ENSG00000103381	CPPED1	calcineurin like phosphoesterase domain containing 1	0.793331	7.38939	3.71792	0.00308461	0.776216	-1.56187
ENSG00000241399	9936	ENSG00000241399	CD302	CD302 molecule	0.975974	5.43044	3.70681	0.00314682	0.776216	-1.62757
ENSG00000059377	6916	ENSG00000059377	TBXAS1	thromboxane A synthase 1	1.10608	6.88262	3.70203	0.00317394	0.776216	-1.58898
ENSG00000150540	3176	ENSG00000150540	HNMT	histamine N-methyltransferase	1.41807	4.10783	3.68199	0.00329046	0.776216	-1.84124
ENSG00000198682	9060	ENSG00000198682	PAPSS2	3'-phosphoadenosine 5'-phosphosulfate synthase 2	1.55754	2.28821	3.67473	0.00333377	0.776216	-2.25414
ENSG00000175806	4482	ENSG00000175806	MSRA	methionine sulfoxide reductase A	0.933401	3.72538	3.66191	0.00341167	0.776216	-1.90324
ENSG00000110315	50862	ENSG00000110315	RNF141	ring finger protein 141	0.933343	5.63032	3.65381	0.0034618	0.776216	-1.68265
ENSG00000146122	23500	ENSG00000146122	DAAM2	dishevelled associated activator of morphogenesis 2	3.06391	-0.401373	3.62614	0.00363891	0.776216	-2.3953
ENSG00000100292	3162	ENSG00000100292	HMOX1	heme oxygenase 1	1.6012	7.02489	3.62601	0.00363979	0.776216	-1.69488
ENSG00000104974	11024	ENSG00000104974	LILRA1	leukocyte immunoglobulin like receptor A1	1.31021	6.55687	3.59931	0.00381954	0.776216	-1.74476
ENSG00000226259	NA	ENSG00000226259	NA	NA	-2.32061	0.726597	-3.59651	0.00383891	0.776216	-2.74676
ENSG00000046651	8481	ENSG00000046651	OFD1	OFD1 centriole and centriolar satellite protein	-0.782261	4.61911	-3.56947	0.00403126	0.776216	-1.88091
ENSG00000224557	3116	ENSG00000224557	HLA-DPB2	major histocompatibility complex, class II, DP beta 2 (pseudogene)	4.57695	-0.0368196	3.56932	0.00403235	0.776216	-3.12106
ENSG00000062716	81671	ENSG00000062716	VMP1	vacuole membrane protein 1	0.71031	7.16049	3.56255	0.00408205	0.776216	-1.78292
ENSG00000196372	79754	ENSG00000196372	ASB13	ankyrin repeat and SOCS box containing 13	1.29467	3.12362	3.55756	0.00411907	0.776216	-2.20058
ENSG00000159189	714	ENSG00000159189	C1QC	complement C1q C chain	2.24776	5.41896	3.5423	0.00423447	0.776216	-1.82553
ENSG00000250510	27239	ENSG00000250510	GPR162	G protein-coupled receptor 162	1.71099	3.02363	3.54227	0.00423469	0.776216	-2.31491
ENSG00000258634	NA	ENSG00000258634	NA	NA	-1.23455	0.919956	-3.54044	0.00424878	0.776216	-2.74995
ENSG00000149531	NA	ENSG00000149531	NA	NA	2.75366	2.24484	3.50905	0.00449747	0.776216	-2.43322
ENSG00000173369	713	ENSG00000173369	C1QB	complement C1q B chain	2.01791	6.07798	3.50818	0.00450464	0.776216	-1.86238
ENSG00000121691	847	ENSG00000121691	CAT	catalase	0.67196	7.25659	3.49968	0.00457461	0.776216	-1.87165
ENSG00000136250	313	ENSG00000136250	AOAH	acyloxyacyl hydrolase	1.30689	7.50471	3.49811	0.00458762	0.776216	-1.87545
ENSG00000174705	285590	ENSG00000174705	SH3PXD2B	SH3 and PX domains 2B	1.8998	2.84615	3.4775	0.0047625	0.776216	-2.15153
ENSG00000173372	712	ENSG00000173372	C1QA	complement C1q A chain	1.94255	5.90179	3.47697	0.00476705	0.776216	-1.90872
ENSG00000106066	54504	ENSG00000106066	CPVL	carboxypeptidase vitellogenic like	1.5944	8.06546	3.4674	0.00485066	0.776216	-1.91761
ENSG00000149798	10435	ENSG00000149798	CDC42EP2	CDC42 effector protein 2	2.00731	2.58633	3.44236	0.00507648	0.776216	-2.50605
ENSG00000132122	54558	ENSG00000132122	SPATA6	spermatogenesis associated 6	1.3923	2.29173	3.44224	0.00507757	0.776216	-2.49407
ENSG00000242193	730102	ENSG00000242193	CRYZL2P	crystallin zeta like 2, pseudogene	1.53221	1.87337	3.44194	0.00508038	0.776216	-2.64115
ENSG00000130958	11046	ENSG00000130958	SLC35D2	solute carrier family 35 member D2	0.929924	4.81229	3.44098	0.00508923	0.776216	-2.0312
ENSG00000280063	NA	ENSG00000280063	NA	NA	-2.39739	-0.551914	-3.43612	0.00513442	0.776216	-3.26296
ENSG00000164253	55255	ENSG00000164253	WDR41	WD repeat domain 41	0.563214	4.52936	3.42499	0.00523942	0.776216	-2.03818
ENSG00000159388	7832	ENSG00000159388	BTG2	BTG anti-proliferation factor 2	1.16186	7.66229	3.42064	0.005281	0.776216	-1.98861
ENSG00000196209	284759	ENSG00000196209	SIRPB2	signal regulatory protein beta 2	1.42179	4.71636	3.41722	0.00531398	0.776216	-2.07244
ENSG00000198692	9086	ENSG00000198692	EIF1AY	eukaryotic translation initiation factor 1A Y-linked	6.70137	1.47867	3.41678	0.0053182	0.776216	-2.97177
ENSG00000133195	201266	ENSG00000133195	SLC39A11	solute carrier family 39 member 11	0.667472	4.61394	3.41563	0.00532934	0.776216	-2.05828
ENSG00000210154	NA	ENSG00000210154	NA	NA	-2.02211	-0.373433	-3.40676	0.0054161	0.776216	-3.16361
ENSG00000157240	8321	ENSG00000157240	FZD1	frizzled class receptor 1	1.58038	3.89548	3.40063	0.00547684	0.776216	-2.19914
ENSG00000089169	22895	ENSG00000089169	RPH3A	rabphilin 3A	1.95304	3.73595	3.38927	0.00559137	0.776216	-2.39471
ENSG00000116990	4610	ENSG00000116990	MYCL	MYCL proto-oncogene, bHLH transcription factor	0.893525	3.20514	3.38195	0.00566644	0.776216	-2.4864
ENSG00000235958	100134015	ENSG00000235958	UBOX5-AS1	UBOX5 antisense RNA 1	-1.67042	-0.590595	-3.37939	0.00569291	0.776216	-3.228
ENSG00000119655	10577	ENSG00000119655	NPC2	NPC intracellular cholesterol transporter 2	1.24738	7.43927	3.3746	0.00574283	0.776216	-2.05184
ENSG00000146859	55281	ENSG00000146859	TMEM140	transmembrane protein 140	-1.04773	4.33339	-3.37446	0.00574421	0.776216	-2.17547
ENSG00000139645	283373	ENSG00000139645	ANKRD52	ankyrin repeat domain 52	-0.631332	5.74797	-3.37378	0.0057514	0.776216	-2.06778
ENSG00000131446	4245	ENSG00000131446	MGAT1	alpha-1,3-mannosyl-glycoprotein 2-beta-N-acetylglucosaminyltransferase	0.784236	8.23889	3.37318	0.00575763	0.776216	-2.05091
ENSG00000249459	729288	ENSG00000249459	ZNF286B	zinc finger protein 286B (pseudogene)	-1.70439	-0.53839	-3.35227	0.00598135	0.776216	-3.32149
ENSG00000126215	7517	ENSG00000126215	XRCC3	X-ray repair cross complementing 3	-0.997843	3.0297	-3.3505	0.00600066	0.776216	-2.30548
ENSG00000178971	80169	ENSG00000178971	CTC1	CST telomere replication complex component 1	-0.613236	5.91451	-3.34915	0.00601541	0.776216	-2.108
ENSG00000164850	2852	ENSG00000164850	GPER1	G protein-coupled estrogen receptor 1	1.20516	1.7726	3.34758	0.00603266	0.776216	-2.43394
ENSG00000119737	10936	ENSG00000119737	GPR75	G protein-coupled receptor 75	-1.7683	-0.171594	-3.34487	0.00606259	0.776216	-3.26132
ENSG00000139908	283629	ENSG00000139908	TSSK4	testis specific serine kinase 4	-1.2644	1.59494	-3.33769	0.00614247	0.776216	-2.76818
ENSG00000029725	9135	ENSG00000029725	RABEP1	rabaptin, RAB GTPase binding effector protein 1	-0.513461	5.37916	-3.3363	0.0061581	0.776216	-2.13205
ENSG00000110079	51338	ENSG00000110079	MS4A4A	membrane spanning 4-domains A4A	1.45908	3.27042	3.33169	0.0062101	0.776216	-2.27575
ENSG00000155465	9056	ENSG00000155465	SLC7A7	solute carrier family 7 member 7	1.00238	7.50012	3.32947	0.00623533	0.776216	-2.11695
ENSG00000115306	6711	ENSG00000115306	SPTBN1	spectrin beta, non-erythrocytic 1	-0.803246	7.10498	-3.32551	0.00628056	0.776216	-2.12305
ENSG00000143545	5872	ENSG00000143545	RAB13	RAB13, member RAS oncogene family	1.36357	3.84005	3.32416	0.00629599	0.776216	-2.24237
ENSG00000175061	125144	ENSG00000175061	SNHG29	small nucleolar RNA host gene 29	0.689412	6.55335	3.32225	0.00631802	0.776216	-2.13005
ENSG00000087086	2512	ENSG00000087086	FTL	ferritin light chain	1.03569	11.6496	3.31518	0.00640004	0.776216	-2.14757
ENSG00000142512	89790	ENSG00000142512	SIGLEC10	sialic acid binding Ig like lectin 10	1.25313	5.41674	3.30576	0.0065111	0.776216	-2.18664
ENSG00000197121	80055	ENSG00000197121	PGAP1	post-GPI attachment to proteins inositol deacylase 1	-1.28005	1.8935	-3.30266	0.00654803	0.776216	-2.62338
ENSG00000067560	387	ENSG00000067560	RHOA	ras homolog family member A	0.534675	10.1804	3.30221	0.00655342	0.776216	-2.15826
ENSG00000151458	57182	ENSG00000151458	ANKRD50	ankyrin repeat domain 50	1.33319	2.80885	3.29858	0.00659699	0.776216	-2.54577
ENSG00000104765	665	ENSG00000104765	BNIP3L	BCL2 interacting protein 3 like	0.827391	6.92125	3.29774	0.00660707	0.776216	-2.1651
ENSG00000145781	51397	ENSG00000145781	COMMD10	COMM domain containing 10	0.558777	4.1992	3.2893	0.00670969	0.776216	-2.25111
ENSG00000006534	221	ENSG00000006534	ALDH3B1	aldehyde dehydrogenase 3 family member B1	1.0938	6.07982	3.28556	0.00675569	0.776216	-2.19276
ENSG00000058600	55718	ENSG00000058600	POLR3E	RNA polymerase III subunit E	-0.506574	4.69381	-3.27461	0.00689217	0.776216	-2.24415
ENSG00000133392	4629	ENSG00000133392	MYH11	myosin heavy chain 11	-1.35343	1.5779	-3.27457	0.00689267	0.776216	-2.82468
ENSG00000010610	920	ENSG00000010610	CD4	CD4 molecule	0.778247	8.07044	3.27403	0.00689952	0.776216	-2.19666
ENSG00000163131	1520	ENSG00000163131	CTSS	cathepsin S	1.10985	10.8635	3.27109	0.0069367	0.776216	-2.20455
ENSG00000177335	286122	ENSG00000177335	C8orf31	chromosome 8 open reading frame 31	1.20758	0.496926	3.26448	0.00702095	0.776216	-3.01832
ENSG00000110442	29099	ENSG00000110442	COMMD9	COMM domain containing 9	0.608691	6.22397	3.26353	0.0070332	0.776216	-2.21757
ENSG00000137474	4647	ENSG00000137474	MYO7A	myosin VIIA	1.34256	2.38316	3.25776	0.00710781	0.776216	-2.45936
ENSG00000213066	11116	ENSG00000213066	FGFR1OP	FGFR1 oncogene partner	-0.978504	1.66116	-3.25762	0.00710961	0.776216	-2.75801
ENSG00000234882	NA	ENSG00000234882	NA	NA	-2.01106	-1.07232	-3.25386	0.00715864	0.776216	-3.44132
ENSG00000173110	3310	ENSG00000173110	HSPA6	heat shock protein family A (Hsp70) member 6	1.2494	3.08184	3.25382	0.00715908	0.776216	-2.5634
ENSG00000169247	79628	ENSG00000169247	SH3TC2	SH3 domain and tetratricopeptide repeats 2	-2.55594	-0.207258	-3.25146	0.00719014	0.776216	-3.3595
ENSG00000275070	NA	ENSG00000275070	NA	NA	-1.24619	-0.052846	-3.24923	0.00721948	0.776216	-3.25348
ENSG00000101856	10857	ENSG00000101856	PGRMC1	progesterone receptor membrane component 1	-0.771516	6.11955	-3.24556	0.00726811	0.776216	-2.24763
ENSG00000004799	5166	ENSG00000004799	PDK4	pyruvate dehydrogenase kinase 4	2.1555	4.5069	3.24306	0.00730135	0.776216	-2.27937
ENSG00000131002	246126	ENSG00000131002	TXLNGY	taxilin gamma pseudogene, Y-linked	6.69341	1.57673	3.24005	0.00734161	0.776216	-3.13213
ENSG00000135838	80896	ENSG00000135838	NPL	N-acetylneuraminate pyruvate lyase	1.16602	5.23663	3.23495	0.00741047	0.776216	-2.28069
ENSG00000069966	10681	ENSG00000069966	GNB5	G protein subunit beta 5	-0.69113	3.4009	-3.23437	0.00741833	0.776216	-2.48353
ENSG00000164096	401152	ENSG00000164096	C4orf3	chromosome 4 open reading frame 3	0.577733	6.34333	3.23168	0.00745484	0.776216	-2.26357
ENSG00000185650	677	ENSG00000185650	ZFP36L1	ZFP36 ring finger protein like 1	1.1359	7.88571	3.23003	0.00747737	0.776216	-2.26142
ENSG00000149485	3992	ENSG00000149485	FADS1	fatty acid desaturase 1	1.40781	4.60907	3.22888	0.00749318	0.776216	-2.33112
ENSG00000183878	7404	ENSG00000183878	UTY	ubiquitously transcribed tetratricopeptide repeat containing, Y-linked	6.68148	1.65974	3.22865	0.00749629	0.776216	-3.15706
ENSG00000269069	NA	ENSG00000269069	NA	NA	-1.80006	-0.946203	-3.22654	0.00752531	0.776216	-3.43897
ENSG00000131149	23199	ENSG00000131149	GSE1	Gse1 coiled-coil protein	-0.477008	6.07006	-3.22139	0.00759657	0.776216	-2.28282
ENSG00000182022	51363	ENSG00000182022	CHST15	carbohydrate sulfotransferase 15	1.04111	6.23509	3.2176	0.00764943	0.776216	-2.287
ENSG00000260719	NA	ENSG00000260719	NA	NA	-1.10302	1.78159	-3.20502	0.00782751	0.776216	-2.7816
ENSG00000138029	3032	ENSG00000138029	HADHB	hydroxyacyl-CoA dehydrogenase trifunctional multienzyme complex subunit beta	0.502509	6.55558	3.20323	0.00785312	0.776216	-2.30213
ENSG00000135960	10913	ENSG00000135960	EDAR	ectodysplasin A receptor	-2.93753	0.248279	-3.19664	0.0079485	0.776216	-3.4042
ENSG00000099725	5616	ENSG00000099725	PRKY	protein kinase Y-linked (pseudogene)	5.2703	2.11836	3.19554	0.00796447	0.776216	-2.99898
ENSG00000170074	285596	ENSG00000170074	FAM153A	family with sequence similarity 153 member A	-1.96863	0.3254	-3.18548	0.00811251	0.776216	-3.33287
ENSG00000012817	8284	ENSG00000012817	KDM5D	lysine demethylase 5D	6.97859	2.01938	3.16269	0.00845823	0.776216	-3.18258
ENSG00000233864	NA	ENSG00000233864	NA	NA	6.26627	1.0584	3.16229	0.00846429	0.776216	-3.24141
ENSG00000142751	54707	ENSG00000142751	GPN2	GPN-loop GTPase 2	-0.588823	4.32428	-3.16012	0.00849804	0.776216	-2.42783
ENSG00000155254	83742	ENSG00000155254	MARVELD1	MARVEL domain containing 1	1.25396	4.99773	3.15722	0.00854335	0.776216	-2.39866
ENSG00000009724	10747	ENSG00000009724	MASP2	mannan binding lectin serine peptidase 2	-1.21468	1.34407	-3.15305	0.00860883	0.776216	-2.95711
ENSG00000226608	NA	ENSG00000226608	NA	NA	1.88439	-1.04071	3.15011	0.00865536	0.776216	-3.47237
ENSG00000254810	NA	ENSG00000254810	NA	NA	-2.70588	-1.61009	-3.14821	0.00868545	0.776216	-3.61519
ENSG00000090487	51324	ENSG00000090487	SPG21	SPG21 abhydrolase domain containing, maspardin	0.522245	6.7222	3.14589	0.00872239	0.776216	-2.38569
ENSG00000013583	50865	ENSG00000013583	HEBP1	heme binding protein 1	0.819699	4.46409	3.14264	0.00877453	0.776216	-2.45392
ENSG00000144668	3680	ENSG00000144668	ITGA9	integrin subunit alpha 9	1.93641	0.153264	3.14255	0.00877606	0.776216	-3.21557
ENSG00000187764	10507	ENSG00000187764	SEMA4D	semaphorin 4D	-0.448546	7.41081	-3.14138	0.00879477	0.776216	-2.3905
ENSG00000122042	5412	ENSG00000122042	UBL3	ubiquitin like 3	0.557696	6.30705	3.14111	0.00879912	0.776216	-2.39543
ENSG00000005893	3920	ENSG00000005893	LAMP2	lysosomal associated membrane protein 2	0.576399	7.24937	3.13917	0.00883045	0.776216	-2.39366
ENSG00000198189	51170	ENSG00000198189	HSD17B11	hydroxysteroid 17-beta dehydrogenase 11	0.671332	6.92241	3.13407	0.00891332	0.776216	-2.40275
ENSG00000111276	1027	ENSG00000111276	CDKN1B	cyclin dependent kinase inhibitor 1B	0.69494	6.83204	3.13232	0.00894201	0.776216	-2.40593
ENSG00000241859	NA	ENSG00000241859	NA	NA	3.62383	-1.84295	3.12788	0.00901513	0.776216	-3.48569
ENSG00000082397	23136	ENSG00000082397	EPB41L3	erythrocyte membrane protein band 4.1 like 3	1.29074	5.80303	3.12725	0.0090254	0.776216	-2.42047
ENSG00000156453	5097	ENSG00000156453	PCDH1	protocadherin 1	-2.84263	-0.121791	-3.12394	0.00908043	0.776216	-3.46488
ENSG00000072062	5566	ENSG00000072062	PRKACA	protein kinase cAMP-activated catalytic subunit alpha	0.749947	7.6914	3.12222	0.00910903	0.776216	-2.41783
ENSG00000119669	64207	ENSG00000119669	IRF2BPL	interferon regulatory factor 2 binding protein like	0.863479	5.31795	3.12003	0.00914566	0.776216	-2.44413
ENSG00000154222	200014	ENSG00000154222	CC2D1B	coiled-coil and C2 domain containing 1B	-0.542058	4.8669	-3.11623	0.00920953	0.776216	-2.46288
ENSG00000237846	NA	ENSG00000237846	NA	NA	2.59047	0.499965	3.11174	0.00928563	0.776216	-3.21411
ENSG00000279407	NA	ENSG00000279407	NA	NA	-1.43185	-0.904649	-3.10284	0.00943829	0.776216	-3.52454
ENSG00000130508	7837	ENSG00000130508	PXDN	peroxidasin	-2.26327	-0.369012	-3.09976	0.00949184	0.776216	-3.46558
ENSG00000270882	8370	ENSG00000270882	H4C14	H4 clustered histone 14	-2.53595	-0.368477	-3.09671	0.00954494	0.776216	-3.37734
ENSG00000166394	51700	ENSG00000166394	CYB5R2	cytochrome b5 reductase 2	1.49613	0.213974	3.0965	0.00954864	0.776216	-3.2904
ENSG00000111729	50856	ENSG00000111729	CLEC4A	C-type lectin domain family 4 member A	1.25952	3.92105	3.09618	0.00955423	0.776216	-2.63136
ENSG00000238035	NA	ENSG00000238035	NA	NA	-1.73604	0.018707	-3.09415	0.00958984	0.776216	-3.33667
ENSG00000186049	319101	ENSG00000186049	KRT73	keratin 73	-1.94932	-0.662467	-3.09333	0.0096044	0.776216	-3.50013
ENSG00000158373	3017	ENSG00000158373	H2BC5	H2B clustered histone 5	-1.08512	2.63678	-3.08559	0.00974157	0.776216	-2.72992
ENSG00000092964	1808	ENSG00000092964	DPYSL2	dihydropyrimidinase like 2	1.0282	5.97684	3.08521	0.00974843	0.776216	-2.48208
ENSG00000138031	109	ENSG00000138031	ADCY3	adenylate cyclase 3	-0.898446	4.53788	-3.07979	0.00984575	0.776216	-2.50592
ENSG00000143771	29097	ENSG00000143771	CNIH4	cornichon family AMPA receptor auxiliary protein 4	0.597982	4.68024	3.07778	0.00988199	0.776216	-2.50553
ENSG00000183023	6546	ENSG00000183023	SLC8A1	solute carrier family 8 member A1	1.20576	5.09317	3.07742	0.00988861	0.776216	-2.51365
ENSG00000175054	545	ENSG00000175054	ATR	ATR serine/threonine kinase	-0.537566	4.79181	-3.06848	0.0100521	0.776216	-2.52608
ENSG00000067182	7132	ENSG00000067182	TNFRSF1A	TNF receptor superfamily member 1A	0.805166	6.31971	3.06748	0.0100704	0.776216	-2.50256
ENSG00000067646	7544	ENSG00000067646	ZFY	zinc finger protein Y-linked	6.32573	1.11215	3.06495	0.0101173	0.776216	-3.30188
ENSG00000112782	53405	ENSG00000112782	CLIC5	chloride intracellular channel 5	-1.83674	-0.0512433	-3.06152	0.0101811	0.776216	-3.4048
ENSG00000169871	81844	ENSG00000169871	TRIM56	tripartite motif containing 56	-0.655376	5.61961	-3.06142	0.0101829	0.776216	-2.51733
ENSG00000072195	10290	ENSG00000072195	SPEG	striated muscle enriched protein kinase	-2.46599	-0.351786	-3.05804	0.0102462	0.776216	-3.53456
ENSG00000143110	128346	ENSG00000143110	C1orf162	chromosome 1 open reading frame 162	1.03191	7.90087	3.05666	0.0102723	0.776216	-2.51359
ENSG00000148498	56288	ENSG00000148498	PARD3	par-3 family cell polarity regulator	-1.74909	0.561685	-3.05442	0.0103146	0.776216	-3.27257
ENSG00000025434	10062	ENSG00000025434	NR1H3	nuclear receptor subfamily 1 group H member 3	0.758962	2.80315	3.05342	0.0103335	0.776216	-2.69086
ENSG00000197405	728	ENSG00000197405	C5AR1	complement C5a receptor 1	1.58129	7.74103	3.04988	0.0104008	0.776216	-2.52439
ENSG00000163319	51023	ENSG00000163319	MRPS18C	mitochondrial ribosomal protein S18C	-0.874384	2.35	-3.04887	0.01042	0.776216	-2.76259
ENSG00000099974	100037417	ENSG00000099974	DDTL	D-dopachrome tautomerase like	-1.16387	0.729885	-3.04538	0.0104869	0.776216	-3.13616
ENSG00000129824	6192	ENSG00000129824	RPS4Y1	ribosomal protein S4 Y-linked 1	7.43004	3.81872	3.04457	0.0105025	0.776216	-2.92446
ENSG00000189221	4128	ENSG00000189221	MAOA	monoamine oxidase A	2.43822	-1.12712	3.04276	0.0105375	0.776216	-3.02317
ENSG00000035403	7414	ENSG00000035403	VCL	vinculin	-0.647225	7.31761	-3.03447	0.0106989	0.776216	-2.54757
ENSG00000138964	64098	ENSG00000138964	PARVG	parvin gamma	0.615716	7.08909	3.03345	0.0107188	0.776216	-2.54905
ENSG00000276317	NA	ENSG00000276317	NA	NA	-1.92702	-0.27045	-3.03222	0.010743	0.776216	-3.44791
ENSG00000150764	85458	ENSG00000150764	DIXDC1	DIX domain containing 1	-1.31232	-0.70902	-3.02864	0.0108139	0.776216	-3.52626
ENSG00000101307	10326	ENSG00000101307	SIRPB1	signal regulatory protein beta 1	1.42463	6.35474	3.02327	0.010921	0.776216	-2.56697
ENSG00000170275	10491	ENSG00000170275	CRTAP	cartilage associated protein	0.852759	7.45972	3.02156	0.0109553	0.776216	-2.56604
ENSG00000198743	6526	ENSG00000198743	SLC5A3	solute carrier family 5 member 3	-0.805394	3.57331	-3.02136	0.0109592	0.776216	-2.69245
ENSG00000196526	60312	ENSG00000196526	AFAP1	actin filament associated protein 1	-1.6177	1.50898	-3.01547	0.0110782	0.776216	-3.20339
ENSG00000164733	1508	ENSG00000164733	CTSB	cathepsin B	1.01682	9.20896	3.01463	0.0110953	0.776216	-2.57554
ENSG00000184786	6991	ENSG00000184786	TCTE3	t-complex-associated-testis-expressed 3	-1.80857	-0.845189	-3.01461	0.0110958	0.776216	-3.51907
ENSG00000203865	84852	ENSG00000203865	ATP1A1-AS1	ATP1A1 antisense RNA 1	-1.45544	-0.162945	-3.01359	0.0111166	0.776216	-3.33604
ENSG00000228327	NA	ENSG00000228327	NA	NA	-1.0388	2.23149	-3.01178	0.0111535	0.776216	-2.89224
ENSG00000135678	1368	ENSG00000135678	CPM	carboxypeptidase M	1.11982	3.81347	3.00903	0.0112099	0.776216	-2.6485
ENSG00000112159	23195	ENSG00000112159	MDN1	midasin AAA ATPase 1	-0.699437	5.29563	-3.00556	0.0112816	0.776216	-2.60403
ENSG00000110330	329	ENSG00000110330	BIRC2	baculoviral IAP repeat containing 2	0.4614	5.86366	3.00547	0.0112834	0.776216	-2.59414
ENSG00000233429	100506311	ENSG00000233429	HOTAIRM1	HOXA transcript antisense RNA, myeloid-specific 1	1.78968	1.32424	3.004	0.0113138	0.776216	-3.09168
ENSG00000276718	NA	ENSG00000276718	NA	NA	-1.79351	-0.0988632	-3.00328	0.0113287	0.776216	-3.36848
ENSG00000105447	83743	ENSG00000105447	GRWD1	glutamate rich WD repeat containing 1	-0.617965	4.22108	-2.99885	0.0114212	0.776216	-2.64795
ENSG00000197746	5660	ENSG00000197746	PSAP	prosaposin	1.01137	11.5071	2.99784	0.0114423	0.776216	-2.60338
ENSG00000105717	80714	ENSG00000105717	PBX4	PBX homeobox 4	-1.21648	1.75069	-2.99359	0.011532	0.776216	-3.01103
ENSG00000085491	29957	ENSG00000085491	SLC25A24	solute carrier family 25 member 24	0.823543	5.49286	2.98634	0.0116863	0.776216	-2.62589
ENSG00000088832	2280	ENSG00000088832	FKBP1A	FKBP prolyl isomerase 1A	0.462063	8.56854	2.98541	0.0117062	0.776216	-2.6181
ENSG00000204103	9935	ENSG00000204103	MAFB	MAF bZIP transcription factor B	1.45449	8.03202	2.97147	0.0120094	0.776216	-2.63893
ENSG00000131238	5538	ENSG00000131238	PPT1	palmitoyl-protein thioesterase 1	0.824852	8.62483	2.97132	0.0120129	0.776216	-2.63887
ENSG00000160401	286207	ENSG00000160401	CFAP157	cilia and flagella associated protein 157	-1.19611	-0.482021	-2.9713	0.0120132	0.776216	-3.44348
ENSG00000279799	NA	ENSG00000279799	NA	NA	-1.32994	-0.291696	-2.97078	0.0120247	0.776216	-3.41862
ENSG00000083290	9706	ENSG00000083290	ULK2	unc-51 like autophagy activating kinase 2	0.801684	4.26218	2.96962	0.0120504	0.776216	-2.71868
ENSG00000237984	11191	ENSG00000237984	PTENP1	phosphatase and tensin homolog pseudogene 1	1.3843	-0.561226	2.96934	0.0120564	0.776216	-3.4713
ENSG00000067048	8653	ENSG00000067048	DDX3Y	DEAD-box helicase 3 Y-linked	7.57738	2.97036	2.96881	0.0120683	0.776216	-3.24566
ENSG00000127507	30817	ENSG00000127507	ADGRE2	adhesion G protein-coupled receptor E2	1.21478	5.40735	2.96771	0.0120925	0.776216	-2.66481
ENSG00000135218	948	ENSG00000135218	CD36	CD36 molecule	1.42882	7.78314	2.96748	0.0120978	0.776216	-2.64509
ENSG00000173917	3212	ENSG00000173917	HOXB2	homeobox B2	0.94596	3.01776	2.95816	0.0123062	0.776216	-2.85694
ENSG00000185339	6948	ENSG00000185339	TCN2	transcobalamin 2	0.968649	5.815	2.95377	0.0124059	0.776216	-2.6658
ENSG00000205133	286144	ENSG00000205133	TRIQK	triple QxxK/R motif containing	1.01473	3.92459	2.95087	0.012472	0.776216	-2.74691
ENSG00000136925	158427	ENSG00000136925	TSTD2	thiosulfate sulfurtransferase like domain containing 2	-0.805109	2.44203	-2.9493	0.012508	0.776216	-2.91252
ENSG00000008056	6853	ENSG00000008056	SYN1	synapsin I	2.12179	0.498763	2.94753	0.0125487	0.776216	-3.23064
ENSG00000263264	NA	ENSG00000263264	NA	NA	-0.898338	3.34027	-2.94742	0.0125512	0.776216	-2.83162
ENSG00000068654	25885	ENSG00000068654	POLR1A	RNA polymerase I subunit A	-0.635941	4.79296	-2.94651	0.0125721	0.776216	-2.69551
ENSG00000135632	10322	ENSG00000135632	SMYD5	SMYD family member 5	-0.606708	4.03816	-2.94455	0.0126174	0.776216	-2.72813
ENSG00000162086	7627	ENSG00000162086	ZNF75A	zinc finger protein 75a	-0.769983	3.608	-2.93892	0.0127484	0.776216	-2.80434
ENSG00000071051	8440	ENSG00000071051	NCK2	NCK adaptor protein 2	-0.55377	6.17749	-2.93826	0.012764	0.776216	-2.6906
ENSG00000113552	10007	ENSG00000113552	GNPDA1	glucosamine-6-phosphate deaminase 1	0.66675	4.71502	2.93681	0.012798	0.776216	-2.7084
ENSG00000161921	58191	ENSG00000161921	CXCL16	C-X-C motif chemokine ligand 16	1.5061	6.10534	2.93567	0.0128246	0.776216	-2.69698
ENSG00000133657	79572	ENSG00000133657	ATP13A3	ATPase 13A3	-0.499108	5.77523	-2.93487	0.0128435	0.776216	-2.69586
ENSG00000241163	285286	ENSG00000241163	LINC00877	long intergenic non-protein coding RNA 877	1.41547	2.29449	2.93337	0.0128788	0.776216	-3.08702
ENSG00000111144	4048	ENSG00000111144	LTA4H	leukotriene A4 hydrolase	0.938502	8.42793	2.92848	0.0129949	0.776216	-2.70193
ENSG00000166927	58475	ENSG00000166927	MS4A7	membrane spanning 4-domains A7	1.18712	5.32807	2.92762	0.0130155	0.776216	-2.72347
ENSG00000179630	144811	ENSG00000179630	LACC1	laccase domain containing 1	1.29061	2.00457	2.91616	0.0132919	0.776216	-3.0547
ENSG00000106069	1124	ENSG00000106069	CHN2	chimerin 2	0.806374	4.40805	2.91588	0.0132988	0.776216	-2.76423
ENSG00000198951	4668	ENSG00000198951	NAGA	alpha-N-acetylgalactosaminidase	0.760429	6.91552	2.91508	0.0133184	0.776216	-2.72255
ENSG00000075785	7879	ENSG00000075785	RAB7A	RAB7A, member RAS oncogene family	0.50188	8.4012	2.91455	0.0133314	0.776216	-2.72242
ENSG00000121060	7706	ENSG00000121060	TRIM25	tripartite motif containing 25	-0.596881	6.23654	-2.91224	0.0133878	0.776216	-2.72733
ENSG00000106772	158471	ENSG00000106772	PRUNE2	prune homolog 2 with BCH domain	1.43533	0.768245	2.91087	0.0134217	0.776216	-3.25137
ENSG00000133030	23164	ENSG00000133030	MPRIP	myosin phosphatase Rho interacting protein	-0.477391	6.78436	-2.91087	0.0134217	0.776216	-2.72891
ENSG00000106366	5054	ENSG00000106366	SERPINE1	serpin family E member 1	-1.31217	0.426645	-2.90985	0.0134467	0.776216	-3.18128
ENSG00000137509	5547	ENSG00000137509	PRCP	prolylcarboxypeptidase	0.770923	6.76733	2.90677	0.0135228	0.776216	-2.7348
ENSG00000184005	256435	ENSG00000184005	ST6GALNAC3	ST6 N-acetylgalactosaminide alpha-2,6-sialyltransferase 3	0.903039	1.5355	2.90605	0.0135407	0.776216	-3.0344
ENSG00000122729	48	ENSG00000122729	ACO1	aconitase 1	0.843409	3.14462	2.90476	0.0135729	0.776216	-2.88339
ENSG00000114374	8287	ENSG00000114374	USP9Y	ubiquitin specific peptidase 9 Y-linked	6.02017	1.44819	2.89942	0.0137064	0.776216	-3.41567
ENSG00000168137	55209	ENSG00000168137	SETD5	SET domain containing 5	-0.44857	6.30183	-2.89856	0.0137281	0.776216	-2.74757
ENSG00000141480	409	ENSG00000141480	ARRB2	arrestin beta 2	0.472473	9.03778	2.89416	0.0138392	0.776216	-2.75247
ENSG00000275713	8345	ENSG00000275713	H2BC9	H2B clustered histone 9	-1.46734	1.98802	-2.8902	0.0139402	0.776216	-3.06001
ENSG00000105514	9545	ENSG00000105514	RAB3D	RAB3D, member RAS oncogene family	0.834908	4.2721	2.88978	0.0139509	0.776216	-2.82082
ENSG00000046653	2824	ENSG00000046653	GPM6B	glycoprotein M6B	-1.89259	-1.14342	-2.88862	0.0139807	0.776216	-3.64248
ENSG00000103037	79918	ENSG00000103037	SETD6	SET domain containing 6, protein lysine methyltransferase	-0.801697	2.22246	-2.88446	0.0140877	0.776216	-3.00373
ENSG00000127838	25953	ENSG00000127838	PNKD	PNKD metallo-beta-lactamase domain containing	0.822341	5.82906	2.88402	0.0140991	0.776216	-2.7699
ENSG00000254635	NA	ENSG00000254635	NA	NA	0.512148	4.81339	2.88371	0.0141071	0.776216	-2.78713
ENSG00000131171	6451	ENSG00000131171	SH3BGRL	SH3 domain binding glutamate rich protein like	0.5905	8.19714	2.87369	0.0143686	0.776216	-2.78259
ENSG00000196187	9725	ENSG00000196187	TMEM63A	transmembrane protein 63A	-0.881044	5.50487	-2.8736	0.0143712	0.776216	-2.79396
ENSG00000144824	90102	ENSG00000144824	PHLDB2	pleckstrin homology like domain family B member 2	-0.990057	1.5579	-2.87335	0.0143777	0.776216	-3.15375
ENSG00000273151	NA	ENSG00000273151	NA	NA	-1.48367	1.14365	-2.86657	0.0145574	0.776216	-3.24554
ENSG00000104883	92960	ENSG00000104883	PEX11G	peroxisomal biogenesis factor 11 gamma	-1.67708	-0.0700956	-2.86556	0.0145846	0.776216	-3.47337
ENSG00000172725	57175	ENSG00000172725	CORO1B	coronin 1B	0.738685	6.0096	2.86105	0.0147055	0.776216	-2.80338
ENSG00000182247	7325	ENSG00000182247	UBE2E2	ubiquitin conjugating enzyme E2 E2	1.17769	3.80137	2.86068	0.0147157	0.776216	-2.87345
ENSG00000171055	9637	ENSG00000171055	FEZ2	fasciculation and elongation protein zeta 2	0.580087	4.39918	2.85999	0.0147342	0.776216	-2.82578
ENSG00000181215	389197	ENSG00000181215	C4orf50	chromosome 4 open reading frame 50	-2.13028	-1.16176	-2.85667	0.0148242	0.776216	-3.68119
ENSG00000133142	79921	ENSG00000133142	TCEAL4	transcription elongation factor A like 4	1.05796	2.48585	2.85546	0.0148572	0.776216	-3.04168
ENSG00000214026	6150	ENSG00000214026	MRPL23	mitochondrial ribosomal protein L23	2.72132	2.8409	2.85499	0.0148698	0.776216	-2.95567
ENSG00000136643	26750	ENSG00000136643	RPS6KC1	ribosomal protein S6 kinase C1	0.574771	4.34537	2.85282	0.0149294	0.776216	-2.84001
ENSG00000156711	5603	ENSG00000156711	MAPK13	mitogen-activated protein kinase 13	-0.59889	5.01658	-2.8521	0.0149491	0.776216	-2.82553
ENSG00000267174	NA	ENSG00000267174	NA	NA	1.9136	1.39825	2.85193	0.0149536	0.776216	-3.23852
ENSG00000182578	1436	ENSG00000182578	CSF1R	colony stimulating factor 1 receptor	0.938539	7.68214	2.85001	0.0150063	0.776216	-2.81757
ENSG00000164880	26173	ENSG00000164880	INTS1	integrator complex subunit 1	-0.464885	6.50703	-2.84935	0.0150244	0.776216	-2.81879
ENSG00000141294	90506	ENSG00000141294	LRRC46	leucine rich repeat containing 46	0.982334	0.156125	2.84805	0.0150604	0.776216	-3.41563
ENSG00000226278	NA	ENSG00000226278	NA	NA	-4.51674	-0.556298	-2.84701	0.0150891	0.776216	-3.53441
ENSG00000242258	285972	ENSG00000242258	LINC00996	long intergenic non-protein coding RNA 996	-1.28458	0.181457	-2.84585	0.0151212	0.776216	-3.42736
ENSG00000196689	7442	ENSG00000196689	TRPV1	transient receptor potential cation channel subfamily V member 1	-1.5642	0.314416	-2.84543	0.0151329	0.776216	-3.4682
ENSG00000198920	9851	ENSG00000198920	KIAA0753	KIAA0753	-0.65349	3.02811	-2.84384	0.015177	0.776216	-2.97262
ENSG00000171219	55561	ENSG00000171219	CDC42BPG	CDC42 binding protein kinase gamma	-1.36771	1.31706	-2.84325	0.0151934	0.776216	-3.28301
ENSG00000171962	83450	ENSG00000171962	DRC3	dynein regulatory complex subunit 3	-1.27899	0.74618	-2.8402	0.0152786	0.776216	-3.35188
ENSG00000044115	1495	ENSG00000044115	CTNNA1	catenin alpha 1	0.772095	6.98269	2.83998	0.0152848	0.776216	-2.83229
ENSG00000173210	22885	ENSG00000173210	ABLIM3	actin binding LIM protein family member 3	-1.78239	3.63963	-2.83469	0.0154336	0.776216	-2.98259
ENSG00000206052	220164	ENSG00000206052	DOK6	docking protein 6	-0.860536	0.82344	-2.83368	0.0154623	0.776216	-3.32093
ENSG00000160439	112724	ENSG00000160439	RDH13	retinol dehydrogenase 13	-1.0715	1.82466	-2.83087	0.0155422	0.776216	-3.17073
ENSG00000244482	79168	ENSG00000244482	LILRA6	leukocyte immunoglobulin like receptor A6	1.08847	4.8563	2.8296	0.0155784	0.776216	-2.86174
ENSG00000112697	55754	ENSG00000112697	TMEM30A	transmembrane protein 30A	0.551957	6.64284	2.82958	0.015579	0.776216	-2.84762
ENSG00000169902	8460	ENSG00000169902	TPST1	tyrosylprotein sulfotransferase 1	0.761087	3.16158	2.82954	0.0155803	0.776216	-2.87821
ENSG00000179331	54734	ENSG00000179331	RAB39A	RAB39A, member RAS oncogene family	1.58935	1.30412	2.82929	0.0155874	0.776216	-3.22857
ENSG00000140830	54957	ENSG00000140830	TXNL4B	thioredoxin like 4B	-0.596655	3.70959	-2.82682	0.0156581	0.776216	-2.89786
ENSG00000179855	126326	ENSG00000179855	GIPC3	GIPC PDZ domain containing family member 3	-1.80816	1.59781	-2.82517	0.0157055	0.776216	-3.31839
ENSG00000167613	3903	ENSG00000167613	LAIR1	leukocyte associated immunoglobulin like receptor 1	0.88429	6.92594	2.82363	0.0157498	0.776216	-2.85622
ENSG00000136156	9445	ENSG00000136156	ITM2B	integral membrane protein 2B	0.541121	9.84175	2.8227	0.0157769	0.776216	-2.85759
ENSG00000022267	2273	ENSG00000022267	FHL1	four and a half LIM domains 1	-1.20228	3.26437	-2.82207	0.015795	0.776216	-3.06495
ENSG00000134318	9475	ENSG00000134318	ROCK2	Rho associated coiled-coil containing protein kinase 2	-0.492718	4.6652	-2.81977	0.0158616	0.776216	-2.87796
ENSG00000238201	NA	ENSG00000238201	NA	NA	-2.20264	-1.22731	-2.81956	0.0158678	0.776216	-3.76952
ENSG00000198793	2475	ENSG00000198793	MTOR	mechanistic target of rapamycin kinase	-0.450198	5.83399	-2.81413	0.0160266	0.776216	-2.87074
ENSG00000164105	8819	ENSG00000164105	SAP30	Sin3A associated protein 30	0.890305	4.66312	2.81064	0.0161293	0.776216	-2.87681
ENSG00000084754	3030	ENSG00000084754	HADHA	hydroxyacyl-CoA dehydrogenase trifunctional multienzyme complex subunit alpha	0.538765	8.1602	2.80851	0.0161923	0.776216	-2.87852
ENSG00000152990	166647	ENSG00000152990	ADGRA3	adhesion G protein-coupled receptor A3	-2.17031	1.09406	-2.80655	0.0162506	0.776216	-3.26528
ENSG00000128524	9296	ENSG00000128524	ATP6V1F	ATPase H+ transporting V1 subunit F	0.517495	6.585	2.80445	0.0163134	0.776216	-2.88429
ENSG00000162599	4774	ENSG00000162599	NFIA	nuclear factor I A	0.908071	2.05274	2.80376	0.0163341	0.776216	-3.108
ENSG00000110881	41	ENSG00000110881	ASIC1	acid sensing ion channel subunit 1	-2.68858	-0.47461	-2.80316	0.0163519	0.776216	-3.63263
ENSG00000146066	192286	ENSG00000146066	HIGD2A	HIG1 hypoxia inducible domain family member 2A	0.486776	6.23609	2.80158	0.0163995	0.776216	-2.88852
ENSG00000157827	114793	ENSG00000157827	FMNL2	formin like 2	1.10029	3.23801	2.80123	0.0164099	0.776216	-2.95553
ENSG00000249898	NA	ENSG00000249898	NA	NA	-1.48283	-0.103346	-2.80096	0.0164179	0.776216	-3.54342
ENSG00000140612	23478	ENSG00000140612	SEC11A	SEC11 homolog A, signal peptidase complex subunit	0.456576	6.689	2.80064	0.0164275	0.776216	-2.88985
ENSG00000130827	55558	ENSG00000130827	PLXNA3	plexin A3	-0.937213	4.037	-2.80034	0.0164366	0.776216	-2.94621
ENSG00000138463	84925	ENSG00000138463	SLC49A4	solute carrier family 49 member 4	1.08864	3.24701	2.79931	0.0164678	0.776216	-3.0135
ENSG00000258875	NA	ENSG00000258875	NA	NA	-1.32266	0.882294	-2.79734	0.0165273	0.776216	-3.35326
ENSG00000068697	9741	ENSG00000068697	LAPTM4A	lysosomal protein transmembrane 4 alpha	0.789414	7.22422	2.79717	0.0165323	0.776216	-2.89498
ENSG00000170629	349152	ENSG00000170629	DPY19L2P2	DPY19L2 pseudogene 2	-1.09011	1.25475	-2.79698	0.0165381	0.776216	-3.23472
ENSG00000138642	55008	ENSG00000138642	HERC6	HECT and RLD domain containing E3 ubiquitin protein ligase family member 6	-0.676805	4.12624	-2.79617	0.0165628	0.776216	-2.91502
ENSG00000128604	3663	ENSG00000128604	IRF5	interferon regulatory factor 5	0.807897	6.17014	2.79507	0.0165961	0.776216	-2.89814
ENSG00000180773	120103	ENSG00000180773	SLC36A4	solute carrier family 36 member 4	0.75134	4.19107	2.79302	0.0166584	0.776216	-2.92896
ENSG00000183508	54855	ENSG00000183508	TENT5C	terminal nucleotidyltransferase 5C	0.642759	6.87022	2.79109	0.0167176	0.776216	-2.90388
ENSG00000173391	4973	ENSG00000173391	OLR1	oxidized low density lipoprotein receptor 1	3.24315	-0.993133	2.79072	0.0167288	0.776216	-3.71862
ENSG00000004139	23098	ENSG00000004139	SARM1	sterile alpha and TIR motif containing 1	-0.808522	2.36055	-2.78765	0.0168233	0.776216	-3.12595
ENSG00000101605	8736	ENSG00000101605	MYOM1	myomesin 1	-1.93656	0.493286	-2.78372	0.0169448	0.776216	-3.54995
ENSG00000124160	57727	ENSG00000124160	NCOA5	nuclear receptor coactivator 5	-0.548234	4.61954	-2.78006	0.0170589	0.776216	-2.93059
ENSG00000159110	3455	ENSG00000159110	IFNAR2	interferon alpha and beta receptor subunit 2	0.537863	5.1899	2.77716	0.0171496	0.776216	-2.92601
ENSG00000206140	645426	ENSG00000206140	TMEM191C	transmembrane protein 191C	2.59508	-1.15341	2.77382	0.017255	0.776216	-3.70849
ENSG00000116984	4548	ENSG00000116984	MTR	5-methyltetrahydrofolate-homocysteine methyltransferase	-0.61533	4.67008	-2.77367	0.0172597	0.776216	-2.93937
ENSG00000116396	3749	ENSG00000116396	KCNC4	potassium voltage-gated channel subfamily C member 4	-1.03614	1.2098	-2.77341	0.0172679	0.776216	-3.34143
ENSG00000092758	1299	ENSG00000092758	COL9A3	collagen type IX alpha 3 chain	1.47043	1.58202	2.77136	0.0173328	0.776216	-3.20686
ENSG00000182220	10159	ENSG00000182220	ATP6AP2	ATPase H+ transporting accessory protein 2	0.573763	7.36777	2.76892	0.0174106	0.776216	-2.9365
ENSG00000166086	83700	ENSG00000166086	JAM3	junctional adhesion molecule 3	-0.896083	2.64445	-2.76825	0.0174317	0.776216	-3.13957
ENSG00000250251	NA	ENSG00000250251	NA	NA	-0.951815	2.82334	-2.76815	0.017435	0.776216	-3.08677
ENSG00000197249	5265	ENSG00000197249	SERPINA1	serpin family A member 1	1.24065	9.65546	2.76711	0.0174682	0.776216	-2.93922
ENSG00000105072	84167	ENSG00000105072	C19orf44	chromosome 19 open reading frame 44	-1.06014	0.151962	-2.76551	0.0175193	0.776216	-3.49146
ENSG00000105383	945	ENSG00000105383	CD33	CD33 molecule	0.840968	6.01666	2.76505	0.0175343	0.776216	-2.94178
ENSG00000269343	100293516	ENSG00000269343	ZNF587B	zinc finger protein 587B	-0.896785	2.48667	-2.76135	0.0176535	0.776216	-3.12631
ENSG00000075407	7587	ENSG00000075407	ZNF37A	zinc finger protein 37A	-0.838491	3.63277	-2.76114	0.0176602	0.776216	-2.99426
ENSG00000184979	11274	ENSG00000184979	USP18	ubiquitin specific peptidase 18	-0.806129	3.18786	-2.76097	0.0176656	0.776216	-2.98117
ENSG00000125818	9491	ENSG00000125818	PSMF1	proteasome inhibitor subunit 1	0.416114	7.27209	2.76091	0.0176678	0.776216	-2.94827
ENSG00000174514	148808	ENSG00000174514	MFSD4A	major facilitator superfamily domain containing 4A	-1.55014	-0.662375	-2.76012	0.0176932	0.776216	-3.64687
ENSG00000230565	414208	ENSG00000230565	ZNF32-AS2	ZNF32 antisense RNA 2	-1.86321	-1.39136	-2.75745	0.01778	0.776216	-3.74814
ENSG00000166278	717	ENSG00000166278	C2	complement C2	1.17952	3.8588	2.75698	0.0177952	0.776216	-2.97442
ENSG00000110077	64231	ENSG00000110077	MS4A6A	membrane spanning 4-domains A6A	1.18507	7.92923	2.75391	0.0178954	0.776216	-2.95868
ENSG00000170100	197320	ENSG00000170100	ZNF778	zinc finger protein 778	-0.648266	2.7871	-2.75008	0.0180216	0.776216	-3.10153
ENSG00000185862	2124	ENSG00000185862	EVI2B	ecotropic viral integration site 2B	0.577462	9.0292	2.7497	0.0180341	0.776216	-2.96501
ENSG00000163935	51460	ENSG00000163935	SFMBT1	Scm like with four mbt domains 1	-0.707163	3.59536	-2.7495	0.0180408	0.776216	-3.0156
ENSG00000164125	51313	ENSG00000164125	GASK1B	golgi associated kinase 1B	0.827707	6.09622	2.74606	0.0181546	0.776216	-2.9692
ENSG00000204482	7940	ENSG00000204482	LST1	leukocyte specific transcript 1	1.08648	7.0287	2.74573	0.0181656	0.776216	-2.96997
ENSG00000166340	1200	ENSG00000166340	TPP1	tripeptidyl peptidase 1	0.667864	9.14328	2.74504	0.0181887	0.776216	-2.97182
ENSG00000124882	2069	ENSG00000124882	EREG	epiregulin	2.26207	4.73775	2.74297	0.0182576	0.776216	-2.98922
ENSG00000104763	427	ENSG00000104763	ASAH1	N-acylsphingosine amidohydrolase 1	0.933173	7.92539	2.74065	0.0183352	0.776216	-2.97812
ENSG00000116473	5906	ENSG00000116473	RAP1A	RAP1A, member of RAS oncogene family	0.391204	7.52853	2.73974	0.0183658	0.776216	-2.97946
ENSG00000090013	645	ENSG00000090013	BLVRB	biliverdin reductase B	0.890951	5.85408	2.73279	0.0186011	0.776216	-2.98835
ENSG00000044459	54875	ENSG00000044459	CNTLN	centlein	1.28886	2.84092	2.73186	0.0186327	0.776216	-3.12534
ENSG00000145743	64839	ENSG00000145743	FBXL17	F-box and leucine rich repeat protein 17	0.670847	4.33011	2.73025	0.0186877	0.776216	-3.01346
ENSG00000107341	54926	ENSG00000107341	UBE2R2	ubiquitin conjugating enzyme E2 R2	0.512934	7.02968	2.72952	0.0187126	0.776216	-2.99386
ENSG00000158019	9577	ENSG00000158019	BABAM2	BRISC and BRCA1 A complex member 2	0.506907	5.1868	2.72916	0.0187251	0.776216	-2.9942
ENSG00000160213	1476	ENSG00000160213	CSTB	cystatin B	0.612725	6.17961	2.72886	0.0187353	0.776216	-2.99421
ENSG00000211804	NA	ENSG00000211804	NA	NA	-3.20599	1.51473	-2.72821	0.0187574	0.776216	-3.33367
ENSG00000239697	8742	ENSG00000239697	TNFSF12	TNF superfamily member 12	0.64641	5.2276	2.7265	0.0188164	0.776216	-2.99933
ENSG00000132466	26057	ENSG00000132466	ANKRD17	ankyrin repeat domain 17	-0.428419	6.06438	-2.72373	0.018912	0.776216	-3.00151
ENSG00000151491	2059	ENSG00000151491	EPS8	epidermal growth factor receptor pathway substrate 8	1.20069	2.51633	2.7236	0.0189165	0.776216	-3.18432
ENSG00000102967	1723	ENSG00000102967	DHODH	dihydroorotate dehydrogenase (quinone)	-0.630937	2.61984	-2.72166	0.0189838	0.776216	-3.13964
ENSG00000082996	11342	ENSG00000082996	RNF13	ring finger protein 13	0.476159	6.17533	2.72072	0.0190164	0.776216	-3.00611
ENSG00000179241	143458	ENSG00000179241	LDLRAD3	low density lipoprotein receptor class A domain containing 3	1.24125	3.39993	2.71965	0.0190535	0.776216	-3.07083
ENSG00000091317	54918	ENSG00000091317	CMTM6	CKLF like MARVEL transmembrane domain containing 6	0.520401	7.46849	2.71933	0.0190647	0.776216	-3.00922
ENSG00000006007	51573	ENSG00000006007	GDE1	glycerophosphodiester phosphodiesterase 1	0.652535	6.45572	2.71891	0.0190794	0.776216	-3.00919
ENSG00000124762	1026	ENSG00000124762	CDKN1A	cyclin dependent kinase inhibitor 1A	1.49504	7.6631	2.71861	0.0190901	0.776216	-3.0099
ENSG00000238142	105376805	ENSG00000238142	LOC105376805	uncharacterized LOC105376805	1.48247	0.523342	2.71638	0.019168	0.776216	-3.50631
ENSG00000078900	7161	ENSG00000078900	TP73	tumor protein p73	-1.18101	1.56531	-2.71582	0.0191874	0.776216	-3.14796
ENSG00000233822	8341	ENSG00000233822	H2BC15	H2B clustered histone 15	-1.14609	1.12103	-2.71448	0.0192346	0.776216	-3.29839
ENSG00000137497	4926	ENSG00000137497	NUMA1	nuclear mitotic apparatus protein 1	-0.429765	6.64148	-2.71214	0.0193171	0.776984	-3.01873
ENSG00000008869	54497	ENSG00000008869	HEATR5B	HEAT repeat containing 5B	-0.468729	5.18475	-2.71096	0.0193588	0.776984	-3.02248
ENSG00000092068	23428	ENSG00000092068	SLC7A8	solute carrier family 7 member 8	1.51257	0.61898	2.70526	0.0195617	0.779663	-3.42026
ENSG00000137767	58472	ENSG00000137767	SQOR	sulfide quinone oxidoreductase	0.482345	5.68581	2.7051	0.0195676	0.779663	-3.02854
ENSG00000211584	55652	ENSG00000211584	SLC48A1	solute carrier family 48 member 1	0.660868	3.37406	2.70464	0.0195839	0.779663	-3.08902
ENSG00000166548	7084	ENSG00000166548	TK2	thymidine kinase 2	0.570653	4.04361	2.69852	0.0198042	0.783424	-3.06675
ENSG00000131100	529	ENSG00000131100	ATP6V1E1	ATPase H+ transporting V1 subunit E1	0.379303	6.353	2.6974	0.019845	0.783424	-3.04025
ENSG00000082074	2533	ENSG00000082074	FYB1	FYN binding protein 1	0.503003	9.1149	2.69364	0.0199821	0.783424	-3.04728
ENSG00000141028	NA	ENSG00000141028	NA	NA	-1.18257	-0.807815	-2.69297	0.0200063	0.783424	-3.66122
ENSG00000234616	8629	ENSG00000234616	JRK	Jrk helix-turn-helix protein	-1.17658	2.84415	-2.68968	0.020127	0.783424	-3.17468
ENSG00000150782	3606	ENSG00000150782	IL18	interleukin 18	0.969032	3.61683	2.68741	0.0202108	0.783424	-3.08353
ENSG00000165389	171546	ENSG00000165389	SPTSSA	serine palmitoyltransferase small subunit A	0.516737	5.1964	2.68731	0.0202143	0.783424	-3.05365
ENSG00000105223	23646	ENSG00000105223	PLD3	phospholipase D family member 3	0.810501	7.50824	2.68526	0.0202905	0.783424	-3.05921
ENSG00000174292	8711	ENSG00000174292	TNK1	tyrosine kinase non receptor 1	-1.36823	0.270655	-2.68472	0.0203105	0.783424	-3.60589
ENSG00000244720	NA	ENSG00000244720	NA	NA	-1.33878	-0.321023	-2.68405	0.0203353	0.783424	-3.67421
ENSG00000167595	148137	ENSG00000167595	PROSER3	proline and serine rich 3	-0.582875	3.22625	-2.68294	0.0203767	0.783424	-3.13447
ENSG00000198909	4215	ENSG00000198909	MAP3K3	mitogen-activated protein kinase kinase kinase 3	0.549482	7.0261	2.68115	0.0204435	0.783424	-3.06417
ENSG00000164308	64167	ENSG00000164308	ERAP2	endoplasmic reticulum aminopeptidase 2	-2.57691	7.04537	-2.68077	0.0204578	0.783424	-3.06444
ENSG00000240143	NA	ENSG00000240143	NA	NA	-0.9762	1.06481	-2.67832	0.0205495	0.783424	-3.40348
ENSG00000182405	161779	ENSG00000182405	PGBD4	piggyBac transposable element derived 4	-0.845529	1.16134	-2.67669	0.0206108	0.783424	-3.41395
ENSG00000188372	7784	ENSG00000188372	ZP3	zona pellucida glycoprotein 3	1.70471	1.43293	2.6759	0.0206403	0.783424	-3.30538
ENSG00000071967	79901	ENSG00000071967	CYBRD1	cytochrome b reductase 1	1.18336	4.39152	2.67344	0.0207336	0.783424	-3.11448
ENSG00000260197	NA	ENSG00000260197	NA	NA	3.74908	-1.39099	2.67329	0.0207393	0.783424	-3.70704
ENSG00000164111	308	ENSG00000164111	ANXA5	annexin A5	0.472502	8.70655	2.67263	0.0207641	0.783424	-3.07816
ENSG00000197448	373156	ENSG00000197448	GSTK1	glutathione S-transferase kappa 1	0.366842	7.91916	2.6709	0.0208298	0.783424	-3.08054
ENSG00000188191	5575	ENSG00000188191	PRKAR1B	protein kinase cAMP-dependent type I regulatory subunit beta	-0.692843	3.86879	-2.6699	0.0208681	0.783424	-3.10052
ENSG00000151176	196463	ENSG00000151176	PLBD2	phospholipase B domain containing 2	0.817508	5.92682	2.66814	0.0209351	0.783424	-3.08139
ENSG00000198952	23381	ENSG00000198952	SMG5	SMG5 nonsense mediated mRNA decay factor	-0.506644	5.89268	-2.66773	0.0209509	0.783424	-3.08231
ENSG00000127951	10875	ENSG00000127951	FGL2	fibrinogen like 2	1.00521	9.01041	2.66534	0.0210425	0.783424	-3.0888
ENSG00000140941	81631	ENSG00000140941	MAP1LC3B	microtubule associated protein 1 light chain 3 beta	0.568626	7.54415	2.66242	0.0211552	0.783424	-3.09269
ENSG00000259719	NA	ENSG00000259719	NA	NA	-2.21001	-0.387848	-2.66118	0.0212033	0.783424	-3.6754
ENSG00000065054	9351	ENSG00000065054	SLC9A3R2	SLC9A3 regulator 2	1.02785	1.24235	2.661	0.0212102	0.783424	-3.4066
ENSG00000247092	NA	ENSG00000247092	NA	NA	-0.887824	0.64889	-2.66043	0.021232	0.783424	-3.46293
ENSG00000145075	NA	ENSG00000145075	NA	NA	-1.56501	0.569948	-2.65568	0.0214174	0.783424	-3.54981
ENSG00000101336	3055	ENSG00000101336	HCK	HCK proto-oncogene, Src family tyrosine kinase	1.26276	7.75629	2.65508	0.0214405	0.783424	-3.10309
ENSG00000183250	84536	ENSG00000183250	LINC01547	long intergenic non-protein coding RNA 1547	-1.02896	1.19853	-2.65342	0.0215059	0.783424	-3.42809
ENSG00000153113	831	ENSG00000153113	CAST	calpastatin	0.484479	8.38783	2.65324	0.0215127	0.783424	-3.10662
ENSG00000259704	105370969	ENSG00000259704	LOC105370969	uncharacterized LOC105370969	1.85448	-0.994957	2.65205	0.0215595	0.783424	-3.74516
ENSG00000111275	217	ENSG00000111275	ALDH2	aldehyde dehydrogenase 2 family member	1.44449	6.4056	2.65079	0.0216093	0.783424	-3.10763
ENSG00000164346	10412	ENSG00000164346	NSA2	NSA2 ribosome biogenesis factor	0.412532	6.96467	2.65011	0.0216363	0.783424	-3.10994
ENSG00000119950	4601	ENSG00000119950	MXI1	MAX interactor 1, dimerization protein	0.674454	5.17194	2.64865	0.0216939	0.783424	-3.10938
ENSG00000132382	10514	ENSG00000132382	MYBBP1A	MYB binding protein 1a	-0.48811	5.32197	-2.64563	0.0218141	0.783424	-3.11324
ENSG00000169508	1880	ENSG00000169508	GPR183	G protein-coupled receptor 183	1.08027	6.4975	2.64518	0.021832	0.783424	-3.11468
ENSG00000134717	91408	ENSG00000134717	BTF3L4	basic transcription factor 3 like 4	0.422997	5.68737	2.64499	0.0218394	0.783424	-3.11513
ENSG00000180304	4947	ENSG00000180304	OAZ2	ornithine decarboxylase antizyme 2	0.524757	6.08728	2.64484	0.0218454	0.783424	-3.11543
ENSG00000167851	11314	ENSG00000167851	CD300A	CD300a molecule	0.956643	6.59846	2.64275	0.021929	0.783424	-3.11935
ENSG00000099994	56241	ENSG00000099994	SUSD2	sushi domain containing 2	-1.01689	-0.0397075	-2.64249	0.0219392	0.783424	-3.59369
ENSG00000149269	5058	ENSG00000149269	PAK1	p21 (RAC1) activated kinase 1	0.646271	6.47704	2.64199	0.0219592	0.783424	-3.12038
ENSG00000138604	26035	ENSG00000138604	GLCE	glucuronic acid epimerase	0.642402	3.2792	2.63505	0.0222395	0.786076	-3.201
ENSG00000144791	8994	ENSG00000144791	LIMD1	LIM domains containing 1	-0.598952	4.61622	-2.63401	0.0222815	0.786076	-3.13331
ENSG00000260997	NA	ENSG00000260997	NA	NA	-0.457039	5.088	-2.63326	0.022312	0.786076	-3.13064
ENSG00000065534	4638	ENSG00000065534	MYLK	myosin light chain kinase	-2.12876	2.90566	-2.63323	0.0223134	0.786076	-3.30427
ENSG00000196422	9858	ENSG00000196422	PPP1R26	protein phosphatase 1 regulatory subunit 26	1.04535	2.12314	2.63138	0.0223886	0.786076	-3.34003
ENSG00000136161	1102	ENSG00000136161	RCBTB2	RCC1 and BTB domain containing protein 2	0.893638	5.01496	2.63116	0.0223978	0.786076	-3.13497
ENSG00000099910	84861	ENSG00000099910	KLHL22	kelch like family member 22	-0.81374	3.10175	-2.62998	0.022446	0.786076	-3.21443
ENSG00000168209	54541	ENSG00000168209	DDIT4	DNA damage inducible transcript 4	1.18209	6.28413	2.62846	0.0225083	0.786076	-3.14081
ENSG00000166928	84689	ENSG00000166928	MS4A14	membrane spanning 4-domains A14	1.49182	2.87392	2.62537	0.0226357	0.786076	-3.26474
ENSG00000184574	57121	ENSG00000184574	LPAR5	lysophosphatidic acid receptor 5	-0.666539	2.81525	-2.62473	0.0226619	0.786076	-3.24011
ENSG00000197813	NA	ENSG00000197813	NA	NA	-1.29926	-0.418321	-2.624	0.0226921	0.786076	-3.70799
ENSG00000198003	115948	ENSG00000198003	CCDC151	coiled-coil domain containing 151	1.57948	-0.0839095	2.62365	0.0227067	0.786076	-3.63216
ENSG00000154358	84033	ENSG00000154358	OBSCN	obscurin, cytoskeletal calmodulin and titin-interacting RhoGEF	-1.32259	3.28855	-2.61986	0.0228645	0.786076	-3.29124
ENSG00000280237	283174	ENSG00000280237	MIR4697HG	MIR4697 host gene	-1.86881	-0.551867	-2.61741	0.0229669	0.786076	-3.80187
ENSG00000118418	9324	ENSG00000118418	HMGN3	high mobility group nucleosomal binding domain 3	0.483584	4.75273	2.61695	0.0229859	0.786076	-3.15383
ENSG00000136878	10868	ENSG00000136878	USP20	ubiquitin specific peptidase 20	-0.530643	5.14778	-2.61449	0.0230894	0.786076	-3.15761
ENSG00000108551	51655	ENSG00000108551	RASD1	ras related dexamethasone induced 1	1.37949	0.898274	2.61276	0.0231623	0.786076	-3.45007
ENSG00000092295	7051	ENSG00000092295	TGM1	transglutaminase 1	-1.98033	-0.821508	-2.61246	0.0231752	0.786076	-3.73546
ENSG00000161955	8741	ENSG00000161955	TNFSF13	TNF superfamily member 13	0.908029	4.03482	2.61175	0.023205	0.786076	-3.18859
ENSG00000119431	81932	ENSG00000119431	HDHD3	haloacid dehalogenase like hydrolase domain containing 3	-0.679912	2.72727	-2.61021	0.0232701	0.786076	-3.26561
ENSG00000217930	51025	ENSG00000217930	PAM16	presequence translocase associated motor 16	-1.06665	0.638561	-2.6082	0.023356	0.786076	-3.52203
ENSG00000119138	687	ENSG00000119138	KLF9	Kruppel like factor 9	0.855196	7.03705	2.60791	0.0233681	0.786076	-3.1718
ENSG00000123213	57486	ENSG00000123213	NLN	neurolysin	0.586222	3.74534	2.60752	0.0233847	0.786076	-3.18516
ENSG00000273749	23191	ENSG00000273749	CYFIP1	cytoplasmic FMR1 interacting protein 1	1.04963	5.67904	2.60745	0.0233876	0.786076	-3.16728
ENSG00000133835	3295	ENSG00000133835	HSD17B4	hydroxysteroid 17-beta dehydrogenase 4	0.593082	6.04813	2.60709	0.0234031	0.786076	-3.17046
ENSG00000206560	23243	ENSG00000206560	ANKRD28	ankyrin repeat domain 28	-0.431436	5.32567	-2.60307	0.0235753	0.786076	-3.17395
ENSG00000138760	950	ENSG00000138760	SCARB2	scavenger receptor class B member 2	0.879156	6.70307	2.60304	0.0235764	0.786076	-3.17802
ENSG00000196367	8295	ENSG00000196367	TRRAP	transformation/transcription domain associated protein	-0.523625	6.25605	-2.6002	0.0236992	0.786076	-3.18059
ENSG00000218226	NA	ENSG00000218226	NA	NA	-0.988546	1.17739	-2.59975	0.0237186	0.786076	-3.44362
ENSG00000134686	1912	ENSG00000134686	PHC2	polyhomeotic homolog 2	0.798603	7.45642	2.59786	0.0238005	0.786076	-3.18742
ENSG00000204370	6392	ENSG00000204370	SDHD	succinate dehydrogenase complex subunit D	0.410849	5.95045	2.59766	0.0238089	0.786076	-3.18475
ENSG00000228784	400946	ENSG00000228784	LINC00954	long intergenic non-protein coding RNA 954	-1.2185	0.501306	-2.59753	0.0238147	0.786076	-3.60342
ENSG00000135363	4005	ENSG00000135363	LMO2	LIM domain only 2	0.882374	5.5708	2.59658	0.0238561	0.786076	-3.18218
ENSG00000136720	9394	ENSG00000136720	HS6ST1	heparan sulfate 6-O-sulfotransferase 1	0.458821	4.4147	2.59604	0.0238795	0.786076	-3.18689
ENSG00000136270	9238	ENSG00000136270	TBRG4	transforming growth factor beta regulator 4	-0.459	5.2513	-2.59565	0.0238963	0.786076	-3.18422
ENSG00000177879	1176	ENSG00000177879	AP3S1	adaptor related protein complex 3 subunit sigma 1	0.37352	5.81201	2.59439	0.0239512	0.786133	-3.18827
ENSG00000183662	407738	ENSG00000183662	TAFA1	TAFA chemokine like family member 1	1.78584	-1.28857	2.58709	0.0242722	0.791745	-3.85339
ENSG00000267414	101927943	ENSG00000267414	LOC101927943	uncharacterized LOC101927943	-1.19602	-0.480531	-2.58578	0.02433	0.791745	-3.7064
ENSG00000113532	7903	ENSG00000113532	ST8SIA4	ST8 alpha-N-acetyl-neuraminide alpha-2,8-sialyltransferase 4	0.396707	5.45003	2.58478	0.0243745	0.791745	-3.20044
ENSG00000280106	NA	ENSG00000280106	NA	NA	-1.0922	-1.04665	-2.58399	0.0244094	0.791745	-3.84066
ENSG00000178726	7056	ENSG00000178726	THBD	thrombomodulin	2.27561	4.33187	2.58396	0.0244108	0.791745	-3.21532
ENSG00000137752	834	ENSG00000137752	CASP1	caspase 1	0.561957	7.44086	2.58163	0.0245148	0.791745	-3.2105
ENSG00000120896	10174	ENSG00000120896	SORBS3	sorbin and SH3 domain containing 3	0.868713	4.18468	2.58121	0.0245336	0.791745	-3.22707
ENSG00000175294	117144	ENSG00000175294	CATSPER1	cation channel sperm associated 1	1.09693	2.19949	2.58082	0.0245511	0.791745	-3.38484
ENSG00000234745	3106	ENSG00000234745	HLA-B	major histocompatibility complex, class I, B	0.472253	11.6812	2.57692	0.0247258	0.793726	-3.21337
ENSG00000270189	NA	ENSG00000270189	NA	NA	-1.58227	-0.300161	-2.57551	0.0247893	0.793726	-3.73282
ENSG00000161642	25946	ENSG00000161642	ZNF385A	zinc finger protein 385A	1.07567	7.1832	2.57433	0.0248428	0.793726	-3.21925
ENSG00000165138	203286	ENSG00000165138	ANKS6	ankyrin repeat and sterile alpha motif domain containing 6	-0.919732	2.70276	-2.57385	0.0248647	0.793726	-3.32425
ENSG00000205571	6606	ENSG00000205571	SMN1	survival of motor neuron 1, telomeric	1.70769	2.03917	2.57318	0.0248948	0.793726	-3.3484
ENSG00000129354	10053	ENSG00000129354	AP1M2	adaptor related protein complex 1 subunit mu 2	-2.63716	-1.11578	-2.57117	0.0249861	0.793726	-3.81044
ENSG00000211749	NA	ENSG00000211749	NA	NA	3.21965	-0.638723	2.57112	0.0249887	0.793726	-3.7589
ENSG00000239883	NA	ENSG00000239883	NA	NA	-1.07311	1.27409	-2.56969	0.0250536	0.794081	-3.49614
ENSG00000143845	55224	ENSG00000143845	ETNK2	ethanolamine kinase 2	-1.20219	-0.57685	-2.56515	0.0252618	0.79777	-3.70922
ENSG00000107745	10367	ENSG00000107745	MICU1	mitochondrial calcium uptake 1	0.509124	6.23827	2.56367	0.0253297	0.79777	-3.23367
ENSG00000187792	7621	ENSG00000187792	ZNF70	zinc finger protein 70	-0.784896	1.10363	-2.56362	0.025332	0.79777	-3.51307
ENSG00000187726	374407	ENSG00000187726	DNAJB13	DnaJ heat shock protein family (Hsp40) member B13	-1.94256	0.700899	-2.56064	0.0254698	0.798389	-3.63521
ENSG00000283013	NA	ENSG00000283013	NA	NA	-0.713123	3.75511	-2.5603	0.0254855	0.798389	-3.25563
ENSG00000158161	2140	ENSG00000158161	EYA3	EYA transcriptional coactivator and phosphatase 3	-0.525806	3.93894	-2.55861	0.0255641	0.798389	-3.2434
ENSG00000171860	719	ENSG00000171860	C3AR1	complement C3a receptor 1	1.21014	5.20387	2.55626	0.0256736	0.798389	-3.24022
ENSG00000107738	64115	ENSG00000107738	VSIR	V-set immunoregulatory receptor	0.683611	9.53409	2.55375	0.0257913	0.798389	-3.25136
ENSG00000152380	167555	ENSG00000152380	FAM151B	family with sequence similarity 151 member B	1.35072	1.3251	2.54912	0.0260096	0.798389	-3.48397
ENSG00000155962	1193	ENSG00000155962	CLIC2	chloride intracellular channel 2	1.67249	1.84147	2.548	0.0260624	0.798389	-3.41788
ENSG00000035862	7077	ENSG00000035862	TIMP2	TIMP metallopeptidase inhibitor 2	0.968462	6.74055	2.54702	0.0261091	0.798389	-3.25831
ENSG00000029153	56938	ENSG00000029153	ARNTL2	aryl hydrocarbon receptor nuclear translocator like 2	-0.668341	2.6322	-2.54685	0.0261172	0.798389	-3.30675
ENSG00000125084	7471	ENSG00000125084	WNT1	Wnt family member 1	-1.54736	-0.986654	-2.54597	0.0261587	0.798389	-3.83236
ENSG00000053918	3784	ENSG00000053918	KCNQ1	potassium voltage-gated channel subfamily Q member 1	0.943992	5.71953	2.54574	0.0261698	0.798389	-3.25456
ENSG00000123358	3164	ENSG00000123358	NR4A1	nuclear receptor subfamily 4 group A member 1	2.0684	4.78391	2.54475	0.0262172	0.798389	-3.27626
ENSG00000237765	285550	ENSG00000237765	FAM200B	family with sequence similarity 200 member B	0.531537	4.53134	2.54442	0.0262328	0.798389	-3.25627
ENSG00000134590	8933	ENSG00000134590	RTL8C	retrotransposon Gag like 8C	0.56139	4.50064	2.54403	0.0262513	0.798389	-3.25627
ENSG00000158813	1896	ENSG00000158813	EDA	ectodysplasin A	-2.05306	-0.65054	-2.54335	0.026284	0.798389	-3.83506
ENSG00000174132	345757	ENSG00000174132	FAM174A	family with sequence similarity 174 member A	0.843012	2.0837	2.54331	0.0262859	0.798389	-3.39489
ENSG00000133678	80195	ENSG00000133678	TMEM254	transmembrane protein 254	0.553232	3.53968	2.54281	0.0263096	0.798389	-3.28057
ENSG00000261428	NA	ENSG00000261428	NA	NA	-1.34966	-0.155891	-2.54168	0.0263637	0.798389	-3.67903
ENSG00000127603	23499	ENSG00000127603	MACF1	microtubule actin crosslinking factor 1	-0.647533	7.19826	-2.54137	0.0263787	0.798389	-3.26761
ENSG00000243056	8637	ENSG00000243056	EIF4EBP3	eukaryotic translation initiation factor 4E binding protein 3	0.824512	0.941137	2.53971	0.0264586	0.799135	-3.54802
ENSG00000227165	283089	ENSG00000227165	WDR11-AS1	WDR11 antisense RNA 1	-2.90705	0.315174	-2.53861	0.0265116	0.799135	-3.78084
ENSG00000175768	401505	ENSG00000175768	TOMM5	translocase of outer mitochondrial membrane 5	-1.16602	-0.232422	-2.53535	0.026669	0.800755	-3.72997
ENSG00000066739	55102	ENSG00000066739	ATG2B	autophagy related 2B	-0.445906	4.70351	-2.53525	0.026674	0.800755	-3.26754
ENSG00000171862	5728	ENSG00000171862	PTEN	phosphatase and tensin homolog	0.432106	7.38661	2.53374	0.0267471	0.800755	-3.28023
ENSG00000134755	1824	ENSG00000134755	DSC2	desmocollin 2	1.20584	3.48985	2.53254	0.0268057	0.800755	-3.32415
ENSG00000186314	153768	ENSG00000186314	PRELID2	PRELI domain containing 2	-1.08189	0.167276	-2.53132	0.026865	0.800755	-3.61181
ENSG00000077044	8527	ENSG00000077044	DGKD	diacylglycerol kinase delta	-0.586301	6.39684	-2.53069	0.026896	0.800755	-3.28067
ENSG00000136436	10241	ENSG00000136436	CALCOCO2	calcium binding and coiled-coil domain 2	0.421886	7.20105	2.52969	0.0269448	0.800755	-3.28581
ENSG00000141447	114876	ENSG00000141447	OSBPL1A	oxysterol binding protein like 1A	1.13997	2.83448	2.52586	0.0271331	0.803257	-3.3556
ENSG00000123739	81579	ENSG00000123739	PLA2G12A	phospholipase A2 group XIIA	-0.785133	3.77769	-2.52495	0.027178	0.803257	-3.3059
ENSG00000168067	5871	ENSG00000168067	MAP4K2	mitogen-activated protein kinase kinase kinase kinase 2	-0.429477	5.84977	-2.52466	0.0271922	0.803257	-3.28718
ENSG00000130787	9026	ENSG00000130787	HIP1R	huntingtin interacting protein 1 related	-0.67638	5.18944	-2.52134	0.0273571	0.805482	-3.28807
ENSG00000188158	4810	ENSG00000188158	NHS	NHS actin remodeling regulator	1.46104	0.968334	2.52095	0.0273766	0.805482	-3.60708
ENSG00000166033	5654	ENSG00000166033	HTRA1	HtrA serine peptidase 1	1.26046	0.0113615	2.51912	0.0274676	0.806554	-3.7009
ENSG00000114268	5210	ENSG00000114268	PFKFB4	6-phosphofructo-2-kinase/fructose-2,6-biphosphatase 4	0.772269	3.63386	2.51463	0.0276927	0.806838	-3.32809
ENSG00000140993	91151	ENSG00000140993	TIGD7	tigger transposable element derived 7	-1.34769	-0.833145	-2.51431	0.0277087	0.806838	-3.85692
ENSG00000267670	NA	ENSG00000267670	NA	NA	1.3367	-0.883751	2.51412	0.0277182	0.806838	-3.54017
ENSG00000104870	2217	ENSG00000104870	FCGRT	Fc fragment of IgG receptor and transporter	1.08588	7.48229	2.51345	0.027752	0.806838	-3.30928
ENSG00000231535	100873962	ENSG00000231535	LINC00278	long intergenic non-protein coding RNA 278	3.36632	-1.59242	2.51118	0.0278667	0.806838	-3.83235
ENSG00000198198	23334	ENSG00000198198	SZT2	SZT2 subunit of KICSTOR complex	-0.580799	5.41681	-2.51048	0.0279018	0.806838	-3.30404
ENSG00000172534	3054	ENSG00000172534	HCFC1	host cell factor C1	-0.453197	7.0867	-2.51021	0.0279155	0.806838	-3.31386
ENSG00000149311	472	ENSG00000149311	ATM	ATM serine/threonine kinase	-0.670762	6.63714	-2.50974	0.0279395	0.806838	-3.31068
ENSG00000174326	162515	ENSG00000174326	SLC16A11	solute carrier family 16 member 11	-1.55616	-0.739743	-2.50777	0.0280397	0.806838	-3.83225
ENSG00000272604	NA	ENSG00000272604	NA	NA	-1.04022	-0.457028	-2.50627	0.028116	0.806838	-3.72685
ENSG00000111321	4055	ENSG00000111321	LTBR	lymphotoxin beta receptor	0.946993	6.3601	2.50322	0.0282724	0.806838	-3.32043
ENSG00000117758	23673	ENSG00000117758	STX12	syntaxin 12	0.631096	5.35988	2.50197	0.0283364	0.806838	-3.31705
ENSG00000155850	1836	ENSG00000155850	SLC26A2	solute carrier family 26 member 2	-0.649861	2.73802	-2.50148	0.028362	0.806838	-3.38573
ENSG00000186318	23621	ENSG00000186318	BACE1	beta-secretase 1	1.02813	3.04683	2.49999	0.0284385	0.806838	-3.36235
ENSG00000272693	441242	ENSG00000272693	LOC441242	uncharacterized LOC441242	-0.97872	0.0996136	-2.49982	0.0284472	0.806838	-3.68171
ENSG00000275294	NA	ENSG00000275294	NA	NA	-1.41084	-0.458609	-2.49924	0.0284773	0.806838	-3.78428
ENSG00000196787	8969	ENSG00000196787	H2AC11	H2A clustered histone 11	-1.19508	2.42448	-2.49666	0.0286112	0.806838	-3.41786
ENSG00000138448	3685	ENSG00000138448	ITGAV	integrin subunit alpha V	0.601481	2.85266	2.49642	0.0286232	0.806838	-3.39321
ENSG00000065615	51167	ENSG00000065615	CYB5R4	cytochrome b5 reductase 4	0.393115	6.33617	2.49616	0.0286369	0.806838	-3.33166
ENSG00000171643	170591	ENSG00000171643	S100Z	S100 calcium binding protein Z	0.935409	2.01695	2.49496	0.0286995	0.806838	-3.49609
ENSG00000170653	11016	ENSG00000170653	ATF7	activating transcription factor 7	0.454752	4.5629	2.49364	0.0287683	0.806838	-3.32465
ENSG00000178764	22882	ENSG00000178764	ZHX2	zinc fingers and homeoboxes 2	-0.658501	4.76866	-2.49266	0.0288192	0.806838	-3.32582
ENSG00000143344	23179	ENSG00000143344	RGL1	ral guanine nucleotide dissociation stimulator like 1	1.84158	3.22091	2.49034	0.0289409	0.806838	-3.34032
ENSG00000068366	2182	ENSG00000068366	ACSL4	acyl-CoA synthetase long chain family member 4	0.429652	6.65233	2.48723	0.029105	0.806838	-3.34607
ENSG00000116679	10625	ENSG00000116679	IVNS1ABP	influenza virus NS1A binding protein	-0.542774	6.15743	-2.48685	0.0291249	0.806838	-3.34184
ENSG00000205309	56953	ENSG00000205309	NT5M	5',3'-nucleotidase, mitochondrial	-1.13446	2.72185	-2.48556	0.0291933	0.806838	-3.42987
ENSG00000280300	NA	ENSG00000280300	NA	NA	-1.34705	-0.874892	-2.48545	0.0291987	0.806838	-3.84727
ENSG00000186716	613	ENSG00000186716	BCR	BCR activator of RhoGEF and GTPase	-0.421936	6.37828	-2.48395	0.0292783	0.806838	-3.34852
ENSG00000108774	5878	ENSG00000108774	RAB5C	RAB5C, member RAS oncogene family	0.507418	6.60619	2.48388	0.0292824	0.806838	-3.35006
ENSG00000157570	90139	ENSG00000157570	TSPAN18	tetraspanin 18	-0.684138	3.33755	-2.48233	0.0293646	0.806838	-3.41505
ENSG00000106780	1955	ENSG00000106780	MEGF9	multiple EGF like domains 9	0.767646	7.23204	2.48171	0.0293976	0.806838	-3.35459
ENSG00000259118	100506321	ENSG00000259118	LOC100506321	uncharacterized LOC100506321	-1.22287	0.237967	-2.47929	0.0295267	0.806838	-3.69055
ENSG00000019991	3082	ENSG00000019991	HGF	hepatocyte growth factor	0.858284	2.82934	2.47708	0.0296456	0.806838	-3.40614
ENSG00000102218	6102	ENSG00000102218	RP2	RP2 activator of ARL3 GTPase	0.819065	5.29167	2.47542	0.0297351	0.806838	-3.35245
ENSG00000279672	NA	ENSG00000279672	NA	NA	-2.34964	-0.469081	-2.47474	0.0297718	0.806838	-3.79242
ENSG00000198106	NA	ENSG00000198106	NA	NA	-1.76585	-0.608493	-2.47447	0.0297864	0.806838	-3.8654
ENSG00000101596	23347	ENSG00000101596	SMCHD1	structural maintenance of chromosomes flexible hinge domain containing 1	-0.467725	7.74582	-2.47333	0.0298479	0.806838	-3.36855
ENSG00000149218	23052	ENSG00000149218	ENDOD1	endonuclease domain containing 1	-0.612071	4.36643	-2.47332	0.0298483	0.806838	-3.35436
ENSG00000152518	678	ENSG00000152518	ZFP36L2	ZFP36 ring finger protein like 2	0.454481	9.51016	2.47289	0.0298717	0.806838	-3.36907
ENSG00000215580	286554	ENSG00000215580	BCORP1	BCL6 corepressor pseudogene 1	4.01411	-0.546886	2.47274	0.0298799	0.806838	-3.79412
ENSG00000178623	2859	ENSG00000178623	GPR35	G protein-coupled receptor 35	1.65046	3.32595	2.46998	0.0300294	0.806838	-3.39723
ENSG00000182318	342945	ENSG00000182318	ZSCAN22	zinc finger and SCAN domain containing 22	0.810063	0.875042	2.46975	0.030042	0.806838	-3.62214
ENSG00000113583	56951	ENSG00000113583	C5orf15	chromosome 5 open reading frame 15	0.485712	6.116	2.46822	0.0301254	0.806838	-3.37093
ENSG00000179921	151306	ENSG00000179921	GPBAR1	G protein-coupled bile acid receptor 1	0.897389	4.94626	2.46799	0.030138	0.806838	-3.35956
ENSG00000119729	23433	ENSG00000119729	RHOQ	ras homolog family member Q	0.816424	5.86205	2.46743	0.0301689	0.806838	-3.36907
ENSG00000113645	23286	ENSG00000113645	WWC1	WW and C2 domain containing 1	-1.63036	-0.980473	-2.46661	0.0302136	0.806838	-3.88108
ENSG00000133318	10313	ENSG00000133318	RTN3	reticulon 3	0.507937	7.58745	2.46656	0.0302162	0.806838	-3.37775
ENSG00000101470	7125	ENSG00000101470	TNNC2	troponin C2, fast skeletal type	-1.40498	-1.07361	-2.46632	0.0302292	0.806838	-3.88407
ENSG00000169032	5604	ENSG00000169032	MAP2K1	mitogen-activated protein kinase kinase 1	0.409661	6.15292	2.46509	0.0302971	0.806838	-3.37541
ENSG00000101187	28231	ENSG00000101187	SLCO4A1	solute carrier organic anion transporter family member 4A1	-0.950747	2.35633	-2.46299	0.0304122	0.806838	-3.38705
ENSG00000177575	9332	ENSG00000177575	CD163	CD163 molecule	0.915585	7.95176	2.46127	0.0305074	0.806838	-3.3862
ENSG00000125691	9349	ENSG00000125691	RPL23	ribosomal protein L23	0.406081	8.97584	2.46101	0.0305217	0.806838	-3.38685
ENSG00000240342	NA	ENSG00000240342	NA	NA	0.677753	7.78496	2.46039	0.0305558	0.806838	-3.38733
ENSG00000125731	10045	ENSG00000125731	SH2D3A	SH2 domain containing 3A	-0.770919	3.52528	-2.45981	0.0305882	0.806838	-3.38928
ENSG00000116954	64121	ENSG00000116954	RRAGC	Ras related GTP binding C	0.424787	4.14323	2.45772	0.030704	0.806838	-3.37395
ENSG00000281958	NA	ENSG00000281958	NA	NA	-1.43044	-1.14821	-2.45749	0.0307171	0.806838	-3.89794
ENSG00000119772	1788	ENSG00000119772	DNMT3A	DNA methyltransferase 3 alpha	-0.528999	5.11008	-2.45648	0.0307731	0.806838	-3.37687
ENSG00000163219	9938	ENSG00000163219	ARHGAP25	Rho GTPase activating protein 25	-0.43685	6.26042	-2.456	0.0308	0.806838	-3.38768
ENSG00000106991	2022	ENSG00000106991	ENG	endoglin	0.720486	5.11904	2.45597	0.0308015	0.806838	-3.3775
ENSG00000164442	10370	ENSG00000164442	CITED2	Cbp/p300 interacting transactivator with Glu/Asp rich carboxy-terminal domain 2	0.558248	6.79503	2.45549	0.0308282	0.806838	-3.39128
ENSG00000112305	60682	ENSG00000112305	SMAP1	small ArfGAP 1	0.521207	4.06345	2.45547	0.0308296	0.806838	-3.37759
ENSG00000105612	1777	ENSG00000105612	DNASE2	deoxyribonuclease 2, lysosomal	0.627502	5.57065	2.45359	0.0309349	0.806838	-3.38722
ENSG00000085871	4258	ENSG00000085871	MGST2	microsomal glutathione S-transferase 2	0.79225	4.16946	2.45309	0.0309626	0.806838	-3.38053
ENSG00000231551	NA	ENSG00000231551	NA	NA	-1.15375	0.991917	-2.4529	0.0309734	0.806838	-3.63646
ENSG00000126458	6237	ENSG00000126458	RRAS	RAS related	0.838168	4.81897	2.45149	0.0310524	0.807118	-3.38213
ENSG00000120708	7045	ENSG00000120708	TGFBI	transforming growth factor beta induced	1.00225	7.34966	2.44977	0.0311492	0.807118	-3.39966
ENSG00000234636	100873985	ENSG00000234636	MED14OS	MED14 opposite strand	1.44118	-0.460615	2.44897	0.0311946	0.807118	-3.81839
ENSG00000177885	2885	ENSG00000177885	GRB2	growth factor receptor bound protein 2	0.511542	8.5321	2.44882	0.0312027	0.807118	-3.40456
ENSG00000174456	400073	ENSG00000174456	C12orf76	chromosome 12 open reading frame 76	-0.868606	3.1376	-2.44751	0.0312769	0.807622	-3.42425
ENSG00000214309	255374	ENSG00000214309	MBLAC1	metallo-beta-lactamase domain containing 1	-1.39339	-0.0857471	-2.44379	0.0314886	0.810688	-3.72014
ENSG00000135506	10956	ENSG00000135506	OS9	OS9 endoplasmic reticulum lectin	0.48974	7.80177	2.44307	0.0315293	0.810688	-3.41235
ENSG00000197582	NA	ENSG00000197582	NA	NA	0.747977	2.38156	2.44188	0.0315974	0.810688	-3.48527
ENSG00000186301	NA	ENSG00000186301	NA	NA	-1.52261	-1.01346	-2.44079	0.0316596	0.810688	-3.8854
ENSG00000232303	NA	ENSG00000232303	NA	NA	-1.47197	-1.33853	-2.44061	0.0316701	0.810688	-3.87163
ENSG00000168546	2675	ENSG00000168546	GFRA2	GDNF family receptor alpha 2	2.00087	1.88053	2.43253	0.0321363	0.816029	-3.53651
ENSG00000144802	64332	ENSG00000144802	NFKBIZ	NFKB inhibitor zeta	1.0173	8.27081	2.43012	0.0322771	0.816029	-3.43009
ENSG00000164713	25798	ENSG00000164713	BRI3	brain protein I3	0.908603	7.05897	2.42898	0.0323435	0.816029	-3.43027
ENSG00000115318	84695	ENSG00000115318	LOXL3	lysyl oxidase like 3	1.05289	2.98948	2.42869	0.0323606	0.816029	-3.4608
ENSG00000213876	NA	ENSG00000213876	NA	NA	1.18891	0.878353	2.42804	0.0323984	0.816029	-3.68624
ENSG00000213557	NA	ENSG00000213557	NA	NA	1.48239	-1.15355	2.42745	0.0324332	0.816029	-3.92836
ENSG00000183943	5613	ENSG00000183943	PRKX	protein kinase X-linked	-0.521117	6.16292	-2.42526	0.0325617	0.816029	-3.43111
ENSG00000163872	55689	ENSG00000163872	YEATS2	YEATS domain containing 2	-0.480727	4.91921	-2.42447	0.0326087	0.816029	-3.42115
ENSG00000167680	10501	ENSG00000167680	SEMA6B	semaphorin 6B	2.98387	1.77107	2.42355	0.0326624	0.816029	-3.51915
ENSG00000278053	11056	ENSG00000278053	DDX52	DExD-box helicase 52	-0.393803	4.3281	-2.42225	0.0327394	0.816029	-3.42121
ENSG00000136040	10154	ENSG00000136040	PLXNC1	plexin C1	0.84253	6.48229	2.42141	0.0327896	0.816029	-3.43787
ENSG00000172340	8801	ENSG00000172340	SUCLG2	succinate-CoA ligase GDP-forming beta subunit	0.534484	5.81408	2.42014	0.0328649	0.816029	-3.43768
ENSG00000179862	163732	ENSG00000179862	CITED4	Cbp/p300 interacting transactivator with Glu/Asp rich carboxy-terminal domain 4	1.01906	3.41827	2.41996	0.0328755	0.816029	-3.44692
ENSG00000273604	100170841	ENSG00000273604	EPOP	elongin BC and polycomb repressive complex 2 associated protein	-0.868375	1.89868	-2.41881	0.0329436	0.816029	-3.49186
ENSG00000167996	2495	ENSG00000167996	FTH1	ferritin heavy chain 1	0.817816	10.0475	2.41811	0.0329854	0.816029	-3.44731
ENSG00000141682	5366	ENSG00000141682	PMAIP1	phorbol-12-myristate-13-acetate-induced protein 1	0.850525	6.19267	2.41698	0.0330526	0.816029	-3.44464
ENSG00000234684	100507495	ENSG00000234684	SDCBP2-AS1	SDCBP2 antisense RNA 1	-0.865772	1.47167	-2.4164	0.0330875	0.816029	-3.57421
ENSG00000093217	9942	ENSG00000093217	XYLB	xylulokinase	-1.32217	0.810433	-2.41134	0.0333915	0.816029	-3.6499
ENSG00000220785	NA	ENSG00000220785	NA	NA	-2.12943	-0.919061	-2.41117	0.0334018	0.816029	-3.87011
ENSG00000054392	55733	ENSG00000054392	HHAT	hedgehog acyltransferase	0.874508	1.07728	2.40998	0.0334734	0.816029	-3.65645
ENSG00000096433	3710	ENSG00000096433	ITPR3	inositol 1,4,5-trisphosphate receptor type 3	-0.552657	5.49924	-2.40985	0.0334812	0.816029	-3.44765
ENSG00000033867	9497	ENSG00000033867	SLC4A7	solute carrier family 4 member 7	-0.602921	4.20132	-2.40792	0.0335985	0.816029	-3.44155
ENSG00000228314	54055	ENSG00000228314	CYP4F29P	cytochrome P450 family 4 subfamily F member 29, pseudogene	-3.19378	-0.740064	-2.40781	0.0336049	0.816029	-3.87424
ENSG00000188529	10772	ENSG00000188529	SRSF10	serine and arginine rich splicing factor 10	-0.547551	6.72649	-2.40707	0.03365	0.816029	-3.4616
ENSG00000119906	55719	ENSG00000119906	SLF2	SMC5-SMC6 complex localization factor 2	-0.557891	4.56923	-2.40623	0.0337012	0.816029	-3.443
ENSG00000145715	5921	ENSG00000145715	RASA1	RAS p21 protein activator 1	-0.382222	4.62251	-2.40594	0.0337185	0.816029	-3.4436
ENSG00000187796	64170	ENSG00000187796	CARD9	caspase recruitment domain family member 9	0.807252	3.9019	2.40485	0.0337852	0.816029	-3.45432
ENSG00000184840	54732	ENSG00000184840	TMED9	transmembrane p24 trafficking protein 9	0.368706	6.70553	2.40465	0.0337976	0.816029	-3.46514
ENSG00000117525	2152	ENSG00000117525	F3	coagulation factor III, tissue factor	2.21208	0.247214	2.40263	0.0339209	0.816029	-3.8386
ENSG00000082512	7188	ENSG00000082512	TRAF5	TNF receptor associated factor 5	-0.565743	5.0635	-2.4024	0.033935	0.816029	-3.45224
ENSG00000131724	3597	ENSG00000131724	IL13RA1	interleukin 13 receptor subunit alpha 1	1.04042	6.83434	2.40194	0.0339633	0.816029	-3.46761
ENSG00000204323	643008	ENSG00000204323	SMIM5	small integral membrane protein 5	-2.17512	0.752733	-2.40122	0.0340075	0.816029	-3.73604
ENSG00000204282	100131096	ENSG00000204282	TNRC6C-AS1	TNRC6C antisense RNA 1	-0.767959	3.58626	-2.40057	0.0340472	0.816029	-3.47157
ENSG00000143869	151449	ENSG00000143869	GDF7	growth differentiation factor 7	-1.34908	-0.686509	-2.40054	0.0340492	0.816029	-3.88708
ENSG00000173674	1964	ENSG00000173674	EIF1AX	eukaryotic translation initiation factor 1A X-linked	-0.579849	5.90251	-2.39796	0.0342082	0.816029	-3.47032
ENSG00000169180	23214	ENSG00000169180	XPO6	exportin 6	-0.348887	7.36208	-2.39793	0.0342098	0.816029	-3.4762
ENSG00000246100	NA	ENSG00000246100	NA	NA	1.20743	-0.517663	2.39788	0.034213	0.816029	-3.85133
ENSG00000111674	2026	ENSG00000111674	ENO2	enolase 2	-0.778932	3.44376	-2.39733	0.0342472	0.816029	-3.48058
ENSG00000104388	5862	ENSG00000104388	RAB2A	RAB2A, member RAS oncogene family	0.463961	6.2077	2.39674	0.0342835	0.816029	-3.47322
ENSG00000140009	2100	ENSG00000140009	ESR2	estrogen receptor 2	-1.05868	0.109111	-2.39242	0.0345516	0.816029	-3.74045
ENSG00000151715	120224	ENSG00000151715	TMEM45B	transmembrane protein 45B	-1.78104	-0.75651	-2.39237	0.0345547	0.816029	-3.91959
ENSG00000159459	197131	ENSG00000159459	UBR1	ubiquitin protein ligase E3 component n-recognin 1	-0.415451	4.7521	-2.38728	0.0348734	0.816029	-3.47067
ENSG00000068976	5837	ENSG00000068976	PYGM	glycogen phosphorylase, muscle associated	-0.944585	1.65556	-2.38679	0.0349048	0.816029	-3.59882
ENSG00000170486	140807	ENSG00000170486	KRT72	keratin 72	-2.67212	-0.0336377	-2.38628	0.0349366	0.816029	-3.87738
ENSG00000136068	2317	ENSG00000136068	FLNB	filamin B	-0.90333	5.55538	-2.38501	0.0350166	0.816029	-3.48172
ENSG00000135052	51280	ENSG00000135052	GOLM1	golgi membrane protein 1	-0.6315	5.54302	-2.38262	0.0351683	0.816029	-3.48919
ENSG00000135094	10993	ENSG00000135094	SDS	serine dehydratase	2.17678	-0.631484	2.38237	0.035184	0.816029	-3.88604
ENSG00000143162	8804	ENSG00000143162	CREG1	cellular repressor of E1A stimulated genes 1	0.834125	7.13851	2.382	0.0352077	0.816029	-3.4988
ENSG00000148396	9919	ENSG00000148396	SEC16A	SEC16 homolog A, endoplasmic reticulum export factor	-0.342528	6.86855	-2.38077	0.0352857	0.816029	-3.49902
ENSG00000282458	375690	ENSG00000282458	WASH5P	WASP family homolog 5, pseudogene	-1.30721	-0.0978085	-2.38004	0.035332	0.816029	-3.79583
ENSG00000075618	6624	ENSG00000075618	FSCN1	fascin actin-bundling protein 1	1.32049	2.28845	2.37898	0.0353997	0.816029	-3.58912
ENSG00000138002	26160	ENSG00000138002	IFT172	intraflagellar transport 172	-0.604705	2.54618	-2.37784	0.0354725	0.816029	-3.53219
ENSG00000111145	2004	ENSG00000111145	ELK3	ETS transcription factor ELK3	0.374691	5.95819	2.37772	0.0354802	0.816029	-3.49742
ENSG00000127481	23352	ENSG00000127481	UBR4	ubiquitin protein ligase E3 component n-recognin 4	-0.514629	6.79313	-2.37737	0.0355025	0.816029	-3.50307
ENSG00000185614	389119	ENSG00000185614	INKA1	inka box actin regulator 1	-1.68162	-0.0231781	-2.37604	0.0355877	0.816029	-3.81215
ENSG00000117115	11240	ENSG00000117115	PADI2	peptidyl arginine deiminase 2	1.81962	4.44427	2.3752	0.035642	0.816029	-3.48464
ENSG00000220205	6844	ENSG00000220205	VAMP2	vesicle associated membrane protein 2	0.340588	7.33145	2.37462	0.0356791	0.816029	-3.50925
ENSG00000278784	NA	ENSG00000278784	NA	NA	-0.67198	1.92153	-2.37385	0.0357289	0.816029	-3.57814
ENSG00000205746	NA	ENSG00000205746	NA	NA	-1.00038	2.21144	-2.37345	0.0357541	0.816029	-3.58015
ENSG00000162734	8682	ENSG00000162734	PEA15	proliferation and apoptosis adaptor protein 15	0.654001	6.88706	2.37271	0.0358021	0.816029	-3.5087
ENSG00000129055	25847	ENSG00000129055	ANAPC13	anaphase promoting complex subunit 13	0.360025	5.27041	2.37194	0.0358518	0.816029	-3.50077
ENSG00000134072	8536	ENSG00000134072	CAMK1	calcium/calmodulin dependent protein kinase I	1.06421	2.6249	2.37017	0.0359663	0.816029	-3.55144
ENSG00000170892	79042	ENSG00000170892	TSEN34	tRNA splicing endonuclease subunit 34	0.478874	4.50124	2.36864	0.0360658	0.816029	-3.49235
ENSG00000122862	5552	ENSG00000122862	SRGN	serglycin	0.677854	10.3429	2.36834	0.0360852	0.816029	-3.51646
ENSG00000103187	23406	ENSG00000103187	COTL1	coactosin like F-actin binding protein 1	0.495932	10.375	2.36798	0.0361082	0.816029	-3.51711
ENSG00000088448	55608	ENSG00000088448	ANKRD10	ankyrin repeat domain 10	-0.380713	5.80475	-2.36764	0.0361307	0.816029	-3.5123
ENSG00000198520	339541	ENSG00000198520	ARMH1	armadillo like helical domain containing 1	0.912021	3.58124	2.36678	0.0361867	0.816029	-3.51109
ENSG00000183722	10186	ENSG00000183722	LHFPL6	LHFPL tetraspan subfamily member 6	1.5968	-0.36162	2.36559	0.0362641	0.816029	-3.72523
ENSG00000081377	8555	ENSG00000081377	CDC14B	cell division cycle 14B	-0.926351	3.66005	-2.36423	0.0363531	0.816029	-3.50925
ENSG00000171812	1296	ENSG00000171812	COL8A2	collagen type VIII alpha 2 chain	0.988416	3.26557	2.36278	0.0364486	0.816029	-3.50827
ENSG00000246575	NA	ENSG00000246575	NA	NA	-1.28588	1.25229	-2.36189	0.0365071	0.816029	-3.71961
ENSG00000054983	2581	ENSG00000054983	GALC	galactosylceramidase	0.523917	5.81128	2.36169	0.0365202	0.816029	-3.52059
ENSG00000174306	23051	ENSG00000174306	ZHX3	zinc fingers and homeoboxes 3	-0.583056	3.20816	-2.36164	0.0365235	0.816029	-3.52281
ENSG00000132781	4595	ENSG00000132781	MUTYH	mutY DNA glycosylase	-0.581845	3.53898	-2.36145	0.036536	0.816029	-3.50675
ENSG00000130024	55274	ENSG00000130024	PHF10	PHD finger protein 10	-0.368553	5.79827	-2.36039	0.0366057	0.816029	-3.52199
ENSG00000137491	11309	ENSG00000137491	SLCO2B1	solute carrier organic anion transporter family member 2B1	1.43009	-0.187824	2.36	0.0366311	0.816029	-3.69749
ENSG00000169710	2194	ENSG00000169710	FASN	fatty acid synthase	-0.599904	6.28476	-2.35999	0.0366317	0.816029	-3.52669
ENSG00000198089	9814	ENSG00000198089	SFI1	SFI1 centrin binding protein	-0.686241	4.90301	-2.35965	0.0366542	0.816029	-3.5094
ENSG00000266412	8031	ENSG00000266412	NCOA4	nuclear receptor coactivator 4	0.436611	8.65804	2.35947	0.036666	0.816029	-3.5334
ENSG00000274512	729873	ENSG00000274512	TBC1D3	TBC1 domain family member 3	-1.17727	-0.593081	-2.35898	0.0366983	0.816029	-3.87492
ENSG00000160072	83858	ENSG00000160072	ATAD3B	ATPase family AAA domain containing 3B	-0.467482	4.31291	-2.35858	0.0367249	0.816029	-3.50707
ENSG00000155966	2334	ENSG00000155966	AFF2	AF4/FMR2 family member 2	2.13427	-1.27854	2.35789	0.0367705	0.816029	-4.00782
ENSG00000166135	55662	ENSG00000166135	HIF1AN	hypoxia inducible factor 1 subunit alpha inhibitor	-0.630036	4.98178	-2.35691	0.0368354	0.816029	-3.51301
ENSG00000115290	2888	ENSG00000115290	GRB14	growth factor receptor bound protein 14	-2.06571	-0.792964	-2.35535	0.0369394	0.816029	-3.95736
ENSG00000109063	4621	ENSG00000109063	MYH3	myosin heavy chain 3	-1.19951	1.09658	-2.3546	0.0369891	0.816029	-3.69202
ENSG00000197258	NA	ENSG00000197258	NA	NA	1.07375	-0.306035	2.3542	0.0370156	0.816029	-3.85054
ENSG00000126012	8242	ENSG00000126012	KDM5C	lysine demethylase 5C	-0.620964	6.37212	-2.35394	0.0370332	0.816029	-3.53467
ENSG00000170266	2720	ENSG00000170266	GLB1	galactosidase beta 1	0.545501	6.4735	2.35314	0.0370862	0.816029	-3.53646
ENSG00000236901	81571	ENSG00000236901	MIR600HG	MIR600 host gene	-2.12593	0.57715	-2.35314	0.0370863	0.816029	-3.79512
ENSG00000121486	81627	ENSG00000121486	TRMT1L	tRNA methyltransferase 1 like	-0.766673	3.19119	-2.35227	0.0371449	0.816029	-3.52141
ENSG00000108061	8036	ENSG00000108061	SHOC2	SHOC2 leucine rich repeat scaffold protein	0.406612	6.28161	2.35021	0.0372822	0.816029	-3.5396
ENSG00000260774	NA	ENSG00000260774	NA	NA	-1.23047	-0.769637	-2.35016	0.0372858	0.816029	-3.8762
ENSG00000255112	57132	ENSG00000255112	CHMP1B	charged multivesicular body protein 1B	0.531239	6.1778	2.34939	0.0373377	0.816029	-3.5389
ENSG00000183283	9802	ENSG00000183283	DAZAP2	DAZ associated protein 2	0.429724	9.67507	2.3481	0.0374246	0.816029	-3.54804
ENSG00000139438	84915	ENSG00000139438	FAM222A	family with sequence similarity 222 member A	-0.903455	0.331479	-2.34545	0.0376033	0.816029	-3.74371
ENSG00000030066	23279	ENSG00000030066	NUP160	nucleoporin 160	-0.518424	5.17704	-2.34361	0.0377276	0.816029	-3.53786
ENSG00000141401	3613	ENSG00000141401	IMPA2	inositol monophosphatase 2	0.77555	5.15698	2.3434	0.0377422	0.816029	-3.53771
ENSG00000119397	11064	ENSG00000119397	CNTRL	centriolin	-0.633602	5.76479	-2.34013	0.0379648	0.816029	-3.5485
ENSG00000165457	2350	ENSG00000165457	FOLR2	folate receptor beta	1.33446	2.88083	2.33501	0.0383161	0.816029	-3.57907
ENSG00000238105	55592	ENSG00000238105	GOLGA2P5	GOLGA2 pseudogene 5	-1.1119	2.38402	-2.33467	0.0383391	0.816029	-3.59406
ENSG00000073803	9175	ENSG00000073803	MAP3K13	mitogen-activated protein kinase kinase kinase 13	0.475549	3.71049	2.33374	0.0384034	0.816029	-3.53817
ENSG00000128965	79094	ENSG00000128965	CHAC1	ChaC glutathione specific gamma-glutamylcyclotransferase 1	1.95337	-0.664828	2.33241	0.0384954	0.816029	-3.8353
ENSG00000023318	23071	ENSG00000023318	ERP44	endoplasmic reticulum protein 44	0.427994	7.26904	2.33162	0.0385502	0.816029	-3.57199
ENSG00000077713	203427	ENSG00000077713	SLC25A43	solute carrier family 25 member 43	0.872037	3.52612	2.33141	0.0385642	0.816029	-3.55205
ENSG00000169692	10555	ENSG00000169692	AGPAT2	1-acylglycerol-3-phosphate O-acyltransferase 2	0.545315	5.42863	2.3313	0.038572	0.816029	-3.55802
ENSG00000136634	3586	ENSG00000136634	IL10	interleukin 10	1.48708	1.52981	2.33031	0.0386408	0.816029	-3.60312
ENSG00000160117	126549	ENSG00000160117	ANKLE1	ankyrin repeat and LEM domain containing 1	-0.718334	1.37762	-2.33002	0.0386611	0.816029	-3.64598
ENSG00000111481	22818	ENSG00000111481	COPZ1	coatomer protein complex subunit zeta 1	0.424492	7.18862	2.32821	0.0387872	0.816029	-3.57635
ENSG00000124120	79183	ENSG00000124120	TTPAL	alpha tocopherol transfer protein like	-0.601235	3.55598	-2.32735	0.0388468	0.816029	-3.55134
ENSG00000131042	10288	ENSG00000131042	LILRB2	leukocyte immunoglobulin like receptor B2	1.06507	8.33335	2.3271	0.0388647	0.816029	-3.57933
ENSG00000188827	84464	ENSG00000188827	SLX4	SLX4 structure-specific endonuclease subunit	-0.609062	3.53049	-2.32678	0.038887	0.816029	-3.54957
ENSG00000148655	83938	ENSG00000148655	LRMDA	leucine rich melanocyte differentiation associated	0.867142	2.61609	2.32585	0.0389516	0.816029	-3.59614
ENSG00000173950	152002	ENSG00000173950	XXYLT1	xyloside xylosyltransferase 1	0.50085	4.54478	2.3249	0.0390183	0.816029	-3.55296
ENSG00000181481	84282	ENSG00000181481	RNF135	ring finger protein 135	0.609721	5.02253	2.32259	0.0391808	0.816029	-3.56297
ENSG00000121552	1475	ENSG00000121552	CSTA	cystatin A	0.936645	6.04845	2.32179	0.0392369	0.816029	-3.57624
ENSG00000103494	23322	ENSG00000103494	RPGRIP1L	RPGRIP1 like	-1.01863	0.693779	-2.32109	0.0392859	0.816029	-3.73583
ENSG00000068831	10235	ENSG00000068831	RASGRP2	RAS guanyl releasing protein 2	-0.417377	7.30542	-2.32071	0.0393132	0.816029	-3.58626
ENSG00000204525	3107	ENSG00000204525	HLA-C	major histocompatibility complex, class I, C	0.495659	11.4256	2.32023	0.0393469	0.816029	-3.58037
ENSG00000198561	1500	ENSG00000198561	CTNND1	catenin delta 1	0.951375	4.69847	2.31978	0.0393788	0.816029	-3.55705
ENSG00000166963	4130	ENSG00000166963	MAP1A	microtubule associated protein 1A	-2.00469	2.50599	-2.31866	0.0394582	0.816029	-3.65088
ENSG00000102032	5973	ENSG00000102032	RENBP	renin binding protein	0.52359	4.266	2.31857	0.0394643	0.816029	-3.55753
ENSG00000185245	2811	ENSG00000185245	GP1BA	glycoprotein Ib platelet subunit alpha	-1.7766	3.0007	-2.3184	0.0394764	0.816029	-3.58898
ENSG00000227218	NA	ENSG00000227218	NA	NA	-1.62386	-1.22368	-2.31838	0.039478	0.816029	-3.97654
ENSG00000124406	10396	ENSG00000124406	ATP8A1	ATPase phospholipid transporting 8A1	-0.444593	5.66923	-2.31754	0.0395378	0.816029	-3.57835
ENSG00000163110	10611	ENSG00000163110	PDLIM5	PDZ and LIM domain 5	0.524521	5.10234	2.31666	0.0396001	0.816029	-3.57093
ENSG00000133065	254428	ENSG00000133065	SLC41A1	solute carrier family 41 member 1	-0.458055	4.72499	-2.31652	0.0396102	0.816029	-3.56609
ENSG00000223396	NA	ENSG00000223396	NA	NA	-1.42305	-0.70973	-2.31649	0.0396117	0.816029	-3.90559
ENSG00000171051	2357	ENSG00000171051	FPR1	formyl peptide receptor 1	1.09664	8.28605	2.31646	0.0396144	0.816029	-3.59468
ENSG00000049245	9341	ENSG00000049245	VAMP3	vesicle associated membrane protein 3	0.642763	6.4961	2.31583	0.0396587	0.816029	-3.58867
ENSG00000274767	NA	ENSG00000274767	NA	NA	2.17964	0.905335	2.3148	0.0397325	0.816029	-3.74744
ENSG00000133943	80017	ENSG00000133943	DGLUCY	D-glutamate cyclase	0.361822	5.70684	2.31474	0.039737	0.816029	-3.58575
ENSG00000179604	23580	ENSG00000179604	CDC42EP4	CDC42 effector protein 4	1.04016	3.60158	2.31319	0.0398477	0.816029	-3.57005
ENSG00000234719	729978	ENSG00000234719	NPIPB2	nuclear pore complex interacting protein family member B2	-0.873817	0.443577	-2.31318	0.039848	0.816029	-3.77489
ENSG00000164048	51385	ENSG00000164048	ZNF589	zinc finger protein 589	-0.474891	3.50372	-2.31272	0.0398812	0.816029	-3.57255
ENSG00000174837	2015	ENSG00000174837	ADGRE1	adhesion G protein-coupled receptor E1	1.17468	4.43839	2.31207	0.0399274	0.816029	-3.56561
ENSG00000175538	10008	ENSG00000175538	KCNE3	potassium voltage-gated channel subfamily E regulatory subunit 3	0.772763	4.28237	2.31205	0.0399291	0.816029	-3.56551
ENSG00000205611	107985433	ENSG00000205611	LOC107985433	putative uncharacterized protein LOC401522	2.92644	-1.81441	2.31082	0.040017	0.816029	-3.96084
ENSG00000278970	100859930	ENSG00000278970	HEIH	hepatocellular carcinoma up-regulated EZH2-associated long non-coding RNA	0.559161	4.69745	2.30933	0.0401245	0.816029	-3.57567
ENSG00000175489	126364	ENSG00000175489	LRRC25	leucine rich repeat containing 25	0.984443	6.86676	2.30841	0.0401905	0.816029	-3.59839
ENSG00000104375	6788	ENSG00000104375	STK3	serine/threonine kinase 3	1.15223	2.76961	2.30634	0.04034	0.816029	-3.60766
ENSG00000008710	5310	ENSG00000008710	PKD1	polycystin 1, transient receptor potential channel interacting	-0.501072	5.09868	-2.30544	0.0404056	0.816029	-3.58162
ENSG00000154620	9087	ENSG00000154620	TMSB4Y	thymosin beta 4 Y-linked	3.67816	-1.07651	2.30513	0.0404275	0.816029	-3.92906
ENSG00000115568	7701	ENSG00000115568	ZNF142	zinc finger protein 142	-0.404668	5.01457	-2.30428	0.0404894	0.816029	-3.58631
ENSG00000171161	79894	ENSG00000171161	ZNF672	zinc finger protein 672	-0.42955	4.87281	-2.30333	0.0405588	0.816029	-3.5862
ENSG00000008441	4784	ENSG00000008441	NFIX	nuclear factor I X	1.35379	3.46722	2.30227	0.0406357	0.816029	-3.5933
ENSG00000185198	400668	ENSG00000185198	PRSS57	serine protease 57	1.75539	0.275321	2.29922	0.0408589	0.816029	-3.89052
ENSG00000108576	6532	ENSG00000108576	SLC6A4	solute carrier family 6 member 4	-1.7784	-0.753215	-2.29919	0.0408605	0.816029	-3.9747
ENSG00000116209	9528	ENSG00000116209	TMEM59	transmembrane protein 59	0.344266	7.34372	2.29802	0.0409465	0.816029	-3.6198
ENSG00000104324	10404	ENSG00000104324	CPQ	carboxypeptidase Q	0.732005	5.01826	2.29791	0.0409549	0.816029	-3.5907
ENSG00000134970	51014	ENSG00000134970	TMED7	transmembrane p24 trafficking protein 7	0.599362	6.07813	2.29789	0.040956	0.816029	-3.61266
ENSG00000107815	56652	ENSG00000107815	TWNK	twinkle mtDNA helicase	-0.834359	2.45444	-2.29665	0.0410471	0.816029	-3.62781
ENSG00000141376	54828	ENSG00000141376	BCAS3	BCAS3 microtubule associated cell migration factor	0.529577	4.25438	2.29396	0.0412455	0.816029	-3.58986
ENSG00000078053	273	ENSG00000078053	AMPH	amphiphysin	1.13556	0.845493	2.29379	0.0412584	0.816029	-3.68901
ENSG00000144118	5899	ENSG00000144118	RALB	RAS like proto-oncogene B	0.69021	6.3371	2.2936	0.0412724	0.816029	-3.61925
ENSG00000157191	55707	ENSG00000157191	NECAP2	NECAP endocytosis associated 2	0.378032	6.61832	2.29347	0.0412822	0.816029	-3.62144
ENSG00000151062	93589	ENSG00000151062	CACNA2D4	calcium voltage-gated channel auxiliary subunit alpha2delta 4	0.912019	3.74122	2.29337	0.041289	0.816029	-3.59329
ENSG00000198000	55035	ENSG00000198000	NOL8	nucleolar protein 8	-0.466404	4.98889	-2.29249	0.0413545	0.816029	-3.60487
ENSG00000196782	55534	ENSG00000196782	MAML3	mastermind like transcriptional coactivator 3	1.037	4.51699	2.29115	0.0414536	0.816029	-3.59381
ENSG00000261879	100130950	ENSG00000261879	LOC100130950	uncharacterized LOC100130950	1.22518	-0.916406	2.29108	0.041459	0.816029	-3.96684
ENSG00000204287	3122	ENSG00000204287	HLA-DRA	major histocompatibility complex, class II, DR alpha	0.699274	10.7643	2.2906	0.0414945	0.816029	-3.62627
ENSG00000110011	3338	ENSG00000110011	DNAJC4	DnaJ heat shock protein family (Hsp40) member C4	0.479927	5.65026	2.29021	0.0415241	0.816029	-3.61776
ENSG00000171223	3726	ENSG00000171223	JUNB	JunB proto-oncogene, AP-1 transcription factor subunit	1.0951	9.74774	2.28933	0.0415896	0.816029	-3.633
ENSG00000086758	10075	ENSG00000086758	HUWE1	HECT, UBA and WWE domain containing E3 ubiquitin protein ligase 1	-0.477786	7.52707	-2.28761	0.0417174	0.816029	-3.63464
ENSG00000101361	10528	ENSG00000101361	NOP56	NOP56 ribonucleoprotein	-0.511754	6.67525	-2.28714	0.0417524	0.816029	-3.63318
ENSG00000255823	100463486	ENSG00000255823	MTRNR2L8	MT-RNR2 like 8	-2.01173	-0.942264	-2.28671	0.041785	0.816029	-3.97832
ENSG00000175582	5870	ENSG00000175582	RAB6A	RAB6A, member RAS oncogene family	0.367023	7.03822	2.28668	0.0417868	0.816029	-3.63417
ENSG00000105556	54531	ENSG00000105556	MIER2	MIER family member 2	0.640677	3.69671	2.28622	0.041822	0.816029	-3.60003
ENSG00000163453	3490	ENSG00000163453	IGFBP7	insulin like growth factor binding protein 7	1.03257	4.01286	2.28615	0.0418269	0.816029	-3.59894
ENSG00000132535	1742	ENSG00000132535	DLG4	discs large MAGUK scaffold protein 4	0.862426	4.17124	2.28612	0.041829	0.816029	-3.59896
ENSG00000269044	NA	ENSG00000269044	NA	NA	-0.861746	1.82201	-2.28608	0.0418324	0.816029	-3.69977
ENSG00000144959	57552	ENSG00000144959	NCEH1	neutral cholesterol ester hydrolase 1	0.586387	3.90096	2.28585	0.0418494	0.816029	-3.59927
ENSG00000179406	285908	ENSG00000179406	LINC00174	long intergenic non-protein coding RNA 174	-0.764662	2.11538	-2.28509	0.041906	0.816029	-3.65219
ENSG00000120800	27340	ENSG00000120800	UTP20	UTP20 small subunit processome component	-0.48309	3.69791	-2.2845	0.0419507	0.816029	-3.60109
ENSG00000111843	51522	ENSG00000111843	TMEM14C	transmembrane protein 14C	0.629647	4.90131	2.28369	0.0420117	0.816029	-3.61626
ENSG00000213397	55559	ENSG00000213397	HAUS7	HAUS augmin like complex subunit 7	-1.16105	0.0694954	-2.28086	0.042225	0.816029	-3.85001
ENSG00000013563	1774	ENSG00000013563	DNASE1L1	deoxyribonuclease 1 like 1	0.51735	4.15602	2.2805	0.0422519	0.816029	-3.60651
ENSG00000072121	23503	ENSG00000072121	ZFYVE26	zinc finger FYVE-type containing 26	-0.411898	4.58928	-2.27981	0.0423046	0.816029	-3.61188
ENSG00000229153	285965	ENSG00000229153	EPHA1-AS1	EPHA1 antisense RNA 1	1.70926	-0.182727	2.27799	0.0424423	0.816029	-3.93955
ENSG00000128245	7533	ENSG00000128245	YWHAH	tyrosine 3-monooxygenase/tryptophan 5-monooxygenase activation protein eta	-0.363682	6.58386	-2.27779	0.0424574	0.816029	-3.64507
ENSG00000118762	5311	ENSG00000118762	PKD2	polycystin 2, transient receptor potential cation channel	-0.47339	3.26085	-2.27763	0.0424697	0.816029	-3.61901
ENSG00000105854	5445	ENSG00000105854	PON2	paraoxonase 2	0.621318	2.69091	2.27707	0.0425125	0.816029	-3.63193
ENSG00000110318	57562	ENSG00000110318	CEP126	centrosomal protein 126	-1.17967	0.313082	-2.27428	0.0427253	0.816029	-3.8859
ENSG00000128596	64753	ENSG00000128596	CCDC136	coiled-coil domain containing 136	-0.923253	0.715464	-2.27419	0.0427324	0.816029	-3.8166
ENSG00000135114	8638	ENSG00000135114	OASL	2'-5'-oligoadenylate synthetase like	-0.682914	5.15768	-2.27415	0.0427354	0.816029	-3.63794
ENSG00000280332	NA	ENSG00000280332	NA	NA	-1.06822	-0.293268	-2.27272	0.0428446	0.816029	-3.87525
ENSG00000242687	NA	ENSG00000242687	NA	NA	-0.695008	2.33753	-2.27189	0.0429083	0.816029	-3.6723
ENSG00000169860	5028	ENSG00000169860	P2RY1	purinergic receptor P2Y1	1.73156	1.92585	2.26984	0.0430661	0.816029	-3.63807
ENSG00000112299	8876	ENSG00000112299	VNN1	vanin 1	1.26464	3.16257	2.2697	0.043077	0.816029	-3.62759
ENSG00000154764	7476	ENSG00000154764	WNT7A	Wnt family member 7A	-1.81922	-0.926385	-2.26946	0.0430953	0.816029	-4.02915
ENSG00000130332	51690	ENSG00000130332	LSM7	LSM7 homolog, U6 small nuclear RNA and mRNA degradation associated	-0.372834	5.28821	-2.26903	0.0431286	0.816029	-3.64657
ENSG00000061676	10787	ENSG00000061676	NCKAP1	NCK associated protein 1	-1.55846	1.72643	-2.2673	0.0432621	0.816029	-3.7496
ENSG00000168216	55788	ENSG00000168216	LMBRD1	LMBR1 domain containing 1	0.400814	5.66226	2.26502	0.0434388	0.816029	-3.65248
ENSG00000105518	374882	ENSG00000105518	TMEM205	transmembrane protein 205	0.729445	3.60034	2.26421	0.0435016	0.816029	-3.6289
ENSG00000224152	NA	ENSG00000224152	NA	NA	1.50883	1.27321	2.26421	0.0435021	0.816029	-3.78462
ENSG00000261371	5175	ENSG00000261371	PECAM1	platelet and endothelial cell adhesion molecule 1	0.533635	8.73202	2.26383	0.0435314	0.816029	-3.66991
ENSG00000122783	78996	ENSG00000122783	CYREN	cell cycle regulator of NHEJ	-0.413457	3.82915	-2.2635	0.0435574	0.816029	-3.62751
ENSG00000049247	10911	ENSG00000049247	UTS2	urotensin 2	2.36127	3.914	2.26341	0.0435644	0.816029	-3.62821
ENSG00000147174	93953	ENSG00000147174	GCNA	germ cell nuclear acidic peptidase	-0.962954	0.932528	-2.26319	0.0435815	0.816029	-3.76296
ENSG00000110852	9976	ENSG00000110852	CLEC2B	C-type lectin domain family 2 member B	0.419755	6.71974	2.26265	0.0436231	0.816029	-3.66735
ENSG00000169446	93380	ENSG00000169446	MMGT1	membrane magnesium transporter 1	0.448685	5.4013	2.26115	0.0437408	0.816029	-3.652
ENSG00000258839	4157	ENSG00000258839	MC1R	melanocortin 1 receptor	-1.50831	0.0590493	-2.26046	0.0437944	0.816029	-3.84387
ENSG00000103932	26015	ENSG00000103932	RPAP1	RNA polymerase II associated protein 1	-0.540571	4.34247	-2.26035	0.043803	0.816029	-3.63804
ENSG00000237491	105378580	ENSG00000237491	LINC01409	long intergenic non-protein coding RNA 1409	-0.947612	0.117684	-2.25993	0.0438358	0.816029	-3.8555
ENSG00000188641	1806	ENSG00000188641	DPYD	dihydropyrimidine dehydrogenase	0.774549	6.72728	2.25993	0.0438361	0.816029	-3.66949
ENSG00000116701	4688	ENSG00000116701	NCF2	neutrophil cytosolic factor 2	0.790841	8.20235	2.25682	0.0440803	0.816029	-3.67917
ENSG00000133246	84106	ENSG00000133246	PRAM1	PML-RARA regulated adaptor molecule 1	0.667348	6.46494	2.2564	0.0441133	0.816029	-3.67153
ENSG00000065154	4942	ENSG00000065154	OAT	ornithine aminotransferase	0.424035	5.71938	2.25619	0.0441299	0.816029	-3.66845
ENSG00000146414	257218	ENSG00000146414	SHPRH	SNF2 histone linker PHD RING helicase	-0.577361	3.22396	-2.2561	0.0441372	0.816029	-3.64793
ENSG00000212232	692086	ENSG00000212232	SNORD17	small nucleolar RNA, C/D box 17	-0.862733	0.578613	-2.25597	0.0441474	0.816029	-3.76093
ENSG00000146285	256380	ENSG00000146285	SCML4	Scm polycomb group protein like 4	-0.766365	3.84848	-2.25502	0.0442221	0.816029	-3.6389
ENSG00000171310	50515	ENSG00000171310	CHST11	carbohydrate sulfotransferase 11	0.362427	7.00689	2.25423	0.0442847	0.816029	-3.67997
ENSG00000185219	353274	ENSG00000185219	ZNF445	zinc finger protein 445	-0.609945	3.60913	-2.25318	0.0443681	0.816029	-3.64588
ENSG00000183495	57634	ENSG00000183495	EP400	E1A binding protein p400	-0.396508	5.99555	-2.25316	0.0443692	0.816029	-3.67344
ENSG00000121716	29990	ENSG00000121716	PILRB	paired immunoglobin like type 2 receptor beta	-1.26227	0.667045	-2.25256	0.0444168	0.816029	-3.82413
ENSG00000204872	51471	ENSG00000204872	NAT8B	N-acetyltransferase 8B (putative, gene/pseudogene)	-2.5901	-0.335975	-2.25138	0.0445109	0.816029	-3.94522
ENSG00000175564	7352	ENSG00000175564	UCP3	uncoupling protein 3	-0.759363	1.49729	-2.25129	0.0445178	0.816029	-3.73671
ENSG00000245849	100505648	ENSG00000245849	RAD51-AS1	RAD51 antisense RNA 1	-0.865639	2.28979	-2.25019	0.0446052	0.816029	-3.69816
ENSG00000243646	3588	ENSG00000243646	IL10RB	interleukin 10 receptor subunit beta	0.434955	5.4865	2.24958	0.0446541	0.816029	-3.67305
ENSG00000184985	57537	ENSG00000184985	SORCS2	sortilin related VPS10 domain containing receptor 2	-1.60313	-0.474525	-2.24802	0.0447789	0.816029	-3.93717
ENSG00000125304	9375	ENSG00000125304	TM9SF2	transmembrane 9 superfamily member 2	0.424383	7.63085	2.24634	0.0449129	0.816029	-3.69382
ENSG00000169136	22809	ENSG00000169136	ATF5	activating transcription factor 5	1.07383	4.34055	2.24622	0.0449231	0.816029	-3.65275
ENSG00000104972	10859	ENSG00000104972	LILRB1	leukocyte immunoglobulin like receptor B1	0.91293	6.68382	2.2461	0.0449326	0.816029	-3.68697
ENSG00000136527	6434	ENSG00000136527	TRA2B	transformer 2 beta homolog	-0.438664	7.97208	-2.24471	0.0450441	0.816029	-3.69672
ENSG00000152127	4249	ENSG00000152127	MGAT5	alpha-1,6-mannosylglycoprotein 6-beta-N-acetylglucosaminyltransferase	-0.677193	5.48634	-2.24468	0.0450468	0.816029	-3.67397
ENSG00000181800	NA	ENSG00000181800	NA	NA	-1.58325	0.94255	-2.24362	0.0451321	0.816029	-3.81515
ENSG00000149346	128710	ENSG00000149346	SLX4IP	SLX4 interacting protein	-0.582183	2.74627	-2.24331	0.0451569	0.816029	-3.66911
ENSG00000180340	2535	ENSG00000180340	FZD2	frizzled class receptor 2	1.11121	1.73191	2.24297	0.0451838	0.816029	-3.74364
ENSG00000093072	51816	ENSG00000093072	ADA2	adenosine deaminase 2	0.801217	8.96412	2.24292	0.0451881	0.816029	-3.69941
ENSG00000142528	25888	ENSG00000142528	ZNF473	zinc finger protein 473	-0.824536	1.9912	-2.24251	0.0452211	0.816029	-3.7228
ENSG00000102890	79767	ENSG00000102890	ELMO3	engulfment and cell motility 3	-1.17024	0.947347	-2.24219	0.045247	0.816029	-3.82204
ENSG00000122224	4063	ENSG00000122224	LY9	lymphocyte antigen 9	-0.571825	5.22805	-2.24199	0.0452635	0.816029	-3.67221
ENSG00000008300	1951	ENSG00000008300	CELSR3	cadherin EGF LAG seven-pass G-type receptor 3	-1.30568	2.43852	-2.24188	0.0452725	0.816029	-3.68424
ENSG00000126247	826	ENSG00000126247	CAPNS1	calpain small subunit 1	0.424094	8.91525	2.24146	0.0453063	0.816029	-3.70135
ENSG00000197386	3064	ENSG00000197386	HTT	huntingtin	-0.393327	6.54566	-2.24145	0.0453067	0.816029	-3.69501
ENSG00000222037	NA	ENSG00000222037	NA	NA	-2.03532	1.33769	-2.24103	0.045341	0.816029	-3.72647
ENSG00000182048	7221	ENSG00000182048	TRPC2	transient receptor potential cation channel subfamily C member 2 (pseudogene)	1.7489	-0.689778	2.24093	0.0453493	0.816029	-3.98652
ENSG00000139970	6252	ENSG00000139970	RTN1	reticulon 1	1.5503	4.09168	2.24035	0.0453962	0.816029	-3.67167
ENSG00000154611	143471	ENSG00000154611	PSMA8	proteasome 20S subunit alpha 8	1.04264	-0.357268	2.23985	0.0454368	0.816029	-3.85547
ENSG00000113732	8992	ENSG00000113732	ATP6V0E1	ATPase H+ transporting V0 subunit e1	0.427534	7.18475	2.23972	0.0454467	0.816029	-3.70102
ENSG00000157106	23049	ENSG00000157106	SMG1	SMG1 nonsense mediated mRNA decay associated PI3K related kinase	-0.552618	6.73277	-2.23946	0.0454681	0.816029	-3.69732
ENSG00000226964	NA	ENSG00000226964	NA	NA	1.00131	-0.34075	2.23943	0.0454707	0.816029	-3.90381
ENSG00000113643	5917	ENSG00000113643	RARS1	arginyl-tRNA synthetase 1	-0.503845	4.71985	-2.23865	0.0455335	0.816029	-3.6778
ENSG00000185973	55217	ENSG00000185973	TMLHE	trimethyllysine hydroxylase, epsilon	0.551387	3.16561	2.23742	0.045634	0.816029	-3.66479
ENSG00000105438	10945	ENSG00000105438	KDELR1	KDEL endoplasmic reticulum protein retention receptor 1	0.416192	6.91593	2.2374	0.0456355	0.816029	-3.70388
ENSG00000279841	NA	ENSG00000279841	NA	NA	-2.02764	1.86169	-2.23696	0.0456712	0.816029	-3.77678
ENSG00000172216	1051	ENSG00000172216	CEBPB	CCAAT enhancer binding protein beta	1.28484	7.6846	2.23585	0.0457617	0.816029	-3.70716
ENSG00000137757	838	ENSG00000137757	CASP5	caspase 5	1.2807	1.45402	2.23527	0.0458091	0.816029	-3.77091
ENSG00000042753	1175	ENSG00000042753	AP2S1	adaptor related protein complex 2 subunit sigma 1	0.391403	6.40664	2.23416	0.0459001	0.816029	-3.70577
ENSG00000273058	NA	ENSG00000273058	NA	NA	-1.06158	-0.292697	-2.23361	0.0459449	0.816029	-3.9051
ENSG00000145332	57563	ENSG00000145332	KLHL8	kelch like family member 8	0.550334	4.1518	2.23353	0.0459512	0.816029	-3.66828
ENSG00000070814	6949	ENSG00000070814	TCOF1	treacle ribosome biogenesis factor 1	-0.429418	6.13821	-2.2335	0.0459543	0.816029	-3.70398
ENSG00000177082	84942	ENSG00000177082	WDR73	WD repeat domain 73	-0.694656	1.57931	-2.23305	0.045991	0.816029	-3.75846
ENSG00000158186	22808	ENSG00000158186	MRAS	muscle RAS oncogene homolog	1.12478	1.99918	2.23175	0.0460979	0.816029	-3.77184
ENSG00000187187	339327	ENSG00000187187	ZNF546	zinc finger protein 546	-0.821892	0.990726	-2.23169	0.0461024	0.816029	-3.81571
ENSG00000005156	3980	ENSG00000005156	LIG3	DNA ligase 3	-0.475541	4.30891	-2.22938	0.0462926	0.816029	-3.67818
ENSG00000168256	28511	ENSG00000168256	NKIRAS2	NFKB inhibitor interacting Ras like 2	0.444936	6.15224	2.22859	0.0463578	0.816029	-3.70972
ENSG00000168924	3954	ENSG00000168924	LETM1	leucine zipper and EF-hand containing transmembrane protein 1	-0.391123	5.30081	-2.2277	0.0464321	0.816029	-3.70082
ENSG00000122483	343099	ENSG00000122483	CCDC18	coiled-coil domain containing 18	-0.62815	2.41079	-2.22606	0.0465677	0.816029	-3.69862
ENSG00000175471	79772	ENSG00000175471	MCTP1	multiple C2 and transmembrane domain containing 1	1.02116	4.63074	2.22591	0.0465804	0.816029	-3.6793
ENSG00000027697	3459	ENSG00000027697	IFNGR1	interferon gamma receptor 1	0.982068	6.78355	2.22543	0.0466199	0.816029	-3.71962
ENSG00000153786	55625	ENSG00000153786	ZDHHC7	zinc finger DHHC-type containing 7	0.579152	6.9635	2.22452	0.0466953	0.816029	-3.71952
ENSG00000060762	51660	ENSG00000060762	MPC1	mitochondrial pyruvate carrier 1	0.463625	5.18257	2.22366	0.0467674	0.816029	-3.70679
ENSG00000068878	23198	ENSG00000068878	PSME4	proteasome activator subunit 4	-0.394664	6.30185	-2.22352	0.0467787	0.816029	-3.72025
ENSG00000135677	2799	ENSG00000135677	GNS	glucosamine (N-acetyl)-6-sulfatase	0.51833	8.10611	2.22234	0.0468778	0.816029	-3.72821
ENSG00000143226	2212	ENSG00000143226	FCGR2A	Fc fragment of IgG receptor IIa	1.14991	7.25833	2.22182	0.0469207	0.816029	-3.72476
ENSG00000280347	NA	ENSG00000280347	NA	NA	-1.05077	0.916294	-2.22049	0.0470322	0.816029	-3.84223
ENSG00000166126	81693	ENSG00000166126	AMN	amnion associated transmembrane protein	-1.45036	-0.742927	-2.22043	0.0470373	0.816029	-4.00406
ENSG00000184060	55803	ENSG00000184060	ADAP2	ArfGAP with dual PH domains 2	0.98842	4.85532	2.2202	0.0470567	0.816029	-3.69459
ENSG00000223705	155400	ENSG00000223705	NSUN5P1	NSUN5 pseudogene 1	-0.704259	3.42387	-2.21857	0.0471933	0.816029	-3.6862
ENSG00000198270	89894	ENSG00000198270	TMEM116	transmembrane protein 116	-0.72904	2.39807	-2.21854	0.047196	0.816029	-3.71717
ENSG00000067167	23471	ENSG00000067167	TRAM1	translocation associated membrane protein 1	0.420566	8.42549	2.21843	0.0472053	0.816029	-3.73425
ENSG00000251474	132241	ENSG00000251474	RPL32P3	ribosomal protein L32 pseudogene 3	-0.560478	2.43815	-2.21817	0.0472268	0.816029	-3.7227
ENSG00000171777	115727	ENSG00000171777	RASGRP4	RAS guanyl releasing protein 4	0.731191	6.28544	2.21795	0.0472451	0.816029	-3.72358
ENSG00000166710	567	ENSG00000166710	B2M	beta-2-microglobulin	0.324673	12.9168	2.21792	0.0472482	0.816029	-3.71638
ENSG00000205268	5150	ENSG00000205268	PDE7A	phosphodiesterase 7A	-0.486676	5.67141	-2.21778	0.0472601	0.816029	-3.71593
ENSG00000185090	149175	ENSG00000185090	MANEAL	mannosidase endo-alpha like	-1.34912	0.0154106	-2.21758	0.0472769	0.816029	-3.90894
ENSG00000131558	60412	ENSG00000131558	EXOC4	exocyst complex component 4	0.435209	5.54229	2.21729	0.0473008	0.816029	-3.71876
ENSG00000167850	10871	ENSG00000167850	CD300C	CD300c molecule	1.00577	5.30232	2.21613	0.0473991	0.816029	-3.70856
ENSG00000122035	387496	ENSG00000122035	RASL11A	RAS like family 11 member A	1.38093	0.875801	2.21566	0.0474382	0.816029	-3.84079
ENSG00000170634	98	ENSG00000170634	ACYP2	acylphosphatase 2	0.712252	2.61702	2.21509	0.0474864	0.816029	-3.70586
ENSG00000101457	116092	ENSG00000101457	DNTTIP1	deoxynucleotidyltransferase terminal interacting protein 1	0.460383	4.56389	2.21502	0.0474924	0.816029	-3.70448
ENSG00000128016	7538	ENSG00000128016	ZFP36	ZFP36 ring finger protein	1.18449	10.5835	2.21417	0.0475649	0.816029	-3.73668
ENSG00000123349	5204	ENSG00000123349	PFDN5	prefoldin subunit 5	0.41431	7.71243	2.21415	0.0475663	0.816029	-3.73896
ENSG00000234420	100129482	ENSG00000234420	ZNF37BP	zinc finger protein 37B, pseudogene	-0.846314	3.5527	-2.21332	0.0476363	0.816029	-3.69114
ENSG00000135045	55071	ENSG00000135045	C9orf40	chromosome 9 open reading frame 40	-0.766485	1.56639	-2.2132	0.0476466	0.816029	-3.74706
ENSG00000111261	54682	ENSG00000111261	MANSC1	MANSC domain containing 1	1.58319	0.164565	2.21275	0.0476851	0.816029	-3.92977
ENSG00000134107	8553	ENSG00000134107	BHLHE40	basic helix-loop-helix family member e40	1.11721	8.02818	2.21057	0.0478706	0.816029	-3.74417
ENSG00000197629	219972	ENSG00000197629	MPEG1	macrophage expressed 1	0.934635	9.79144	2.20976	0.0479393	0.816029	-3.74485
ENSG00000189180	7581	ENSG00000189180	ZNF33A	zinc finger protein 33A	-0.40686	4.69231	-2.20846	0.0480509	0.816029	-3.70505
ENSG00000115738	3398	ENSG00000115738	ID2	inhibitor of DNA binding 2	0.703823	7.81766	2.20797	0.0480921	0.816029	-3.7475
ENSG00000177738	648987	ENSG00000177738	LOC648987	uncharacterized LOC648987	-0.534984	2.29138	-2.20669	0.0482019	0.816029	-3.74689
ENSG00000206337	10866	ENSG00000206337	HCP5	HLA complex P5	-0.850999	4.7279	-2.206	0.0482617	0.816029	-3.70877
ENSG00000260398	NA	ENSG00000260398	NA	NA	-1.66658	-0.862678	-2.20539	0.048314	0.816029	-4.02062
ENSG00000196531	4666	ENSG00000196531	NACA	nascent polypeptide associated complex subunit alpha	0.357446	9.60286	2.20503	0.048345	0.816029	-3.7511
ENSG00000185808	51227	ENSG00000185808	PIGP	phosphatidylinositol glycan anchor biosynthesis class P	0.556818	2.92531	2.20401	0.0484328	0.816029	-3.70921
ENSG00000248905	342184	ENSG00000248905	FMN1	formin 1	0.823712	3.66655	2.20398	0.0484349	0.816029	-3.70704
ENSG00000132600	54496	ENSG00000132600	PRMT7	protein arginine methyltransferase 7	-0.609795	4.34602	-2.20393	0.0484393	0.816029	-3.71105
ENSG00000145860	153830	ENSG00000145860	RNF145	ring finger protein 145	-0.466315	5.35363	-2.20091	0.0487005	0.816029	-3.73812
ENSG00000163682	6133	ENSG00000163682	RPL9	ribosomal protein L9	0.663317	9.21	2.19981	0.048796	0.816029	-3.75971
ENSG00000179010	93621	ENSG00000179010	MRFAP1	Morf4 family associated protein 1	0.431705	6.57282	2.19901	0.0488647	0.816029	-3.75406
ENSG00000186310	4675	ENSG00000186310	NAP1L3	nucleosome assembly protein 1 like 3	-1.32315	-0.382461	-2.1985	0.0489096	0.816029	-4.03816
ENSG00000178695	115207	ENSG00000178695	KCTD12	potassium channel tetramerization domain containing 12	0.88066	7.57917	2.19793	0.0489588	0.816029	-3.76088
ENSG00000070731	10610	ENSG00000070731	ST6GALNAC2	ST6 N-acetylgalactosaminide alpha-2,6-sialyltransferase 2	1.09925	1.66479	2.19718	0.0490243	0.816029	-3.79803
ENSG00000181631	53829	ENSG00000181631	P2RY13	purinergic receptor P2Y13	1.08578	6.09385	2.19623	0.0491075	0.816029	-3.74955
ENSG00000187446	11261	ENSG00000187446	CHP1	calcineurin like EF-hand protein 1	0.403804	6.9626	2.19419	0.0492853	0.816029	-3.76368
ENSG00000085514	29992	ENSG00000085514	PILRA	paired immunoglobin like type 2 receptor alpha	0.925735	6.78641	2.19363	0.0493343	0.816029	-3.76033
ENSG00000049883	79810	ENSG00000049883	PTCD2	pentatricopeptide repeat domain 2	-0.767481	2.49377	-2.19229	0.0494525	0.816029	-3.73779
ENSG00000118515	6446	ENSG00000118515	SGK1	serum/glucocorticoid regulated kinase 1	1.26715	6.9043	2.19159	0.0495135	0.816029	-3.75676
ENSG00000263126	NA	ENSG00000263126	NA	NA	-0.99005	-0.357236	-2.19156	0.0495167	0.816029	-3.95292
ENSG00000211893	NA	ENSG00000211893	NA	NA	0.715679	8.51137	2.19134	0.0495357	0.816029	-3.7723
ENSG00000203705	128387	ENSG00000203705	TATDN3	TatD DNase domain containing 3	0.457764	3.72665	2.19064	0.0495978	0.816029	-3.72058
ENSG00000168528	347735	ENSG00000168528	SERINC2	serine incorporator 2	3.0024	2.62747	2.18978	0.0496737	0.816029	-3.75945
ENSG00000221823	5534	ENSG00000221823	PPP3R1	protein phosphatase 3 regulatory subunit B, alpha	0.408524	5.64119	2.18957	0.0496923	0.816029	-3.75951
ENSG00000107829	6468	ENSG00000107829	FBXW4	F-box and WD repeat domain containing 4	-0.36098	5.02344	-2.18916	0.0497284	0.816029	-3.742
ENSG00000108839	239	ENSG00000108839	ALOX12	arachidonate 12-lipoxygenase, 12S type	-0.923818	2.92547	-2.18821	0.0498116	0.816029	-3.73789
ENSG00000111731	9847	ENSG00000111731	C2CD5	C2 calcium dependent domain containing 5	-0.513809	4.85589	-2.18713	0.0499076	0.816029	-3.74806
ENSG00000005381	4353	ENSG00000005381	MPO	myeloperoxidase	1.22877	3.07639	2.18672	0.0499439	0.816029	-3.72633
ENSG00000106803	10952	ENSG00000106803	SEC61B	SEC61 translocon beta subunit	0.365681	5.97615	2.18656	0.0499584	0.816029	-3.7705
ENSG00000130254	9667	ENSG00000130254	SAFB2	scaffold attachment factor B2	-0.316679	6.04029	-2.18576	0.0500293	0.816029	-3.76872
ENSG00000148400	4851	ENSG00000148400	NOTCH1	notch receptor 1	-0.355717	6.621	-2.18479	0.0501152	0.816029	-3.77378
ENSG00000108861	1845	ENSG00000108861	DUSP3	dual specificity phosphatase 3	0.854787	5.49211	2.18358	0.050223	0.816029	-3.75672
ENSG00000273841	6880	ENSG00000273841	TAF9	TATA-box binding protein associated factor 9	0.332346	5.53467	2.18221	0.0503456	0.816029	-3.77073
ENSG00000132170	5468	ENSG00000132170	PPARG	peroxisome proliferator activated receptor gamma	1.10597	1.461	2.1801	0.0505349	0.816029	-3.75654
ENSG00000139597	90634	ENSG00000139597	N4BP2L1	NEDD4 binding protein 2 like 1	0.441885	4.82162	2.18003	0.0505406	0.816029	-3.74867
ENSG00000108100	219771	ENSG00000108100	CCNY	cyclin Y	0.461963	7.20864	2.17978	0.0505629	0.816029	-3.78412
ENSG00000163737	5196	ENSG00000163737	PF4	platelet factor 4	-1.96467	5.8763	-2.17974	0.0505669	0.816029	-3.74652
ENSG00000277089	NA	ENSG00000277089	NA	NA	1.08126	0.485796	2.17897	0.0506356	0.816029	-3.83615
ENSG00000115875	6432	ENSG00000115875	SRSF7	serine and arginine rich splicing factor 7	-0.569814	7.25501	-2.17843	0.0506845	0.816029	-3.78768
ENSG00000129673	15	ENSG00000129673	AANAT	aralkylamine N-acetyltransferase	-1.06966	0.628345	-2.17839	0.0506879	0.816029	-3.83654
ENSG00000104432	3574	ENSG00000104432	IL7	interleukin 7	0.928557	0.29365	2.17787	0.0507349	0.816029	-3.93758
ENSG00000271895	NA	ENSG00000271895	NA	NA	-1.17051	0.296315	-2.17758	0.0507609	0.816029	-3.922
ENSG00000110324	3587	ENSG00000110324	IL10RA	interleukin 10 receptor subunit alpha	0.454097	9.00718	2.17748	0.0507697	0.816029	-3.79175
ENSG00000022277	51507	ENSG00000022277	RTF2	replication termination factor 2	0.345729	5.88601	2.17693	0.0508194	0.816029	-3.78095
ENSG00000128298	80115	ENSG00000128298	BAIAP2L2	BAR/IMD domain containing adaptor protein 2 like 2	-0.944697	-0.750274	-2.1764	0.0508673	0.816029	-3.98727
ENSG00000103642	114294	ENSG00000103642	LACTB	lactamase beta	0.774141	5.04054	2.17638	0.050869	0.816029	-3.76249
ENSG00000243335	154881	ENSG00000243335	KCTD7	potassium channel tetramerization domain containing 7	-0.911756	3.10774	-2.17616	0.0508888	0.816029	-3.74777
ENSG00000197077	85379	ENSG00000197077	KIAA1671	KIAA1671	-0.934902	3.47529	-2.176	0.0509034	0.816029	-3.73631
ENSG00000089505	113540	ENSG00000089505	CMTM1	CKLF like MARVEL transmembrane domain containing 1	-1.22613	0.160308	-2.17543	0.0509554	0.816029	-3.93238
ENSG00000119900	79627	ENSG00000119900	OGFRL1	opioid growth factor receptor like 1	0.72908	6.77722	2.1752	0.0509756	0.816029	-3.7854
ENSG00000169129	84632	ENSG00000169129	AFAP1L2	actin filament associated protein 1 like 2	-0.985387	1.65985	-2.17356	0.0511248	0.816029	-3.7664
ENSG00000100599	79890	ENSG00000100599	RIN3	Ras and Rab interactor 3	0.473789	7.89203	2.17342	0.0511371	0.816029	-3.79664
ENSG00000122678	27434	ENSG00000122678	POLM	DNA polymerase mu	-0.367862	4.39295	-2.17314	0.0511627	0.816029	-3.74923
ENSG00000124299	5184	ENSG00000124299	PEPD	peptidase D	0.517195	5.6552	2.17301	0.051174	0.816029	-3.78226
ENSG00000196741	NA	ENSG00000196741	NA	NA	1.21011	-0.306345	2.17212	0.0512555	0.816029	-3.99692
ENSG00000152315	56659	ENSG00000152315	KCNK13	potassium two pore domain channel subfamily K member 13	1.30254	-0.0180633	2.17207	0.05126	0.816029	-3.94433
ENSG00000131686	765	ENSG00000131686	CA6	carbonic anhydrase 6	-2.84088	0.189281	-2.16928	0.0515144	0.816029	-4.01254
ENSG00000081692	65094	ENSG00000081692	JMJD4	jumonji domain containing 4	-0.935248	0.853047	-2.16922	0.0515196	0.816029	-3.87675
ENSG00000112367	9896	ENSG00000112367	FIG4	FIG4 phosphoinositide 5-phosphatase	0.581269	5.02251	2.16752	0.051675	0.816029	-3.77118
ENSG00000235505	643733	ENSG00000235505	CASP17P	caspase 17, pseudogene	-0.626003	2.2756	-2.16744	0.0516826	0.816029	-3.77691
ENSG00000260588	NA	ENSG00000260588	NA	NA	-0.966765	-0.996158	-2.16728	0.0516967	0.816029	-4.05359
ENSG00000178789	124599	ENSG00000178789	CD300LB	CD300 molecule like family member b	1.34764	4.41434	2.16709	0.0517146	0.816029	-3.74714
ENSG00000271605	284021	ENSG00000271605	MILR1	mast cell immunoglobulin like receptor 1	1.10929	3.90416	2.16701	0.0517215	0.816029	-3.74815
ENSG00000153551	112616	ENSG00000153551	CMTM7	CKLF like MARVEL transmembrane domain containing 7	0.342102	6.19997	2.16502	0.0519043	0.816029	-3.79931
ENSG00000131471	8639	ENSG00000131471	AOC3	amine oxidase copper containing 3	-1.49716	-0.766339	-2.16391	0.052007	0.816029	-3.96966
ENSG00000277449	101927559	ENSG00000277449	CEBPB-AS1	CEBPB antisense RNA 1	-1.0311	-0.559164	-2.16386	0.0520113	0.816029	-3.9975
ENSG00000155749	130540	ENSG00000155749	FLACC1	flagellum associated containing coiled-coil domains 1	-1.6857	-0.672986	-2.1634	0.0520539	0.816029	-4.0301
ENSG00000119285	55127	ENSG00000119285	HEATR1	HEAT repeat containing 1	-0.504723	4.6268	-2.16299	0.0520911	0.816029	-3.77406
ENSG00000137802	23005	ENSG00000137802	MAPKBP1	mitogen-activated protein kinase binding protein 1	-0.435129	3.86394	-2.16286	0.0521032	0.816029	-3.75304
ENSG00000026297	8635	ENSG00000026297	RNASET2	ribonuclease T2	0.733271	6.35997	2.16239	0.0521467	0.816029	-3.80113
ENSG00000108669	9267	ENSG00000108669	CYTH1	cytohesin 1	-0.397825	7.80566	-2.16214	0.0521701	0.816029	-3.81181
ENSG00000188026	353116	ENSG00000188026	RILPL1	Rab interacting lysosomal protein like 1	-1.45393	-0.67138	-2.16198	0.0521852	0.816029	-4.04384
ENSG00000084207	2950	ENSG00000084207	GSTP1	glutathione S-transferase pi 1	0.486558	7.91144	2.16186	0.0521956	0.816029	-3.81309
ENSG00000134153	56851	ENSG00000134153	EMC7	ER membrane protein complex subunit 7	0.363353	5.73811	2.16075	0.0522987	0.816029	-3.80331
ENSG00000174175	6403	ENSG00000174175	SELP	selectin P	-1.44413	3.15174	-2.15985	0.0523818	0.816029	-3.76867
ENSG00000168461	11031	ENSG00000168461	RAB31	RAB31, member RAS oncogene family	0.757914	7.03114	2.15887	0.0524729	0.816029	-3.81249
ENSG00000133112	7178	ENSG00000133112	TPT1	tumor protein, translationally-controlled 1	0.414739	10.7703	2.15693	0.0526542	0.816029	-3.81269
ENSG00000166002	56935	ENSG00000166002	SMCO4	single-pass membrane protein with coiled-coil domains 4	0.879028	4.09931	2.1569	0.0526563	0.816029	-3.76345
ENSG00000162736	23385	ENSG00000162736	NCSTN	nicastrin	0.392085	7.51075	2.15619	0.0527233	0.816029	-3.81999
ENSG00000258818	6038	ENSG00000258818	RNASE4	ribonuclease A family member 4	1.39608	-0.244906	2.15569	0.0527692	0.816029	-3.9399
ENSG00000124587	5190	ENSG00000124587	PEX6	peroxisomal biogenesis factor 6	-0.623822	4.05635	-2.15551	0.0527866	0.816029	-3.76489
ENSG00000203875	387066	ENSG00000203875	SNHG5	small nucleolar RNA host gene 5	-0.897329	5.90368	-2.15532	0.0528041	0.816029	-3.8087
ENSG00000133315	28992	ENSG00000133315	MACROD1	mono-ADP ribosylhydrolase 1	-0.748801	0.683674	-2.15524	0.0528115	0.816029	-3.88971
ENSG00000170837	2850	ENSG00000170837	GPR27	G protein-coupled receptor 27	1.6672	2.01271	2.15513	0.0528222	0.816029	-3.83178
ENSG00000073756	5743	ENSG00000073756	PTGS2	prostaglandin-endoperoxide synthase 2	3.01878	4.9902	2.15303	0.0530189	0.816029	-3.76977
ENSG00000135637	84865	ENSG00000135637	CCDC142	coiled-coil domain containing 142	-0.890243	1.77617	-2.15299	0.0530224	0.816029	-3.83181
ENSG00000134287	377	ENSG00000134287	ARF3	ADP ribosylation factor 3	0.410463	7.32766	2.15282	0.0530386	0.816029	-3.8235
ENSG00000156639	60685	ENSG00000156639	ZFAND3	zinc finger AN1-type containing 3	0.487361	6.62555	2.15267	0.0530522	0.816029	-3.81887
ENSG00000121316	79887	ENSG00000121316	PLBD1	phospholipase B domain containing 1	0.685457	8.72077	2.15249	0.0530692	0.816029	-3.82631
ENSG00000132522	2874	ENSG00000132522	GPS2	G protein pathway suppressor 2	-0.638973	1.5326	-2.15217	0.0530999	0.816029	-3.83062
ENSG00000273899	79159	ENSG00000273899	NOL12	nucleolar protein 12	-1.03662	0.292658	-2.15179	0.053135	0.816029	-3.92997
ENSG00000104904	4946	ENSG00000104904	OAZ1	ornithine decarboxylase antizyme 1	0.378651	8.92451	2.15143	0.053169	0.816029	-3.82812
ENSG00000081189	4208	ENSG00000081189	MEF2C	myocyte enhancer factor 2C	0.665244	5.77238	2.15136	0.0531755	0.816029	-3.80817
ENSG00000090857	55066	ENSG00000090857	PDPR	pyruvate dehydrogenase phosphatase regulatory subunit	0.813801	5.43177	2.15029	0.0532765	0.816029	-3.80642
ENSG00000179978	NA	ENSG00000179978	NA	NA	1.22248	1.80722	2.15016	0.0532891	0.816029	-3.81879
ENSG00000103064	9057	ENSG00000103064	SLC7A6	solute carrier family 7 member 6	-0.533592	4.12712	-2.14886	0.0534111	0.816029	-3.7728
ENSG00000141497	84225	ENSG00000141497	ZMYND15	zinc finger MYND-type containing 15	1.53514	1.21303	2.14848	0.0534476	0.816029	-3.88103
ENSG00000182463	128553	ENSG00000182463	TSHZ2	teashirt zinc finger homeobox 2	-1.40495	1.39227	-2.14796	0.0534965	0.816029	-3.90666
ENSG00000008394	4257	ENSG00000008394	MGST1	microsomal glutathione S-transferase 1	0.809845	4.81951	2.14744	0.0535455	0.816029	-3.79621
ENSG00000117448	10327	ENSG00000117448	AKR1A1	aldo-keto reductase family 1 member A1	0.322039	5.85373	2.14741	0.0535488	0.816029	-3.82154
ENSG00000123552	85015	ENSG00000123552	USP45	ubiquitin specific peptidase 45	-0.580766	2.67934	-2.1473	0.0535588	0.816029	-3.78038
ENSG00000274588	139189	ENSG00000274588	DGKK	diacylglycerol kinase kappa	-1.31004	-0.565043	-2.14661	0.0536242	0.816029	-4.07518
ENSG00000120742	27230	ENSG00000120742	SERP1	stress associated endoplasmic reticulum protein 1	0.415356	7.76649	2.14599	0.053683	0.816029	-3.83502
ENSG00000268516	105372482	ENSG00000268516	LOC105372482	uncharacterized LOC105372482	-1.17144	-0.243182	-2.14477	0.0537991	0.816029	-3.9984
ENSG00000162704	10092	ENSG00000162704	ARPC5	actin related protein 2/3 complex subunit 5	0.353273	8.08668	2.14351	0.0539196	0.816029	-3.83925
ENSG00000275023	4302	ENSG00000275023	MLLT6	MLLT6, PHD finger containing	-0.449242	7.97197	-2.1433	0.0539391	0.816029	-3.83815
ENSG00000163734	2921	ENSG00000163734	CXCL3	C-X-C motif chemokine ligand 3	2.81558	1.25058	2.14049	0.0542085	0.816029	-3.89876
ENSG00000260837	NA	ENSG00000260837	NA	NA	-0.992611	-0.357759	-2.13899	0.0543523	0.816029	-3.99074
ENSG00000165678	27069	ENSG00000165678	GHITM	growth hormone inducible transmembrane protein	0.337944	7.56867	2.13867	0.0543825	0.816029	-3.84526
ENSG00000260276	NA	ENSG00000260276	NA	NA	-0.89693	0.443256	-2.13723	0.0545213	0.816029	-3.92948
ENSG00000144455	285362	ENSG00000144455	SUMF1	sulfatase modifying factor 1	0.52371	4.50902	2.13666	0.0545767	0.816029	-3.79558
ENSG00000117155	117178	ENSG00000117155	SSX2IP	SSX family member 2 interacting protein	-0.502603	3.48507	-2.13636	0.0546052	0.816029	-3.78468
ENSG00000280351	100129503	ENSG00000280351	LOC100129503	uncharacterized LOC100129503	-1.90203	-0.78479	-2.13607	0.0546332	0.816029	-4.06139
ENSG00000197136	399909	ENSG00000197136	PCNX3	pecanex 3	-0.316833	6.12567	-2.13592	0.0546479	0.816029	-3.83824
ENSG00000184557	9021	ENSG00000184557	SOCS3	suppressor of cytokine signaling 3	1.53158	7.4356	2.13543	0.0546948	0.816029	-3.84482
ENSG00000159840	7791	ENSG00000159840	ZYX	zyxin	0.462181	9.17918	2.13452	0.0547833	0.816029	-3.85145
ENSG00000215022	100130357	ENSG00000215022	LOC100130357	uncharacterized LOC100130357	-1.29461	-0.834792	-2.13451	0.0547845	0.816029	-4.06945
ENSG00000118855	64747	ENSG00000118855	MFSD1	major facilitator superfamily domain containing 1	0.477381	6.28945	2.13429	0.0548053	0.816029	-3.84178
ENSG00000226329	NA	ENSG00000226329	NA	NA	-0.932331	-0.277068	-2.13359	0.0548732	0.816029	-3.95769
ENSG00000167193	1398	ENSG00000167193	CRK	CRK proto-oncogene, adaptor protein	0.549747	4.30432	2.13293	0.0549374	0.816029	-3.79692
ENSG00000142235	114783	ENSG00000142235	LMTK3	lemur tyrosine kinase 3	-1.07808	0.770634	-2.13153	0.0550736	0.816029	-3.96748
ENSG00000115107	55240	ENSG00000115107	STEAP3	STEAP3 metalloreductase	0.979796	2.31289	2.1312	0.0551059	0.816029	-3.80759
ENSG00000115919	8942	ENSG00000115919	KYNU	kynureninase	1.0095	4.82504	2.12847	0.0553718	0.816029	-3.81764
ENSG00000204136	2681	ENSG00000204136	GGTA1P	glycoprotein alpha-galactosyltransferase 1, pseudogene	1.45014	2.67623	2.12836	0.0553824	0.816029	-3.84482
ENSG00000197969	23230	ENSG00000197969	VPS13A	vacuolar protein sorting 13 homolog A	-0.400266	4.82984	-2.12778	0.0554392	0.816029	-3.8211
ENSG00000072858	54847	ENSG00000072858	SIDT1	SID1 transmembrane family member 1	-0.513454	4.94897	-2.1273	0.0554866	0.816029	-3.82327
ENSG00000066336	6688	ENSG00000066336	SPI1	Spi-1 proto-oncogene	1.11812	8.74167	2.12697	0.0555183	0.816029	-3.86206
ENSG00000001036	2519	ENSG00000001036	FUCA2	alpha-L-fucosidase 2	0.539199	5.16379	2.12688	0.0555277	0.816029	-3.83356
ENSG00000074755	23140	ENSG00000074755	ZZEF1	zinc finger ZZ-type and EF-hand domain containing 1	-0.368908	6.58797	-2.1263	0.0555843	0.816029	-3.85476
ENSG00000196126	3123	ENSG00000196126	HLA-DRB1	major histocompatibility complex, class II, DR beta 1	0.93347	8.47879	2.12564	0.0556491	0.816029	-3.86385
ENSG00000101191	11083	ENSG00000101191	DIDO1	death inducer-obliterator 1	-0.36447	5.85477	-2.12502	0.0557103	0.816029	-3.84801
ENSG00000126947	51309	ENSG00000126947	ARMCX1	armadillo repeat containing X-linked 1	1.37041	-0.0214462	2.12354	0.0558563	0.816029	-4.00166
ENSG00000164251	2150	ENSG00000164251	F2RL1	F2R like trypsin receptor 1	0.892456	2.33625	2.1233	0.05588	0.816029	-3.83886
ENSG00000076555	32	ENSG00000076555	ACACB	acetyl-CoA carboxylase beta	-0.645871	2.86436	-2.12323	0.0558863	0.816029	-3.81693
ENSG00000118503	7128	ENSG00000118503	TNFAIP3	TNF alpha induced protein 3	0.778011	10.0852	2.12192	0.0560159	0.816029	-3.86628
ENSG00000136153	4008	ENSG00000136153	LMO7	LIM domain 7	-0.74888	1.93891	-2.12175	0.0560325	0.816029	-3.85704
ENSG00000204084	3633	ENSG00000204084	INPP5B	inositol polyphosphate-5-phosphatase B	-0.482898	4.4625	-2.12109	0.0560982	0.816029	-3.81751
ENSG00000198286	84433	ENSG00000198286	CARD11	caspase recruitment domain family member 11	-0.495969	6.7523	-2.12064	0.0561426	0.816029	-3.86452
ENSG00000196557	8912	ENSG00000196557	CACNA1H	calcium voltage-gated channel subunit alpha1 H	-1.45706	-0.240657	-2.12054	0.0561521	0.816029	-4.06445
ENSG00000169122	90362	ENSG00000169122	FAM110B	family with sequence similarity 110 member B	1.51488	1.04983	2.12048	0.0561582	0.816029	-3.91723
ENSG00000134759	55250	ENSG00000134759	ELP2	elongator acetyltransferase complex subunit 2	-0.372281	4.89276	-2.11994	0.0562117	0.816029	-3.83716
ENSG00000203797	8528	ENSG00000203797	DDO	D-aspartate oxidase	1.10841	0.779811	2.11983	0.0562233	0.816029	-3.90532
ENSG00000279519	NA	ENSG00000279519	NA	NA	-0.852359	1.11122	-2.11926	0.0562793	0.816029	-3.89372
ENSG00000134986	9315	ENSG00000134986	NREP	neuronal regeneration related protein	0.84421	3.62184	2.11901	0.0563045	0.816029	-3.80532
ENSG00000254999	55845	ENSG00000254999	BRK1	BRICK1 subunit of SCAR/WAVE actin nucleating complex	0.401486	6.87727	2.11771	0.0564335	0.816029	-3.87025
ENSG00000170365	4086	ENSG00000170365	SMAD1	SMAD family member 1	0.774156	2.10322	2.11755	0.0564492	0.816029	-3.81968
ENSG00000166068	161742	ENSG00000166068	SPRED1	sprouty related EVH1 domain containing 1	0.885374	1.66377	2.11742	0.056462	0.816029	-3.8849
ENSG00000157470	145773	ENSG00000157470	FAM81A	family with sequence similarity 81 member A	-1.11919	0.764121	-2.11676	0.0565281	0.816029	-3.88581
ENSG00000205078	100130958	ENSG00000205078	SYCE1L	synaptonemal complex central element protein 1 like	-1.22823	-0.59053	-2.11675	0.0565293	0.816029	-4.02057
ENSG00000171747	3960	ENSG00000171747	LGALS4	galectin 4	-1.53538	-1.16155	-2.11631	0.0565732	0.816029	-4.08782
ENSG00000113269	55819	ENSG00000113269	RNF130	ring finger protein 130	0.773915	7.49673	2.1161	0.0565943	0.816029	-3.87367
ENSG00000184924	391356	ENSG00000184924	PTRHD1	peptidyl-tRNA hydrolase domain containing 1	0.484327	3.71248	2.11597	0.0566074	0.816029	-3.81499
ENSG00000133056	5287	ENSG00000133056	PIK3C2B	phosphatidylinositol-4-phosphate 3-kinase catalytic subunit type 2 beta	-1.00424	3.85876	-2.11549	0.0566549	0.816029	-3.80914
ENSG00000119636	80127	ENSG00000119636	BBOF1	basal body orientation factor 1	-0.860996	0.632077	-2.11521	0.0566828	0.816029	-3.94235
ENSG00000173064	283450	ENSG00000173064	HECTD4	HECT domain E3 ubiquitin protein ligase 4	-0.542248	5.68773	-2.11453	0.0567513	0.816029	-3.85666
ENSG00000177084	5426	ENSG00000177084	POLE	DNA polymerase epsilon, catalytic subunit	-0.72192	5.45853	-2.11424	0.0567804	0.816029	-3.86232
ENSG00000249863	NA	ENSG00000249863	NA	NA	-1.01096	-0.784655	-2.11422	0.0567822	0.816029	-4.05847
ENSG00000186350	6256	ENSG00000186350	RXRA	retinoid X receptor alpha	0.71712	6.52387	2.11369	0.0568352	0.816029	-3.86861
ENSG00000110002	4013	ENSG00000110002	VWA5A	von Willebrand factor A domain containing 5A	0.4776	3.4373	2.1131	0.0568945	0.816029	-3.81212
ENSG00000071553	537	ENSG00000071553	ATP6AP1	ATPase H+ transporting accessory protein 1	0.48904	7.33809	2.11295	0.0569097	0.816029	-3.87926
ENSG00000166343	118490	ENSG00000166343	MSS51	MSS51 mitochondrial translational activator	-0.983148	0.844027	-2.11267	0.0569369	0.816029	-3.92321
ENSG00000115271	25801	ENSG00000115271	GCA	grancalcin	0.975757	5.54948	2.11257	0.0569473	0.816029	-3.85929
ENSG00000188739	23029	ENSG00000188739	RBM34	RNA binding motif protein 34	-0.885147	1.08342	-2.1121	0.056995	0.816029	-3.90295
ENSG00000178732	2814	ENSG00000178732	GP5	glycoprotein V platelet	-1.47819	0.652264	-2.11182	0.0570229	0.816029	-3.99925
ENSG00000159713	51673	ENSG00000159713	TPPP3	tubulin polymerization promoting protein family member 3	1.4871	1.41634	2.11127	0.057078	0.816029	-3.95073
ENSG00000099860	4616	ENSG00000099860	GADD45B	growth arrest and DNA damage inducible beta	1.01366	7.53216	2.11082	0.0571238	0.816029	-3.88172
ENSG00000115944	9167	ENSG00000115944	COX7A2L	cytochrome c oxidase subunit 7A2 like	0.414175	6.30666	2.11044	0.0571614	0.816029	-3.87707
ENSG00000111229	10094	ENSG00000111229	ARPC3	actin related protein 2/3 complex subunit 3	0.335292	8.78509	2.11017	0.0571886	0.816029	-3.88567
ENSG00000105355	10226	ENSG00000105355	PLIN3	perilipin 3	0.637042	5.76978	2.10934	0.0572724	0.816029	-3.86821
ENSG00000249437	4671	ENSG00000249437	NAIP	NLR family apoptosis inhibitory protein	1.01347	4.21767	2.10873	0.0573346	0.816029	-3.82691
ENSG00000169714	7555	ENSG00000169714	CNBP	CCHC-type zinc finger nucleic acid binding protein	0.349442	8.4437	2.10834	0.0573734	0.816029	-3.88837
ENSG00000182287	8905	ENSG00000182287	AP1S2	adaptor related protein complex 1 subunit sigma 2	0.58089	7.28971	2.10682	0.0575276	0.816029	-3.88543
ENSG00000172244	375444	ENSG00000172244	C5orf34	chromosome 5 open reading frame 34	-1.14028	-0.620756	-2.10656	0.0575534	0.816029	-4.06116
ENSG00000196700	57473	ENSG00000196700	ZNF512B	zinc finger protein 512B	-0.605473	3.46696	-2.10598	0.057613	0.816029	-3.82184
ENSG00000165140	2203	ENSG00000165140	FBP1	fructose-bisphosphatase 1	0.889538	4.94403	2.10545	0.0576666	0.816029	-3.85047
ENSG00000158615	84919	ENSG00000158615	PPP1R15B	protein phosphatase 1 regulatory subunit 15B	0.299029	7.38694	2.10522	0.0576902	0.816029	-3.88896
ENSG00000198707	80184	ENSG00000198707	CEP290	centrosomal protein 290	-0.670428	3.0656	-2.10382	0.0578323	0.816029	-3.82421
ENSG00000215533	193629	ENSG00000215533	LINC00189	long intergenic non-protein coding RNA 189	1.40089	0.155581	2.10314	0.057902	0.816029	-3.95512
ENSG00000131969	145447	ENSG00000131969	ABHD12B	abhydrolase domain containing 12B	1.28083	-0.455403	2.10293	0.0579235	0.816029	-4.03072
ENSG00000130038	84766	ENSG00000130038	CRACR2A	calcium release activated channel regulator 2A	-0.484156	4.34562	-2.1026	0.0579569	0.816029	-3.83891
ENSG00000114353	2771	ENSG00000114353	GNAI2	G protein subunit alpha i2	0.375709	10.1183	2.10226	0.0579917	0.816029	-3.89197
ENSG00000186854	129293	ENSG00000186854	TRABD2A	TraB domain containing 2A	-1.14746	4.69988	-2.1022	0.0579974	0.816029	-3.82798
ENSG00000230989	3281	ENSG00000230989	HSBP1	heat shock factor binding protein 1	0.469493	5.9711	2.10135	0.0580849	0.816029	-3.88557
ENSG00000130935	25926	ENSG00000130935	NOL11	nucleolar protein 11	-0.553061	4.96791	-2.10087	0.0581339	0.816029	-3.86407
ENSG00000166783	9665	ENSG00000166783	MARF1	meiosis regulator and mRNA stability factor 1	-0.371305	6.40736	-2.10068	0.0581533	0.816029	-3.8881
ENSG00000255455	103611081	ENSG00000255455	LOC103611081	uncharacterized LOC103611081	-0.583783	2.18565	-2.10065	0.0581557	0.816029	-3.86526
ENSG00000162882	23498	ENSG00000162882	HAAO	3-hydroxyanthranilate 3,4-dioxygenase	1.06626	2.13568	2.10013	0.0582093	0.816029	-3.85785
ENSG00000106624	165	ENSG00000106624	AEBP1	AE binding protein 1	-1.23044	2.20467	-2.0999	0.0582325	0.816029	-3.87945
ENSG00000172006	115196	ENSG00000172006	ZNF554	zinc finger protein 554	-0.98507	0.978028	-2.09915	0.0583095	0.816129	-3.92802
ENSG00000183091	4703	ENSG00000183091	NEB	nebulin	-1.51596	0.0655621	-2.09876	0.0583502	0.816129	-4.00948
ENSG00000278828	8357	ENSG00000278828	H3C10	H3 clustered histone 10	-1.65371	4.3978	-2.09791	0.0584372	0.816573	-3.83793
ENSG00000164082	2912	ENSG00000164082	GRM2	glutamate metabotropic receptor 2	-1.14704	0.421634	-2.09405	0.0588359	0.816848	-3.93393
ENSG00000137575	6386	ENSG00000137575	SDCBP	syndecan binding protein	0.815737	7.93178	2.09237	0.0590103	0.816848	-3.90938
ENSG00000113369	57561	ENSG00000113369	ARRDC3	arrestin domain containing 3	0.652185	6.46081	2.09055	0.0591997	0.816848	-3.90231
ENSG00000135926	64114	ENSG00000135926	TMBIM1	transmembrane BAX inhibitor motif containing 1	0.435372	6.96112	2.09006	0.0592507	0.816848	-3.90765
ENSG00000211697	NA	ENSG00000211697	NA	NA	-0.996008	2.19887	-2.08994	0.0592623	0.816848	-3.85532
ENSG00000245970	NA	ENSG00000245970	NA	NA	-0.834178	1.09102	-2.089	0.0593604	0.816848	-3.92744
ENSG00000204650	147081	ENSG00000204650	LINC02210	long intergenic non-protein coding RNA 2210	-0.904509	1.30702	-2.08879	0.0593823	0.816848	-3.92268
ENSG00000231389	3113	ENSG00000231389	HLA-DPA1	major histocompatibility complex, class II, DP alpha 1	0.627464	9.41953	2.08864	0.0593984	0.816848	-3.91499
ENSG00000133067	59352	ENSG00000133067	LGR6	leucine rich repeat containing G protein-coupled receptor 6	-0.901304	2.39473	-2.08778	0.0594887	0.816848	-3.89102
ENSG00000118564	26234	ENSG00000118564	FBXL5	F-box and leucine rich repeat protein 5	0.540053	7.48917	2.08513	0.0597658	0.816848	-3.91771
ENSG00000107201	23586	ENSG00000107201	DDX58	DExD/H-box helicase 58	-0.639848	4.57805	-2.08503	0.0597761	0.816848	-3.8709
ENSG00000246922	390595	ENSG00000246922	UBAP1L	ubiquitin associated protein 1 like	-1.24864	1.105	-2.08377	0.0599091	0.816848	-3.94041
ENSG00000125834	140901	ENSG00000125834	STK35	serine/threonine kinase 35	-0.59318	4.20544	-2.08339	0.0599492	0.816848	-3.86143
ENSG00000282034	NA	ENSG00000282034	NA	NA	-0.933918	-0.424484	-2.08127	0.0601732	0.816848	-4.05924
ENSG00000073921	8301	ENSG00000073921	PICALM	phosphatidylinositol binding clathrin assembly protein	0.352619	7.94634	2.08115	0.060186	0.816848	-3.92526
ENSG00000058799	54432	ENSG00000058799	YIPF1	Yip1 domain family member 1	0.359326	4.93997	2.08048	0.0602566	0.816848	-3.8951
ENSG00000115641	2274	ENSG00000115641	FHL2	four and a half LIM domains 2	-1.22149	1.26174	-2.08044	0.0602607	0.816848	-3.9087
ENSG00000170017	214	ENSG00000170017	ALCAM	activated leukocyte cell adhesion molecule	0.546633	5.01676	2.08015	0.0602916	0.816848	-3.89498
ENSG00000232677	100506930	ENSG00000232677	LINC00665	long intergenic non-protein coding RNA 665	1.18923	1.78083	2.07977	0.0603315	0.816848	-3.89526
ENSG00000107719	27143	ENSG00000107719	PALD1	phosphatase domain containing paladin 1	-1.02976	0.396873	-2.07941	0.0603695	0.816848	-3.9144
ENSG00000183458	NA	ENSG00000183458	NA	NA	-0.708782	1.76034	-2.07891	0.0604228	0.816848	-3.9058
ENSG00000126705	27245	ENSG00000126705	AHDC1	AT-hook DNA binding motif containing 1	-0.462546	4.17989	-2.07842	0.0604747	0.816848	-3.8614
ENSG00000247373	NA	ENSG00000247373	NA	NA	-1.23619	-0.198444	-2.07829	0.060489	0.816848	-4.00683
ENSG00000100519	5706	ENSG00000100519	PSMC6	proteasome 26S subunit, ATPase 6	-0.355046	5.266	-2.07605	0.0607276	0.816848	-3.91182
ENSG00000230202	NA	ENSG00000230202	NA	NA	2.32523	4.39886	2.07449	0.0608941	0.816848	-3.8706
ENSG00000211660	NA	ENSG00000211660	NA	NA	2.02405	5.63134	2.07418	0.0609269	0.816848	-3.92035
ENSG00000274641	8348	ENSG00000274641	H2BC17	H2B clustered histone 17	-2.28683	0.627346	-2.07377	0.060971	0.816848	-3.94198
ENSG00000148450	22921	ENSG00000148450	MSRB2	methionine sulfoxide reductase B2	0.67634	3.40831	2.07257	0.0610991	0.816848	-3.86078
ENSG00000153885	79047	ENSG00000153885	KCTD15	potassium channel tetramerization domain containing 15	0.789508	3.10066	2.07213	0.061147	0.816848	-3.86805
ENSG00000066697	91283	ENSG00000066697	MSANTD3	Myb/SANT DNA binding domain containing 3	-0.586816	3.0618	-2.07145	0.06122	0.816848	-3.86124
ENSG00000120519	84068	ENSG00000120519	SLC10A7	solute carrier family 10 member 7	0.401714	4.11273	2.06937	0.0614434	0.816848	-3.88628
ENSG00000197965	9019	ENSG00000197965	MPZL1	myelin protein zero like 1	0.555075	4.33427	2.06831	0.0615582	0.816848	-3.88473
ENSG00000148297	6837	ENSG00000148297	MED22	mediator complex subunit 22	-0.390381	4.6313	-2.06816	0.0615745	0.816848	-3.89064
ENSG00000064687	10347	ENSG00000064687	ABCA7	ATP binding cassette subfamily A member 7	-0.405684	5.94567	-2.06777	0.0616168	0.816848	-3.92391
ENSG00000079277	8569	ENSG00000079277	MKNK1	MAPK interacting serine/threonine kinase 1	0.399785	5.45087	2.06695	0.0617053	0.816848	-3.92384
ENSG00000113273	411	ENSG00000113273	ARSB	arylsulfatase B	0.597955	5.11151	2.06619	0.0617879	0.816848	-3.91154
ENSG00000205089	645121	ENSG00000205089	CCNI2	cyclin I family member 2	-1.07107	-0.934013	-2.06599	0.0618086	0.816848	-4.0811
ENSG00000114315	3280	ENSG00000114315	HES1	hes family bHLH transcription factor 1	2.99662	1.48911	2.06598	0.0618104	0.816848	-3.96833
ENSG00000067208	7813	ENSG00000067208	EVI5	ecotropic viral integration site 5	0.918381	3.2795	2.06561	0.0618504	0.816848	-3.86775
ENSG00000170417	130827	ENSG00000170417	TMEM182	transmembrane protein 182	-0.814014	0.7915	-2.06478	0.0619401	0.816848	-3.93876
ENSG00000124783	6745	ENSG00000124783	SSR1	signal sequence receptor subunit 1	0.44146	7.80523	2.06478	0.0619405	0.816848	-3.94811
ENSG00000276116	NA	ENSG00000276116	NA	NA	-1.09203	-0.9382	-2.06478	0.0619407	0.816848	-4.07333
ENSG00000168995	27036	ENSG00000168995	SIGLEC7	sialic acid binding Ig like lectin 7	0.781358	3.72655	2.06476	0.0619429	0.816848	-3.86939
ENSG00000253352	55000	ENSG00000253352	TUG1	taurine up-regulated 1	-0.332271	6.64275	-2.06448	0.0619725	0.816848	-3.93963
ENSG00000187164	57698	ENSG00000187164	SHTN1	shootin 1	0.845067	6.12343	2.06411	0.0620135	0.816848	-3.93549
ENSG00000126759	5199	ENSG00000126759	CFP	complement factor properdin	0.917928	7.76206	2.06251	0.0621876	0.816848	-3.94963
ENSG00000111879	79632	ENSG00000111879	FAM184A	family with sequence similarity 184 member A	-1.44486	0.11606	-2.0618	0.0622645	0.816848	-4.03635
ENSG00000165097	221656	ENSG00000165097	KDM1B	lysine demethylase 1B	0.552052	6.03044	2.06157	0.0622899	0.816848	-3.93759
ENSG00000263001	2969	ENSG00000263001	GTF2I	general transcription factor IIi	-0.421193	4.59843	-2.06133	0.0623164	0.816848	-3.90321
ENSG00000109184	23142	ENSG00000109184	DCUN1D4	defective in cullin neddylation 1 domain containing 4	-0.551142	2.65501	-2.06127	0.0623233	0.816848	-3.88058
ENSG00000101342	140711	ENSG00000101342	TLDC2	TBC/LysM-associated domain containing 2	-1.1135	1.93124	-2.06021	0.0624392	0.816848	-3.90473
ENSG00000131981	3958	ENSG00000131981	LGALS3	galectin 3	0.574902	6.90602	2.05995	0.0624667	0.816848	-3.94931
ENSG00000007402	9254	ENSG00000007402	CACNA2D2	calcium voltage-gated channel auxiliary subunit alpha2delta 2	-0.719972	2.76019	-2.05909	0.0625613	0.816848	-3.89407
ENSG00000225032	102723566	ENSG00000225032	LOC102723566	uncharacterized LOC102723566	-1.23327	-0.131855	-2.05885	0.0625879	0.816848	-4.05178
ENSG00000114650	22937	ENSG00000114650	SCAP	SREBF chaperone	-0.391641	5.96951	-2.05861	0.0626137	0.816848	-3.94225
ENSG00000054654	23224	ENSG00000054654	SYNE2	spectrin repeat containing nuclear envelope protein 2	-0.621924	6.74844	-2.0582	0.0626595	0.816848	-3.94802
ENSG00000176225	25914	ENSG00000176225	RTTN	rotatin	-0.713687	3.1612	-2.05771	0.0627128	0.816848	-3.87705
ENSG00000172780	339122	ENSG00000172780	RAB43	RAB43, member RAS oncogene family	0.832089	2.56672	2.05706	0.0627842	0.816848	-3.88722
ENSG00000130348	55278	ENSG00000130348	QRSL1	glutaminyl-tRNA amidotransferase subunit QRSL1	-0.355041	4.38613	-2.05674	0.0628198	0.816848	-3.90913
ENSG00000142207	9875	ENSG00000142207	URB1	URB1 ribosome biogenesis homolog	-0.501537	4.20462	-2.05604	0.0628965	0.816848	-3.8981
ENSG00000165046	137994	ENSG00000165046	LETM2	leucine zipper and EF-hand containing transmembrane protein 2	-0.64176	1.388	-2.05582	0.0629212	0.816848	-3.91924
ENSG00000276952	NA	ENSG00000276952	NA	NA	-1.33713	-0.75265	-2.05581	0.0629225	0.816848	-4.06387
ENSG00000232442	100505771	ENSG00000232442	MHENCR	melanoma highly expressed competing endogenous lncRNA for miR-425 and miR-489	-0.557218	3.00153	-2.05555	0.0629508	0.816848	-3.87966
ENSG00000248734	NA	ENSG00000248734	NA	NA	-1.27303	0.0571279	-2.05461	0.0630547	0.816848	-4.01749
ENSG00000219481	55672	ENSG00000219481	NBPF1	NBPF member 1	-0.807917	1.74862	-2.05365	0.0631607	0.816848	-3.93719
ENSG00000100504	5836	ENSG00000100504	PYGL	glycogen phosphorylase L	0.738086	6.04893	2.05362	0.0631644	0.816848	-3.9434
ENSG00000165661	169714	ENSG00000165661	QSOX2	quiescin sulfhydryl oxidase 2	-0.649589	4.31659	-2.05341	0.0631871	0.816848	-3.90229
ENSG00000147166	26548	ENSG00000147166	ITGB1BP2	integrin subunit beta 1 binding protein 2	-1.14843	-0.526293	-2.0532	0.0632106	0.816848	-4.02234
ENSG00000124313	23096	ENSG00000124313	IQSEC2	IQ motif and Sec7 domain ArfGEF 2	0.978588	3.91349	2.05276	0.0632595	0.816848	-3.88374
ENSG00000254531	90024	ENSG00000254531	FLJ20021	uncharacterized LOC90024	0.712331	1.17767	2.05249	0.0632889	0.816848	-3.93087
ENSG00000188599	NA	ENSG00000188599	NA	NA	-0.803856	1.35005	-2.05229	0.0633117	0.816848	-3.93348
ENSG00000038945	4481	ENSG00000038945	MSR1	macrophage scavenger receptor 1	1.06473	4.52678	2.05213	0.0633288	0.816848	-3.92565
ENSG00000040199	23035	ENSG00000040199	PHLPP2	PH domain and leucine rich repeat protein phosphatase 2	-0.529523	2.93593	-2.05196	0.063348	0.816848	-3.88571
ENSG00000196411	2050	ENSG00000196411	EPHB4	EPH receptor B4	-1.13648	0.772684	-2.05149	0.0634002	0.816848	-4.01424
ENSG00000163156	79005	ENSG00000163156	SCNM1	sodium channel modifier 1	0.370172	5.60946	2.05137	0.0634131	0.816848	-3.94918
ENSG00000101220	54976	ENSG00000101220	C20orf27	chromosome 20 open reading frame 27	0.606692	5.72337	2.05093	0.0634623	0.816848	-3.94997
ENSG00000067191	782	ENSG00000067191	CACNB1	calcium voltage-gated channel auxiliary subunit beta 1	-0.664257	2.7081	-2.0501	0.0635542	0.816848	-3.8902
ENSG00000230189	NA	ENSG00000230189	NA	NA	-0.869222	-0.527978	-2.04985	0.0635827	0.816848	-4.04911
ENSG00000025772	10953	ENSG00000025772	TOMM34	translocase of outer mitochondrial membrane 34	-0.537333	4.3135	-2.04968	0.0636009	0.816848	-3.91966
ENSG00000166669	80063	ENSG00000166669	ATF7IP2	activating transcription factor 7 interacting protein 2	-0.395557	3.9877	-2.04959	0.0636118	0.816848	-3.89758
ENSG00000142669	83442	ENSG00000142669	SH3BGRL3	SH3 domain binding glutamate rich protein like 3	0.391722	9.85713	2.04896	0.0636812	0.816848	-3.96647
ENSG00000224607	NA	ENSG00000224607	NA	NA	-2.21455	0.586506	-2.04894	0.0636841	0.816848	-3.93883
ENSG00000100413	171568	ENSG00000100413	POLR3H	RNA polymerase III subunit H	-0.415772	4.28032	-2.04822	0.0637639	0.816848	-3.90755
ENSG00000145569	54491	ENSG00000145569	OTULINL	OTU deubiquitinase with linear linkage specificity like	0.332803	5.62253	2.04786	0.0638048	0.816848	-3.95064
ENSG00000171206	81603	ENSG00000171206	TRIM8	tripartite motif containing 8	0.408177	6.72339	2.04776	0.0638151	0.816848	-3.96311
ENSG00000134548	80763	ENSG00000134548	SPX	spexin hormone	-1.83696	0.722307	-2.04746	0.0638489	0.816848	-4.06626
ENSG00000161671	284361	ENSG00000161671	EMC10	ER membrane protein complex subunit 10	0.405249	6.65331	2.04738	0.063858	0.816848	-3.96427
ENSG00000136783	25934	ENSG00000136783	NIPSNAP3A	nipsnap homolog 3A	0.359194	4.41845	2.0467	0.0639344	0.816848	-3.92038
ENSG00000186205	64757	ENSG00000186205	MARC1	mitochondrial amidoxime reducing component 1	0.663124	4.76925	2.04637	0.0639708	0.816848	-3.93373
ENSG00000137218	10817	ENSG00000137218	FRS3	fibroblast growth factor receptor substrate 3	0.642733	2.36761	2.04631	0.0639782	0.816848	-3.8995
ENSG00000210112	NA	ENSG00000210112	NA	NA	-1.68664	0.921285	-2.04621	0.063989	0.816848	-4.03476
ENSG00000084070	64744	ENSG00000084070	SMAP2	small ArfGAP2	0.499795	8.86898	2.04612	0.0639988	0.816848	-3.97381
ENSG00000034053	321	ENSG00000034053	APBA2	amyloid beta precursor protein binding family A member 2	-0.627608	4.5075	-2.04595	0.0640177	0.816848	-3.90483
ENSG00000253998	NA	ENSG00000253998	NA	NA	-2.10676	1.89194	-2.04554	0.0640645	0.816848	-3.90296
ENSG00000132744	91703	ENSG00000132744	ACY3	aminoacylase 3	0.846186	0.162279	2.04553	0.0640649	0.816848	-3.98025
ENSG00000166261	7753	ENSG00000166261	ZNF202	zinc finger protein 202	-0.56481	3.18433	-2.04543	0.0640768	0.816848	-3.89088
ENSG00000165168	1536	ENSG00000165168	CYBB	cytochrome b-245 beta chain	0.906164	9.59033	2.04509	0.0641144	0.816848	-3.97399
ENSG00000130653	375775	ENSG00000130653	PNPLA7	patatin like phospholipase domain containing 7	-0.82643	1.81798	-2.04422	0.0642125	0.816848	-3.9224
ENSG00000280007	NA	ENSG00000280007	NA	NA	-0.907679	-0.430824	-2.04422	0.0642127	0.816848	-4.0642
ENSG00000110400	5818	ENSG00000110400	NECTIN1	nectin cell adhesion molecule 1	1.05073	3.71797	2.04291	0.0643598	0.816848	-3.89453
ENSG00000124614	6204	ENSG00000124614	RPS10	ribosomal protein S10	-0.847325	0.913142	-2.04271	0.0643816	0.816848	-3.95606
ENSG00000174130	10333	ENSG00000174130	TLR6	toll like receptor 6	0.65631	3.67738	2.04227	0.0644311	0.816848	-3.89685
ENSG00000272501	NA	ENSG00000272501	NA	NA	-0.635195	2.67354	-2.04168	0.0644985	0.816848	-3.90236
ENSG00000205352	54458	ENSG00000205352	PRR13	proline rich 13	0.33489	6.17432	2.04149	0.0645193	0.816848	-3.9694
ENSG00000196954	837	ENSG00000196954	CASP4	caspase 4	0.300412	7.73381	2.04114	0.0645591	0.816848	-3.98022
ENSG00000111087	2735	ENSG00000111087	GLI1	GLI family zinc finger 1	-1.38501	-0.432829	-2.04051	0.0646304	0.816848	-4.09294
ENSG00000204959	NA	ENSG00000204959	NA	NA	-0.994933	0.0619307	-2.03949	0.0647457	0.816848	-4.01843
ENSG00000160570	162989	ENSG00000160570	DEDD2	death effector domain containing 2	0.41189	6.21499	2.03931	0.0647665	0.816848	-3.9692
ENSG00000146021	26249	ENSG00000146021	KLHL3	kelch like family member 3	-0.883238	1.40552	-2.0393	0.0647672	0.816848	-3.97581
ENSG00000255200	NA	ENSG00000255200	NA	NA	-1.59835	-0.257547	-2.0387	0.0648352	0.816848	-4.12057
ENSG00000148288	26301	ENSG00000148288	GBGT1	globoside alpha-1,3-N-acetylgalactosaminyltransferase 1 (FORS blood group)	0.71321	3.80252	2.03861	0.0648457	0.816848	-3.90084
ENSG00000260285	NA	ENSG00000260285	NA	NA	-0.941851	-0.116345	-2.03789	0.0649272	0.816848	-4.03282
ENSG00000105501	8778	ENSG00000105501	SIGLEC5	sialic acid binding Ig like lectin 5	1.11829	2.20247	2.03652	0.0650834	0.816848	-3.92825
ENSG00000117266	5129	ENSG00000117266	CDK18	cyclin dependent kinase 18	0.668484	2.44787	2.03651	0.0650837	0.816848	-3.91161
ENSG00000175193	55486	ENSG00000175193	PARL	presenilin associated rhomboid like	0.38486	5.19746	2.03642	0.0650937	0.816848	-3.95868
ENSG00000072832	1400	ENSG00000072832	CRMP1	collapsin response mediator protein 1	-1.42717	-0.79849	-2.03623	0.065116	0.816848	-4.08969
ENSG00000273033	100129550	ENSG00000273033	LINC02035	long intergenic non-protein coding RNA 2035	-0.626023	2.76992	-2.03588	0.0651554	0.816848	-3.91079
ENSG00000184719	55328	ENSG00000184719	RNLS	renalase, FAD dependent amine oxidase	0.729248	1.44843	2.03578	0.0651673	0.816848	-3.93876
ENSG00000254709	100423062	ENSG00000254709	IGLL5	immunoglobulin lambda like polypeptide 5	1.27564	3.60274	2.03569	0.0651774	0.816848	-3.92841
ENSG00000145390	54532	ENSG00000145390	USP53	ubiquitin specific peptidase 53	-0.60725	2.67412	-2.0353	0.0652222	0.816848	-3.91262
ENSG00000187840	1978	ENSG00000187840	EIF4EBP1	eukaryotic translation initiation factor 4E binding protein 1	0.530727	5.12748	2.03468	0.0652921	0.816848	-3.95647
ENSG00000130558	10439	ENSG00000130558	OLFM1	olfactomedin 1	1.6352	-0.348399	2.03448	0.065315	0.816848	-4.17387
ENSG00000176102	1479	ENSG00000176102	CSTF3	cleavage stimulation factor subunit 3	-0.500887	3.4403	-2.03441	0.0653231	0.816848	-3.90727
ENSG00000211799	NA	ENSG00000211799	NA	NA	-2.21279	1.73055	-2.03405	0.0653645	0.816848	-3.94179
ENSG00000204946	100289678	ENSG00000204946	ZNF783	zinc finger family member 783	-0.549224	3.61089	-2.03379	0.0653946	0.816848	-3.90578
ENSG00000248544	NA	ENSG00000248544	NA	NA	-1.32578	-0.51027	-2.03188	0.0656125	0.816848	-4.1143
ENSG00000115310	57142	ENSG00000115310	RTN4	reticulon 4	0.406373	7.48662	2.0317	0.0656329	0.816848	-3.99179
ENSG00000162522	57648	ENSG00000162522	KIAA1522	KIAA1522	1.13845	1.63664	2.02991	0.0658396	0.816848	-3.95242
ENSG00000072952	10335	ENSG00000072952	MRVI1	murine retrovirus integration site 1 homolog	0.790651	2.63845	2.02989	0.0658417	0.816848	-3.91196
ENSG00000118495	5325	ENSG00000118495	PLAGL1	PLAG1 like zinc finger 1	0.615292	3.88712	2.0293	0.0659093	0.816848	-3.91851
ENSG00000256582	NA	ENSG00000256582	NA	NA	-0.717334	0.688438	-2.02929	0.0659106	0.816848	-3.97067
ENSG00000185883	527	ENSG00000185883	ATP6V0C	ATPase H+ transporting V0 subunit c	0.686801	3.52358	2.02885	0.0659605	0.816848	-3.91299
ENSG00000137831	55075	ENSG00000137831	UACA	uveal autoantigen with coiled-coil domains and ankyrin repeats	0.918404	1.56996	2.02758	0.0661072	0.816848	-3.94008
ENSG00000136868	1317	ENSG00000136868	SLC31A1	solute carrier family 31 member 1	0.531048	5.13893	2.02758	0.0661076	0.816848	-3.96733
ENSG00000261253	100287036	ENSG00000261253	LOC100287036	uncharacterized LOC100287036	-1.96768	0.225911	-2.02667	0.0662129	0.816848	-4.10073
ENSG00000120832	80298	ENSG00000120832	MTERF2	mitochondrial transcription termination factor 2	-0.884614	1.14611	-2.026	0.0662896	0.816848	-3.98175
ENSG00000179532	144132	ENSG00000179532	DNHD1	dynein heavy chain domain 1	-0.782612	3.65598	-2.02487	0.0664212	0.816848	-3.91821
ENSG00000008282	6856	ENSG00000008282	SYPL1	synaptophysin like 1	0.651397	4.75828	2.02468	0.0664433	0.816848	-3.94272
ENSG00000158050	1844	ENSG00000158050	DUSP2	dual specificity phosphatase 2	0.887179	7.04357	2.02408	0.0665131	0.816848	-3.9928
ENSG00000158488	913	ENSG00000158488	CD1E	CD1e molecule	1.73852	-0.983494	2.02398	0.0665242	0.816848	-4.17716
ENSG00000146278	10957	ENSG00000146278	PNRC1	proline rich nuclear receptor coactivator 1	0.738694	8.25065	2.02374	0.066552	0.816848	-4.00359
ENSG00000262370	NA	ENSG00000262370	NA	NA	1.23536	1.55835	2.02356	0.0665732	0.816848	-3.94549
ENSG00000161405	22806	ENSG00000161405	IKZF3	IKAROS family zinc finger 3	-0.482003	6.95024	-2.02307	0.0666301	0.816848	-4.00067
ENSG00000128512	9732	ENSG00000128512	DOCK4	dedicator of cytokinesis 4	1.36702	1.48884	2.02293	0.0666469	0.816848	-3.94735
ENSG00000198932	9737	ENSG00000198932	GPRASP1	G protein-coupled receptor associated sorting protein 1	-1.08874	2.23384	-2.02201	0.0667535	0.816848	-3.95521
ENSG00000143458	126626	ENSG00000143458	GABPB2	GA binding protein transcription factor subunit beta 2	-0.4923	4.30731	-2.02179	0.066779	0.816848	-3.94467
ENSG00000022567	57210	ENSG00000022567	SLC45A4	solute carrier family 45 member 4	-0.534756	2.99284	-2.02108	0.0668624	0.816848	-3.91971
ENSG00000109323	4126	ENSG00000109323	MANBA	mannosidase beta	0.679371	5.6317	2.02083	0.066891	0.816848	-3.98255
ENSG00000187800	375033	ENSG00000187800	PEAR1	platelet endothelial aggregation receptor 1	-1.94961	2.60071	-2.0201	0.0669769	0.816848	-3.93981
ENSG00000028137	7133	ENSG00000028137	TNFRSF1B	TNF receptor superfamily member 1B	0.43954	9.34041	2.01995	0.0669939	0.816848	-4.00934
ENSG00000170190	9121	ENSG00000170190	SLC16A5	solute carrier family 16 member 5	0.591253	3.5533	2.01992	0.0669976	0.816848	-3.92107
ENSG00000089775	7597	ENSG00000089775	ZBTB25	zinc finger and BTB domain containing 25	-0.404602	4.41999	-2.01984	0.0670073	0.816848	-3.9422
ENSG00000169385	6036	ENSG00000169385	RNASE2	ribonuclease A family member 2	1.26678	6.17564	2.01875	0.067134	0.816848	-4.00676
ENSG00000246082	152195	ENSG00000246082	NUDT16P1	nudix hydrolase 16 pseudogene 1	0.854064	2.02778	2.01812	0.0672078	0.816848	-3.94031
ENSG00000163931	7086	ENSG00000163931	TKT	transketolase	0.476726	9.45941	2.01786	0.0672382	0.816848	-4.01138
ENSG00000198700	55705	ENSG00000198700	IPO9	importin 9	-0.424723	5.7636	-2.01786	0.0672385	0.816848	-3.99689
ENSG00000168961	3965	ENSG00000168961	LGALS9	galectin 9	0.761422	7.52926	2.01763	0.0672653	0.816848	-4.01126
ENSG00000255240	283194	ENSG00000255240	LOC283194	uncharacterized LOC283194	-1.96054	0.942817	-2.01743	0.0672893	0.816848	-4.02062
ENSG00000127084	89846	ENSG00000127084	FGD3	FYVE, RhoGEF and PH domain containing 3	-0.278525	6.6882	-2.01723	0.0673128	0.816848	-4.00375
ENSG00000123444	55709	ENSG00000123444	KBTBD4	kelch repeat and BTB domain containing 4	-0.487236	3.13396	-2.01581	0.0674797	0.816848	-3.92543
ENSG00000162490	374946	ENSG00000162490	DRAXIN	dorsal inhibitory axon guidance protein	-1.42256	0.997883	-2.0153	0.0675396	0.816848	-4.02152
ENSG00000213918	1773	ENSG00000213918	DNASE1	deoxyribonuclease 1	-0.668862	3.47899	-2.01487	0.0675898	0.816848	-3.9262
ENSG00000197520	400823	ENSG00000197520	FAM177B	family with sequence similarity 177 member B	-1.69404	-0.169979	-2.01476	0.0676033	0.816848	-4.05252
ENSG00000104524	65263	ENSG00000104524	PYCR3	pyrroline-5-carboxylate reductase 3	-0.825516	1.63046	-2.01421	0.0676685	0.816848	-3.94451
ENSG00000239521	352954	ENSG00000239521	CASTOR3	CASTOR family member 3	-0.603021	2.49199	-2.0142	0.0676688	0.816848	-3.93176
ENSG00000119537	2531	ENSG00000119537	KDSR	3-ketodihydrosphingosine reductase	0.572543	4.16752	2.01407	0.0676848	0.816848	-3.93848
ENSG00000183813	1233	ENSG00000183813	CCR4	C-C motif chemokine receptor 4	-1.07989	1.99442	-2.0135	0.0677519	0.816848	-3.98677
ENSG00000196576	23654	ENSG00000196576	PLXNB2	plexin B2	0.863284	7.56958	2.01336	0.0677682	0.816848	-4.01358
ENSG00000268555	NA	ENSG00000268555	NA	NA	-1.7865	1.44983	-2.01306	0.0678034	0.816848	-3.98623
ENSG00000267046	NA	ENSG00000267046	NA	NA	-1.14117	-0.664196	-2.01102	0.0680452	0.817018	-4.11336
ENSG00000151461	26019	ENSG00000151461	UPF2	UPF2 regulator of nonsense mediated mRNA decay	-0.367145	5.81005	-2.01097	0.068051	0.817018	-4.00612
ENSG00000049860	3074	ENSG00000049860	HEXB	hexosaminidase subunit beta	0.510468	7.10109	2.01096	0.0680525	0.817018	-4.01808
ENSG00000106479	643641	ENSG00000106479	ZNF862	zinc finger protein 862	-0.482357	3.72224	-2.01069	0.0680852	0.817018	-3.93237
ENSG00000137364	7172	ENSG00000137364	TPMT	thiopurine S-methyltransferase	0.434592	4.89078	2.01051	0.0681055	0.817018	-3.98238
ENSG00000161904	221496	ENSG00000161904	LEMD2	LEM domain containing 2	-0.382593	5.25382	-2.00958	0.0682163	0.817018	-3.99168
ENSG00000078814	57644	ENSG00000078814	MYH7B	myosin heavy chain 7B	-1.09291	-0.688212	-2.0093	0.0682493	0.817018	-4.11517
ENSG00000174353	378108	ENSG00000174353	TRIM74	tripartite motif containing 74	-0.598085	2.13044	-2.00877	0.0683126	0.817018	-3.95046
ENSG00000197044	126068	ENSG00000197044	ZNF441	zinc finger protein 441	-0.940255	0.601247	-2.00716	0.068505	0.817018	-4.04206
ENSG00000256525	11232	ENSG00000256525	POLG2	DNA polymerase gamma 2, accessory subunit	-0.620594	3.14382	-2.00689	0.0685371	0.817018	-3.93509
ENSG00000269837	NA	ENSG00000269837	NA	NA	-0.921129	0.721574	-2.00665	0.0685656	0.817018	-4.01371
ENSG00000185432	25840	ENSG00000185432	METTL7A	methyltransferase like 7A	0.638865	6.75747	2.00565	0.0686849	0.817018	-4.02293
ENSG00000221994	57232	ENSG00000221994	ZNF630	zinc finger protein 630	0.908646	0.0975667	2.00544	0.0687108	0.817018	-4.06643
ENSG00000151718	80014	ENSG00000151718	WWC2	WW and C2 domain containing 2	0.795186	1.45731	2.00506	0.0687559	0.817018	-3.98694
ENSG00000188042	10123	ENSG00000188042	ARL4C	ADP ribosylation factor like GTPase 4C	0.77266	8.38868	2.00477	0.0687905	0.817018	-4.0303
ENSG00000211663	NA	ENSG00000211663	NA	NA	3.03773	6.88919	2.00458	0.0688132	0.817018	-4.02562
ENSG00000101639	55125	ENSG00000101639	CEP192	centrosomal protein 192	-0.492281	4.8422	-2.0037	0.0689182	0.817018	-3.98323
ENSG00000168264	359948	ENSG00000168264	IRF2BP2	interferon regulatory factor 2 binding protein 2	0.501338	6.92963	2.00275	0.0690328	0.817018	-4.02372
ENSG00000119599	26094	ENSG00000119599	DCAF4	DDB1 and CUL4 associated factor 4	-0.541051	3.03247	-2.00253	0.0690594	0.817018	-3.93993
ENSG00000245848	1050	ENSG00000245848	CEBPA	CCAAT enhancer binding protein alpha	0.636734	4.38326	2.0019	0.069135	0.817018	-3.9592
ENSG00000085365	9522	ENSG00000085365	SCAMP1	secretory carrier membrane protein 1	0.440097	4.66043	2.00121	0.0692186	0.817018	-3.98112
ENSG00000120725	64374	ENSG00000120725	SIL1	SIL1 nucleotide exchange factor	0.515663	4.54813	1.99983	0.0693843	0.817018	-3.99052
ENSG00000189060	3005	ENSG00000189060	H1-0	H1.0 linker histone	1.26567	5.04488	1.99967	0.0694036	0.817018	-3.99878
ENSG00000224397	100506115	ENSG00000224397	SMIM25	small integral membrane protein 25	0.742219	5.37864	1.99919	0.069462	0.817018	-4.00038
ENSG00000164970	203259	ENSG00000164970	FAM219A	family with sequence similarity 219 member A	0.451446	3.81935	1.99872	0.0695185	0.817018	-3.95226
ENSG00000268041	390937	ENSG00000268041	ERFL	ETS repressor factor like	-1.50904	-0.560133	-1.99807	0.0695976	0.817018	-4.14546
ENSG00000141698	115024	ENSG00000141698	NT5C3B	5'-nucleotidase, cytosolic IIIB	-0.879257	3.46777	-1.99641	0.0697987	0.817018	-3.94968
ENSG00000280088	NA	ENSG00000280088	NA	NA	0.531395	2.15623	1.99626	0.0698165	0.817018	-3.9552
ENSG00000176593	100128398	ENSG00000176593	LOC100128398	uncharacterized LOC100128398	-0.893532	0.907783	-1.9961	0.0698362	0.817018	-4.00661
ENSG00000088888	57506	ENSG00000088888	MAVS	mitochondrial antiviral signaling protein	-0.399379	6.09527	-1.99577	0.0698769	0.817018	-4.02775
ENSG00000119979	404636	ENSG00000119979	DENND10	DENN domain containing 10	0.300647	5.07665	1.99565	0.0698918	0.817018	-4.00367
ENSG00000211611	NA	ENSG00000211611	NA	NA	1.34194	1.16894	1.99542	0.0699188	0.817018	-3.98264
ENSG00000125538	3553	ENSG00000125538	IL1B	interleukin 1 beta	2.70704	7.0787	1.99489	0.0699843	0.817018	-3.98726
ENSG00000143363	58497	ENSG00000143363	PRUNE1	prune exopolyphosphatase 1	-0.564432	4.64876	-1.99435	0.07005	0.817018	-3.98481
ENSG00000151164	144715	ENSG00000151164	RAD9B	RAD9 checkpoint clamp component B	-0.957714	-0.155237	-1.99386	0.0701094	0.817018	-4.0643
ENSG00000277149	441250	ENSG00000277149	TYW1B	tRNA-yW synthesizing protein 1 homolog B	-0.914931	1.71472	-1.99145	0.0704041	0.817018	-3.97999
ENSG00000151376	10873	ENSG00000151376	ME3	malic enzyme 3	0.773337	0.92845	1.98956	0.0706358	0.817018	-4.00756
ENSG00000205593	414918	ENSG00000205593	DENND6B	DENN domain containing 6B	0.471811	3.33294	1.98868	0.0707436	0.817018	-3.95738
ENSG00000276644	1602	ENSG00000276644	DACH1	dachshund family transcription factor 1	1.47534	-0.615993	1.98866	0.0707458	0.817018	-4.12985
ENSG00000137266	63027	ENSG00000137266	SLC22A23	solute carrier family 22 member 23	-1.35697	0.869867	-1.98864	0.0707484	0.817018	-4.05079
ENSG00000160404	27433	ENSG00000160404	TOR2A	torsin family 2 member A	0.397746	5.42741	1.98728	0.0709155	0.817018	-4.03075
ENSG00000146729	2631	ENSG00000146729	NIPSNAP2	nipsnap homolog 2	0.355611	6.01073	1.98693	0.0709593	0.817018	-4.04296
ENSG00000115129	9540	ENSG00000115129	TP53I3	tumor protein p53 inducible protein 3	0.871175	2.90198	1.98674	0.0709821	0.817018	-3.95719
ENSG00000117862	51060	ENSG00000117862	TXNDC12	thioredoxin domain containing 12	0.359794	6.49408	1.98637	0.0710279	0.817018	-4.04709
ENSG00000122694	152007	ENSG00000122694	GLIPR2	GLI pathogenesis related 2	0.450242	7.64474	1.98597	0.0710775	0.817018	-4.05466
ENSG00000271862	NA	ENSG00000271862	NA	NA	-1.1002	-0.0714028	-1.98549	0.0711372	0.817018	-4.05872
ENSG00000255642	NA	ENSG00000255642	NA	NA	1.00487	-0.892394	1.98523	0.0711683	0.817018	-4.12416
ENSG00000100938	51292	ENSG00000100938	GMPR2	guanosine monophosphate reductase 2	0.373215	5.6101	1.9848	0.0712216	0.817018	-4.03502
ENSG00000185482	246329	ENSG00000185482	STAC3	SH3 and cysteine rich domain 3	0.805079	4.50086	1.9847	0.0712339	0.817018	-4.00022
ENSG00000143933	805	ENSG00000143933	CALM2	calmodulin 2	0.398675	7.90262	1.98428	0.0712859	0.817018	-4.05805
ENSG00000160145	8997	ENSG00000160145	KALRN	kalirin RhoGEF kinase	-1.21949	-0.367005	-1.98421	0.0712952	0.817018	-4.12132
ENSG00000232788	101929947	ENSG00000232788	ITGA6-AS1	ITGA6 antisense RNA 1	-1.02155	-0.209861	-1.98412	0.0713065	0.817018	-4.09185
ENSG00000258476	101927153	ENSG00000258476	LINC02207	long intergenic non-protein coding RNA 2207	1.25997	-0.838158	1.98363	0.0713673	0.817018	-4.09891
ENSG00000154589	23643	ENSG00000154589	LY96	lymphocyte antigen 96	0.779494	3.91582	1.98354	0.0713775	0.817018	-3.97655
ENSG00000127463	23065	ENSG00000127463	EMC1	ER membrane protein complex subunit 1	0.302531	5.45209	1.98332	0.0714058	0.817018	-4.03706
ENSG00000008128	728642	ENSG00000008128	CDK11A	cyclin dependent kinase 11A	-1.00048	1.13632	-1.98276	0.0714754	0.817018	-4.00134
ENSG00000213713	NA	ENSG00000213713	NA	NA	-0.626006	0.711167	-1.98213	0.0715532	0.817018	-4.03494
ENSG00000136235	10457	ENSG00000136235	GPNMB	glycoprotein nmb	1.86511	1.066	1.98137	0.0716476	0.817018	-4.03371
ENSG00000163013	150726	ENSG00000163013	FBXO41	F-box protein 41	-0.427561	5.10449	-1.98092	0.0717037	0.817018	-4.02131
ENSG00000138032	5495	ENSG00000138032	PPM1B	protein phosphatase, Mg2+/Mn2+ dependent 1B	0.423772	5.48369	1.9808	0.0717192	0.817018	-4.03923
ENSG00000185950	8660	ENSG00000185950	IRS2	insulin receptor substrate 2	0.924312	6.64994	1.98014	0.0718007	0.817018	-4.0557
ENSG00000129450	27180	ENSG00000129450	SIGLEC9	sialic acid binding Ig like lectin 9	0.874108	4.95029	1.97987	0.0718344	0.817018	-4.01056
ENSG00000090615	2802	ENSG00000090615	GOLGA3	golgin A3	-0.417834	5.57893	-1.97944	0.0718877	0.817018	-4.03938
ENSG00000231475	NA	ENSG00000231475	NA	NA	1.13935	4.13875	1.97909	0.0719314	0.817018	-4.00958
ENSG00000160271	5900	ENSG00000160271	RALGDS	ral guanine nucleotide dissociation stimulator	-0.304303	6.5458	-1.97832	0.0720283	0.817018	-4.05612
ENSG00000128731	8924	ENSG00000128731	HERC2	HECT and RLD domain containing E3 ubiquitin protein ligase 2	-0.403315	5.39264	-1.97791	0.0720796	0.817018	-4.03621
ENSG00000138443	10152	ENSG00000138443	ABI2	abl interactor 2	-0.554609	4.06964	-1.97783	0.0720888	0.817018	-3.98372
ENSG00000100300	706	ENSG00000100300	TSPO	translocator protein	0.555017	7.23266	1.9776	0.0721182	0.817018	-4.06324
ENSG00000166035	3990	ENSG00000166035	LIPC	lipase C, hepatic type	1.1191	1.27225	1.97685	0.072212	0.817018	-3.99919
ENSG00000163249	151195	ENSG00000163249	CCNYL1	cyclin Y like 1	0.509753	3.85442	1.97679	0.0722202	0.817018	-3.98237
ENSG00000166562	90701	ENSG00000166562	SEC11C	SEC11 homolog C, signal peptidase complex subunit	0.682285	6.0093	1.97674	0.0722261	0.817018	-4.06057
ENSG00000158941	57805	ENSG00000158941	CCAR2	cell cycle and apoptosis regulator 2	-0.406512	6.0392	-1.97581	0.072342	0.817018	-4.05729
ENSG00000064989	10203	ENSG00000064989	CALCRL	calcitonin receptor like receptor	1.08365	0.627847	1.97561	0.0723673	0.817018	-4.03871
ENSG00000180353	3059	ENSG00000180353	HCLS1	hematopoietic cell-specific Lyn substrate 1	0.295997	8.89914	1.975	0.0724442	0.817018	-4.07095
ENSG00000165886	80019	ENSG00000165886	UBTD1	ubiquitin domain containing 1	0.935564	3.29812	1.97491	0.0724558	0.817018	-3.97135
ENSG00000266913	105372288	ENSG00000266913	LINC01841	long intergenic non-protein coding RNA 1841	0.97791	-0.642166	1.97483	0.0724662	0.817018	-4.10905
ENSG00000069188	54549	ENSG00000069188	SDK2	sidekick cell adhesion molecule 2	-1.50434	1.19538	-1.97447	0.0725106	0.817018	-4.04737
ENSG00000228544	100131193	ENSG00000228544	CCDC183-AS1	CCDC183 antisense RNA 1	-1.50984	-0.72426	-1.97408	0.0725597	0.817018	-4.15342
ENSG00000186871	54821	ENSG00000186871	ERCC6L	ERCC excision repair 6 like, spindle assembly checkpoint helicase	-1.07274	1.38476	-1.97386	0.0725872	0.817018	-3.97832
ENSG00000168497	8436	ENSG00000168497	CAVIN2	caveolae associated protein 2	-2.17386	5.14772	-1.97356	0.0726253	0.817018	-3.9783
ENSG00000221869	1052	ENSG00000221869	CEBPD	CCAAT enhancer binding protein delta	0.963307	7.33132	1.97353	0.0726294	0.817018	-4.06952
ENSG00000136315	NA	ENSG00000136315	NA	NA	1.20133	1.78986	1.97298	0.0726982	0.817018	-3.97448
ENSG00000184515	340542	ENSG00000184515	BEX5	brain expressed X-linked 5	1.22882	-0.249724	1.97245	0.0727648	0.817018	-4.10351
ENSG00000163938	26354	ENSG00000163938	GNL3	G protein nucleolar 3	-0.284289	5.51652	-1.97162	0.0728697	0.817018	-4.05774
ENSG00000136167	3936	ENSG00000136167	LCP1	lymphocyte cytosolic protein 1	0.364361	11.5326	1.97096	0.0729536	0.817018	-4.0605
ENSG00000198208	83694	ENSG00000198208	RPS6KL1	ribosomal protein S6 kinase like 1	-0.945156	0.891453	-1.97037	0.0730279	0.817018	-4.01988
ENSG00000007255	79090	ENSG00000007255	TRAPPC6A	trafficking protein particle complex 6A	0.444857	3.51388	1.96974	0.0731077	0.817018	-3.98068
ENSG00000146909	64434	ENSG00000146909	NOM1	nucleolar protein with MIF4G domain 1	-0.380027	4.22887	-1.96969	0.0731148	0.817018	-4.00739
ENSG00000134765	1823	ENSG00000134765	DSC1	desmocollin 1	-1.6853	-0.742046	-1.96831	0.0732902	0.817018	-4.17471
ENSG00000198948	9848	ENSG00000198948	MFAP3L	microfibril associated protein 3 like	-1.99738	1.45	-1.96822	0.0733018	0.817018	-4.06736
ENSG00000108639	9144	ENSG00000108639	SYNGR2	synaptogyrin 2	0.468282	7.54227	1.96783	0.0733504	0.817018	-4.07826
ENSG00000182183	348378	ENSG00000182183	SHISAL2A	shisa like 2A	-0.772089	2.5023	-1.96773	0.0733634	0.817018	-3.97891
ENSG00000130684	26152	ENSG00000130684	ZNF337	zinc finger protein 337	-0.98718	0.0278508	-1.96762	0.0733778	0.817018	-4.09203
ENSG00000270127	NA	ENSG00000270127	NA	NA	-1.29096	1.58044	-1.96734	0.073413	0.817018	-4.02675
ENSG00000151023	219670	ENSG00000151023	ENKUR	enkurin, TRPC channel interacting protein	-2.29761	0.906313	-1.96732	0.0734159	0.817018	-4.10557
ENSG00000111641	4839	ENSG00000111641	NOP2	NOP2 nucleolar protein	-0.399827	5.04082	-1.9673	0.0734179	0.817018	-4.04648
ENSG00000059378	64761	ENSG00000059378	PARP12	poly(ADP-ribose) polymerase family member 12	-0.419448	5.83081	-1.96721	0.07343	0.817018	-4.06557
ENSG00000125534	79144	ENSG00000125534	PPDPF	pancreatic progenitor cell differentiation and proliferation factor	0.360162	6.89202	1.96668	0.0734965	0.817018	-4.07661
ENSG00000143772	3707	ENSG00000143772	ITPKB	inositol-trisphosphate 3-kinase B	-0.4922	6.20084	-1.96615	0.0735648	0.817018	-4.06047
ENSG00000155189	55326	ENSG00000155189	AGPAT5	1-acylglycerol-3-phosphate O-acyltransferase 5	-0.462583	3.62363	-1.96592	0.0735943	0.817018	-3.99672
ENSG00000177192	80324	ENSG00000177192	PUS1	pseudouridine synthase 1	-0.442605	3.87917	-1.96577	0.0736134	0.817018	-3.99982
ENSG00000145736	2966	ENSG00000145736	GTF2H2	general transcription factor IIH subunit 2	-0.979261	1.98111	-1.96486	0.0737299	0.817018	-3.98965
ENSG00000205639	388931	ENSG00000205639	MFSD2B	major facilitator superfamily domain containing 2B	-1.19593	1.38151	-1.96145	0.0741665	0.817018	-4.02871
ENSG00000165030	4783	ENSG00000165030	NFIL3	nuclear factor, interleukin 3 regulated	0.613415	6.36374	1.96075	0.0742565	0.817018	-4.08058
ENSG00000167703	124935	ENSG00000167703	SLC43A2	solute carrier family 43 member 2	0.832573	6.6672	1.95892	0.0744922	0.817018	-4.08221
ENSG00000136861	55755	ENSG00000136861	CDK5RAP2	CDK5 regulatory subunit associated protein 2	-0.477365	5.23228	-1.95865	0.0745269	0.817018	-4.06308
ENSG00000111961	23328	ENSG00000111961	SASH1	SAM and SH3 domain containing 1	1.65962	2.15348	1.95843	0.0745549	0.817018	-3.99948
ENSG00000172322	160364	ENSG00000172322	CLEC12A	C-type lectin domain family 12 member A	1.25161	6.57448	1.95657	0.0747952	0.817018	-4.08147
ENSG00000275464	102724159	ENSG00000275464	LOC102724159	periodic tryptophan protein 2 homolog	-0.566038	2.8706	-1.95637	0.0748219	0.817018	-3.99043
ENSG00000234028	101928403	ENSG00000234028	EIF2AK3-DT	EIF2AK3 divergent transcript	-0.729993	1.03656	-1.95627	0.074835	0.817018	-4.02918
ENSG00000070718	10947	ENSG00000070718	AP3M2	adaptor related protein complex 3 subunit mu 2	-0.621692	3.41321	-1.95588	0.0748843	0.817018	-3.99625
ENSG00000250462	NA	ENSG00000250462	NA	NA	0.601481	2.35118	1.95583	0.0748908	0.817018	-3.9948
ENSG00000265148	100506779	ENSG00000265148	TSPOAP1-AS1	TSPOAP1, SUPT4H1 and RNF43 antisense RNA 1	-0.602088	3.35134	-1.95557	0.0749248	0.817018	-3.99613
ENSG00000152213	115761	ENSG00000152213	ARL11	ADP ribosylation factor like GTPase 11	0.750386	3.16136	1.95495	0.0750062	0.817018	-3.99236
ENSG00000147202	1730	ENSG00000147202	DIAPH2	diaphanous related formin 2	0.570141	5.26911	1.95434	0.0750854	0.817018	-4.06355
ENSG00000133624	79970	ENSG00000133624	ZNF767P	zinc finger family member 767, pseudogene	-0.97462	2.42398	-1.95424	0.0750978	0.817018	-4.00049
ENSG00000179044	283849	ENSG00000179044	EXOC3L1	exocyst complex component 3 like 1	1.53178	0.192715	1.95417	0.0751064	0.817018	-4.07164
ENSG00000183569	253190	ENSG00000183569	SERHL2	serine hydrolase like 2	-1.01326	-0.346042	-1.95383	0.0751517	0.817018	-4.11521
ENSG00000101439	1471	ENSG00000101439	CST3	cystatin C	0.929708	9.10022	1.95347	0.0751975	0.817018	-4.09968
ENSG00000214212	255809	ENSG00000214212	C19orf38	chromosome 19 open reading frame 38	0.646517	6.37451	1.9534	0.0752073	0.817018	-4.08498
ENSG00000245275	386627	ENSG00000245275	SAP30L-AS1	SAP30L antisense RNA 1 (head to head)	-0.942571	-0.667561	-1.95257	0.0753151	0.817018	-4.11223
ENSG00000186407	342510	ENSG00000186407	CD300E	CD300e molecule	1.22711	7.15499	1.95182	0.0754122	0.817018	-4.09163
ENSG00000167123	51148	ENSG00000167123	CERCAM	cerebral endothelial cell adhesion molecule	1.11513	2.89519	1.95128	0.0754831	0.817018	-3.99657
ENSG00000130363	83861	ENSG00000130363	RSPH3	radial spoke head 3	0.522405	2.86291	1.9505	0.0755854	0.817018	-3.99674
ENSG00000147403	6134	ENSG00000147403	RPL10	ribosomal protein L10	0.355283	10.8164	1.95047	0.0755893	0.817018	-4.09384
ENSG00000167740	124936	ENSG00000167740	CYB5D2	cytochrome b5 domain containing 2	0.577317	2.6681	1.94996	0.0756555	0.817018	-3.9976
ENSG00000168374	378	ENSG00000168374	ARF4	ADP ribosylation factor 4	0.388426	6.65708	1.94943	0.075725	0.817018	-4.09956
ENSG00000196730	1612	ENSG00000196730	DAPK1	death associated protein kinase 1	0.967076	5.33915	1.94908	0.0757709	0.817018	-4.06058
ENSG00000230163	NA	ENSG00000230163	NA	NA	-0.861236	-0.14666	-1.94903	0.0757779	0.817018	-4.10808
ENSG00000126217	23263	ENSG00000126217	MCF2L	MCF.2 cell line derived transforming sequence like	-1.69275	0.285392	-1.94797	0.0759165	0.817018	-4.14233
ENSG00000179593	247	ENSG00000179593	ALOX15B	arachidonate 15-lipoxygenase type B	0.630921	2.07104	1.94775	0.0759459	0.817018	-4.01819
ENSG00000186818	11006	ENSG00000186818	LILRB4	leukocyte immunoglobulin like receptor B4	0.933796	6.2607	1.94731	0.0760037	0.817018	-4.09652
ENSG00000196507	85012	ENSG00000196507	TCEAL3	transcription elongation factor A like 3	0.92381	1.58553	1.9472	0.0760172	0.817018	-4.03078
ENSG00000009954	9031	ENSG00000009954	BAZ1B	bromodomain adjacent to zinc finger domain 1B	-0.50114	6.39376	-1.94674	0.0760776	0.817018	-4.09934
ENSG00000071246	22846	ENSG00000071246	VASH1	vasohibin 1	1.10565	2.84924	1.94674	0.0760779	0.817018	-4.006
ENSG00000124602	222643	ENSG00000124602	UNC5CL	unc-5 family C-terminal like	-0.718792	1.13593	-1.94611	0.076161	0.817018	-4.03133
ENSG00000247134	NA	ENSG00000247134	NA	NA	1.18625	0.92528	1.94587	0.0761928	0.817018	-4.05523
ENSG00000264247	400657	ENSG00000264247	LINC00909	long intergenic non-protein coding RNA 909	-0.483527	2.4827	-1.9448	0.0763333	0.817018	-4.00376
ENSG00000133460	66035	ENSG00000133460	SLC2A11	solute carrier family 2 member 11	-0.547491	1.62379	-1.94375	0.076473	0.817018	-4.02337
ENSG00000075292	27332	ENSG00000075292	ZNF638	zinc finger protein 638	-0.330907	5.48105	-1.94231	0.0766636	0.817018	-4.08634
ENSG00000168014	26005	ENSG00000168014	C2CD3	C2 domain containing 3 centriole elongation regulator	-0.348518	5.07751	-1.94154	0.0767649	0.817018	-4.08026
ENSG00000175764	158135	ENSG00000175764	TTLL11	tubulin tyrosine ligase like 11	-0.821069	0.843799	-1.94118	0.0768134	0.817018	-4.07184
ENSG00000142694	55194	ENSG00000142694	EVA1B	eva-1 homolog B	0.651929	2.77738	1.94115	0.0768168	0.817018	-4.0068
ENSG00000161944	433	ENSG00000161944	ASGR2	asialoglycoprotein receptor 2	1.1721	5.48496	1.94098	0.0768394	0.817018	-4.08226
ENSG00000279789	NA	ENSG00000279789	NA	NA	-1.29266	-0.576879	-1.93915	0.077083	0.817018	-4.15156
ENSG00000174748	6138	ENSG00000174748	RPL15	ribosomal protein L15	0.375366	10.315	1.93891	0.0771149	0.817018	-4.11221
ENSG00000166483	7465	ENSG00000166483	WEE1	WEE1 G2 checkpoint kinase	-0.725579	4.1774	-1.9385	0.0771697	0.817018	-4.06114
ENSG00000221946	53822	ENSG00000221946	FXYD7	FXYD domain containing ion transport regulator 7	-1.55667	-0.333046	-1.93772	0.077273	0.817018	-4.16301
ENSG00000253394	100874052	ENSG00000253394	LINC00534	long intergenic non-protein coding RNA 534	-2.35394	-0.848192	-1.93743	0.0773116	0.817018	-4.18428
ENSG00000279673	NA	ENSG00000279673	NA	NA	-1.26705	-0.787288	-1.93663	0.0774186	0.817018	-4.18389
ENSG00000154655	91133	ENSG00000154655	L3MBTL4	L3MBTL histone methyl-lysine binding protein 4	1.01919	1.25359	1.93627	0.0774673	0.817018	-4.04982
ENSG00000124104	90203	ENSG00000124104	SNX21	sorting nexin family member 21	0.540073	1.93453	1.93624	0.0774708	0.817018	-4.0283
ENSG00000137331	8870	ENSG00000137331	IER3	immediate early response 3	2.08908	6.33167	1.93546	0.0775745	0.817018	-4.07129
ENSG00000117335	4179	ENSG00000117335	CD46	CD46 molecule	0.382311	7.08853	1.93376	0.077803	0.817018	-4.12078
ENSG00000168096	124401	ENSG00000168096	ANKS3	ankyrin repeat and sterile alpha motif domain containing 3	-0.598938	2.15446	-1.93271	0.0779442	0.817018	-4.02275
ENSG00000167106	399665	ENSG00000167106	FAM102A	family with sequence similarity 102 member A	-0.714886	5.78658	-1.93263	0.0779553	0.817018	-4.09081
ENSG00000146373	154214	ENSG00000146373	RNF217	ring finger protein 217	1.05199	3.0586	1.93218	0.0780159	0.817018	-4.01685
ENSG00000105887	136319	ENSG00000105887	MTPN	myotrophin	0.338598	8.28583	1.93209	0.0780276	0.817018	-4.12875
ENSG00000145391	80854	ENSG00000145391	SETD7	SET domain containing 7, histone lysine methyltransferase	0.820107	4.65897	1.93165	0.0780875	0.817018	-4.05798
ENSG00000196220	9901	ENSG00000196220	SRGAP3	SLIT-ROBO Rho GTPase activating protein 3	-0.961203	-0.363022	-1.93097	0.0781791	0.817018	-4.1624
ENSG00000270012	NA	ENSG00000270012	NA	NA	-0.9618	0.660159	-1.93037	0.07826	0.817018	-4.08628
ENSG00000173145	64318	ENSG00000173145	NOC3L	NOC3 like DNA replication regulator	-0.49874	2.9392	-1.93027	0.0782735	0.817018	-4.02049
ENSG00000130313	25796	ENSG00000130313	PGLS	6-phosphogluconolactonase	0.399616	5.7957	1.9293	0.0784035	0.817018	-4.11165
ENSG00000177302	7156	ENSG00000177302	TOP3A	DNA topoisomerase III alpha	-0.327239	4.90036	-1.92886	0.0784638	0.817018	-4.08655
ENSG00000184990	10572	ENSG00000184990	SIVA1	SIVA1 apoptosis inducing factor	-0.484184	4.87715	-1.92875	0.0784784	0.817018	-4.0875
ENSG00000105926	51678	ENSG00000105926	MPP6	membrane palmitoylated protein 6	-0.673781	3.13992	-1.92862	0.0784954	0.817018	-4.02657
ENSG00000276814	NA	ENSG00000276814	NA	NA	-0.805942	0.265588	-1.92835	0.0785333	0.817018	-4.08928
ENSG00000275131	NA	ENSG00000275131	NA	NA	-0.952092	2.41867	-1.92781	0.0786057	0.817018	-4.02873
ENSG00000257122	NA	ENSG00000257122	NA	NA	-0.514536	2.05591	-1.92746	0.0786528	0.817018	-4.0271
ENSG00000116062	2956	ENSG00000116062	MSH6	mutS homolog 6	-0.502392	5.5169	-1.92745	0.0786544	0.817018	-4.11588
ENSG00000105246	10148	ENSG00000105246	EBI3	Epstein-Barr virus induced 3	1.54423	1.4794	1.92711	0.0787011	0.817018	-4.02603
ENSG00000181274	23401	ENSG00000181274	FRAT2	FRAT regulator of WNT signaling pathway 2	0.64435	4.95855	1.92574	0.0788872	0.817018	-4.0848
ENSG00000118058	4297	ENSG00000118058	KMT2A	lysine methyltransferase 2A	-0.489319	6.50758	-1.92534	0.0789413	0.817018	-4.12545
ENSG00000100201	10521	ENSG00000100201	DDX17	DEAD-box helicase 17	-0.528707	8.13028	-1.92518	0.0789637	0.817018	-4.13723
ENSG00000244879	NA	ENSG00000244879	NA	NA	-0.691239	3.78394	-1.92476	0.0790206	0.817018	-4.05037
ENSG00000090054	10558	ENSG00000090054	SPTLC1	serine palmitoyltransferase long chain base subunit 1	0.270094	5.62778	1.92463	0.0790373	0.817018	-4.11918
ENSG00000157168	3084	ENSG00000157168	NRG1	neuregulin 1	2.3917	2.70144	1.92443	0.0790657	0.817018	-4.06647
ENSG00000159720	9114	ENSG00000159720	ATP6V0D1	ATPase H+ transporting V0 subunit d1	0.442605	7.35045	1.92411	0.0791081	0.817018	-4.13638
ENSG00000171953	91647	ENSG00000171953	ATPAF2	ATP synthase mitochondrial F1 complex assembly factor 2	0.363815	3.88322	1.923	0.0792607	0.817018	-4.05366
ENSG00000134297	51054	ENSG00000134297	PLEKHA8P1	pleckstrin homology domain containing A8 pseudogene 1	-0.683328	1.24327	-1.9225	0.0793289	0.817018	-4.0695
ENSG00000163702	84818	ENSG00000163702	IL17RC	interleukin 17 receptor C	0.760858	2.71125	1.92235	0.0793496	0.817018	-4.02777
ENSG00000012779	240	ENSG00000012779	ALOX5	arachidonate 5-lipoxygenase	0.843387	7.35012	1.92231	0.0793552	0.817018	-4.13726
ENSG00000173163	150684	ENSG00000173163	COMMD1	copper metabolism domain containing 1	0.33739	4.09436	1.92196	0.079403	0.817018	-4.07338
ENSG00000145416	55016	ENSG00000145416	MARCHF1	membrane associated ring-CH-type finger 1	0.894717	6.39849	1.92187	0.0794146	0.817018	-4.13092
ENSG00000119522	57706	ENSG00000119522	DENND1A	DENN domain containing 1A	0.623407	6.23027	1.92165	0.0794446	0.817018	-4.12624
ENSG00000228672	389333	ENSG00000228672	PROB1	proline rich basic protein 1	-0.81322	1.44541	-1.92162	0.0794493	0.817018	-4.03366
ENSG00000256683	59348	ENSG00000256683	ZNF350	zinc finger protein 350	0.822967	3.47752	1.92145	0.0794728	0.817018	-4.0375
ENSG00000093144	55862	ENSG00000093144	ECHDC1	ethylmalonyl-CoA decarboxylase 1	0.306559	5.71696	1.92136	0.0794839	0.817018	-4.12471
ENSG00000254837	100287896	ENSG00000254837	LOC100287896	uncharacterized LOC100287896	-1.46605	-0.37414	-1.92123	0.0795017	0.817018	-4.17813
ENSG00000182378	55344	ENSG00000182378	PLCXD1	phosphatidylinositol specific phospholipase C X domain containing 1	-0.77622	4.05374	-1.92107	0.0795239	0.817018	-4.06107
ENSG00000166707	644353	ENSG00000166707	ZCCHC18	zinc finger CCHC-type containing 18	-0.663759	0.7121	-1.92075	0.0795676	0.817018	-4.08353
ENSG00000204257	3108	ENSG00000204257	HLA-DMA	major histocompatibility complex, class II, DM alpha	0.621639	7.67747	1.9194	0.0797538	0.817018	-4.14348
ENSG00000179021	285237	ENSG00000179021	C3orf38	chromosome 3 open reading frame 38	0.410762	5.37955	1.91939	0.0797551	0.817018	-4.11872
ENSG00000149187	10658	ENSG00000149187	CELF1	CUGBP Elav-like family member 1	-0.498891	6.09816	-1.91923	0.0797769	0.817018	-4.12702
ENSG00000226942	NA	ENSG00000226942	NA	NA	-1.02533	-0.916524	-1.9191	0.079795	0.817018	-4.17055
ENSG00000163590	151742	ENSG00000163590	PPM1L	protein phosphatase, Mg2+/Mn2+ dependent 1L	0.673518	3.95559	1.91902	0.0798058	0.817018	-4.04756
ENSG00000092199	3183	ENSG00000092199	HNRNPC	heterogeneous nuclear ribonucleoprotein C	0.290109	9.27112	1.91797	0.0799501	0.817018	-4.14542
ENSG00000137801	7057	ENSG00000137801	THBS1	thrombospondin 1	2.43161	8.26697	1.91796	0.0799511	0.817018	-4.14371
ENSG00000019485	56981	ENSG00000019485	PRDM11	PR/SET domain 11	-0.72826	2.1549	-1.91792	0.0799566	0.817018	-4.04187
ENSG00000124380	11017	ENSG00000124380	SNRNP27	small nuclear ribonucleoprotein U4/U6.U5 subunit 27	0.321968	5.20319	1.91789	0.0799606	0.817018	-4.1184
ENSG00000087258	2775	ENSG00000087258	GNAO1	G protein subunit alpha o1	-1.22924	1.73154	-1.91749	0.0800157	0.817018	-4.06987
ENSG00000063241	79763	ENSG00000063241	ISOC2	isochorismatase domain containing 2	0.321902	4.54739	1.91717	0.0800598	0.817018	-4.10801
ENSG00000117984	1509	ENSG00000117984	CTSD	cathepsin D	0.606405	9.05772	1.91681	0.0801097	0.817018	-4.14825
ENSG00000155304	6782	ENSG00000155304	HSPA13	heat shock protein family A (Hsp70) member 13	0.481209	5.55595	1.9167	0.0801245	0.817018	-4.13269
ENSG00000125755	8189	ENSG00000125755	SYMPK	symplekin	-0.291872	6.50625	-1.91558	0.0802794	0.817018	-4.14235
ENSG00000277443	4082	ENSG00000277443	MARCKS	myristoylated alanine rich protein kinase C substrate	0.964934	6.43874	1.91537	0.0803081	0.817018	-4.12885
ENSG00000138185	953	ENSG00000138185	ENTPD1	ectonucleoside triphosphate diphosphohydrolase 1	0.661597	5.35722	1.91421	0.0804692	0.817018	-4.12574
ENSG00000156170	137682	ENSG00000156170	NDUFAF6	NADH:ubiquinone oxidoreductase complex assembly factor 6	-0.400993	2.96845	-1.91383	0.0805222	0.817018	-4.04209
ENSG00000198093	65251	ENSG00000198093	ZNF649	zinc finger protein 649	1.0934	1.42717	1.91362	0.0805503	0.817018	-4.0672
ENSG00000138735	8654	ENSG00000138735	PDE5A	phosphodiesterase 5A	-1.16818	2.41184	-1.91362	0.0805509	0.817018	-4.04356
ENSG00000134668	90853	ENSG00000134668	SPOCD1	SPOC domain containing 1	-2.05233	1.46001	-1.91167	0.080822	0.817018	-4.10917
ENSG00000153094	10018	ENSG00000153094	BCL2L11	BCL2 like 11	0.484982	6.71762	1.91167	0.0808222	0.817018	-4.15053
ENSG00000161036	222229	ENSG00000161036	LRWD1	leucine rich repeats and WD repeat domain containing 1	-0.418931	3.98506	-1.91153	0.0808404	0.817018	-4.07972
ENSG00000072849	51009	ENSG00000072849	DERL2	derlin 2	0.323999	5.43173	1.91073	0.0809518	0.817018	-4.13473
ENSG00000163956	4043	ENSG00000163956	LRPAP1	LDL receptor related protein associated protein 1	0.400051	6.80108	1.91054	0.0809791	0.817018	-4.15116
ENSG00000280441	NA	ENSG00000280441	NA	NA	1.04442	-0.316882	1.91053	0.0809804	0.817018	-4.12398
ENSG00000234814	NA	ENSG00000234814	NA	NA	-1.81866	-1.26433	-1.91036	0.0810035	0.817018	-4.20749
ENSG00000176700	NA	ENSG00000176700	NA	NA	-0.593294	1.27058	-1.91001	0.0810526	0.817018	-4.07733
ENSG00000118816	10983	ENSG00000118816	CCNI	cyclin I	0.324706	9.07617	1.90902	0.0811915	0.817018	-4.15933
ENSG00000214562	728130	ENSG00000214562	NUTM2D	NUT family member 2D	-0.816779	0.0517668	-1.90888	0.08121	0.817018	-4.12589
ENSG00000171522	5734	ENSG00000171522	PTGER4	prostaglandin E receptor 4	0.619753	6.49738	1.90834	0.081286	0.817018	-4.14568
ENSG00000271843	NA	ENSG00000271843	NA	NA	-1.13203	-0.620504	-1.90782	0.0813584	0.817018	-4.16616
ENSG00000182841	91695	ENSG00000182841	RRP7BP	ribosomal RNA processing 7 homolog B, pseudogene	-0.752367	1.27615	-1.90746	0.0814086	0.817018	-4.07239
ENSG00000145982	10667	ENSG00000145982	FARS2	phenylalanyl-tRNA synthetase 2, mitochondrial	0.464372	4.04194	1.90731	0.0814299	0.817018	-4.08604
ENSG00000090975	57605	ENSG00000090975	PITPNM2	phosphatidylinositol transfer protein membrane associated 2	-0.666888	4.66709	-1.90727	0.0814353	0.817018	-4.09043
ENSG00000113569	9631	ENSG00000113569	NUP155	nucleoporin 155	-0.523363	4.7459	-1.90693	0.0814834	0.817018	-4.11849
ENSG00000255857	NA	ENSG00000255857	NA	NA	-0.609775	1.26449	-1.90689	0.0814889	0.817018	-4.06625
ENSG00000172354	2783	ENSG00000172354	GNB2	G protein subunit beta 2	0.347753	8.10012	1.9065	0.0815429	0.817018	-4.16283
ENSG00000279689	NA	ENSG00000279689	NA	NA	-1.10407	-0.920941	-1.90606	0.0816056	0.817018	-4.18664
ENSG00000135245	29923	ENSG00000135245	HILPDA	hypoxia inducible lipid droplet associated	-0.923662	-0.237454	-1.90577	0.0816464	0.817018	-4.13117
ENSG00000130304	376497	ENSG00000130304	SLC27A1	solute carrier family 27 member 1	0.56121	3.80864	1.90565	0.0816631	0.817018	-4.05476
ENSG00000133961	8650	ENSG00000133961	NUMB	NUMB endocytic adaptor protein	0.494177	6.88151	1.90537	0.0817017	0.817018	-4.15669
ENSG00000229056	NA	ENSG00000229056	NA	NA	-1.09239	-0.515205	-1.90512	0.0817373	0.817018	-4.16252
ENSG00000163694	54502	ENSG00000163694	RBM47	RNA binding motif protein 47	0.865598	5.85955	1.90505	0.0817463	0.817018	-4.14519
ENSG00000230733	NA	ENSG00000230733	NA	NA	-0.732527	0.998357	-1.90489	0.0817695	0.817018	-4.08
ENSG00000265681	6139	ENSG00000265681	RPL17	ribosomal protein L17	-0.452837	3.35175	-1.90475	0.0817892	0.817018	-4.05597
ENSG00000247400	100289274	ENSG00000247400	DNAJC3-DT	DNAJC3 divergent transcript	-0.755726	-0.197889	-1.90461	0.0818085	0.817018	-4.12928
ENSG00000025039	58528	ENSG00000025039	RRAGD	Ras related GTP binding D	0.66043	3.5596	1.90448	0.0818268	0.817018	-4.05322
ENSG00000139832	55647	ENSG00000139832	RAB20	RAB20, member RAS oncogene family	1.32995	4.87264	1.90437	0.081843	0.817018	-4.10902
ENSG00000100364	23313	ENSG00000100364	KIAA0930	KIAA0930	0.476865	7.33919	1.90417	0.0818704	0.817018	-4.16222
ENSG00000121753	576	ENSG00000121753	ADGRB2	adhesion G protein-coupled receptor B2	-1.27655	-0.260743	-1.90389	0.0819103	0.817018	-4.18203
ENSG00000165092	216	ENSG00000165092	ALDH1A1	aldehyde dehydrogenase 1 family member A1	1.30013	5.17498	1.90316	0.082013	0.817018	-4.1037
ENSG00000092529	825	ENSG00000092529	CAPN3	calpain 3	-1.31508	-0.133242	-1.90312	0.0820181	0.817018	-4.14909
ENSG00000123700	3759	ENSG00000123700	KCNJ2	potassium inwardly rectifying channel subfamily J member 2	1.33038	2.36181	1.90251	0.0821042	0.817018	-4.04795
ENSG00000164494	57107	ENSG00000164494	PDSS2	decaprenyl diphosphate synthase subunit 2	0.399998	3.88138	1.90199	0.0821773	0.817018	-4.08287
ENSG00000181804	285195	ENSG00000181804	SLC9A9	solute carrier family 9 member A9	0.340911	4.66812	1.90198	0.0821795	0.817018	-4.11188
ENSG00000150457	26524	ENSG00000150457	LATS2	large tumor suppressor kinase 2	0.777113	4.63154	1.90192	0.0821871	0.817018	-4.09045
ENSG00000220201	100125288	ENSG00000220201	ZGLP1	zinc finger GATA like protein 1	0.731542	0.23945	1.90135	0.0822679	0.817018	-4.11709
ENSG00000165025	6850	ENSG00000165025	SYK	spleen associated tyrosine kinase	0.70558	7.70549	1.9011	0.0823042	0.817018	-4.16787
ENSG00000054523	23095	ENSG00000054523	KIF1B	kinesin family member 1B	-0.395154	4.45942	-1.90107	0.0823081	0.817018	-4.10068
ENSG00000118507	9465	ENSG00000118507	AKAP7	A-kinase anchoring protein 7	0.536455	3.46892	1.90081	0.0823445	0.817018	-4.06059
ENSG00000100079	3957	ENSG00000100079	LGALS2	galectin 2	3.42445	3.1175	1.90062	0.082372	0.817018	-4.07667
ENSG00000135540	57224	ENSG00000135540	NHSL1	NHS like 1	0.933344	1.01181	1.90003	0.0824548	0.817018	-4.08455
ENSG00000162702	23528	ENSG00000162702	ZNF281	zinc finger protein 281	0.414913	5.45724	1.89941	0.0825433	0.817018	-4.14402
ENSG00000160214	8568	ENSG00000160214	RRP1	ribosomal RNA processing 1	-0.420953	3.74153	-1.89939	0.0825457	0.817018	-4.08176
ENSG00000130349	51250	ENSG00000130349	MTRES1	mitochondrial transcription rescue factor 1	-0.460206	2.47949	-1.89929	0.08256	0.817018	-4.05131
ENSG00000198838	6263	ENSG00000198838	RYR3	ryanodine receptor 3	-0.955234	-0.0343607	-1.89889	0.0826169	0.817018	-4.13653
ENSG00000206149	440248	ENSG00000206149	HERC2P9	hect domain and RLD 2 pseudogene 9	-0.957241	2.2921	-1.89873	0.0826397	0.817018	-4.05576
ENSG00000111252	10019	ENSG00000111252	SH2B3	SH2B adaptor protein 3	0.881732	7.20951	1.89868	0.0826466	0.817018	-4.16653
ENSG00000143079	55917	ENSG00000143079	CTTNBP2NL	CTTNBP2 N-terminal like	1.11374	1.02817	1.89867	0.0826477	0.817018	-4.09166
ENSG00000079435	3991	ENSG00000079435	LIPE	lipase E, hormone sensitive type	-0.822909	2.17114	-1.89856	0.0826637	0.817018	-4.054
ENSG00000165716	138311	ENSG00000165716	DIPK1B	divergent protein kinase domain 1B	-1.39906	0.246151	-1.89794	0.0827511	0.817018	-4.12809
ENSG00000163743	25898	ENSG00000163743	RCHY1	ring finger and CHY zinc finger domain containing 1	0.41166	4.64846	1.89775	0.0827781	0.817018	-4.11482
ENSG00000213246	6827	ENSG00000213246	SUPT4H1	SPT4 homolog, DSIF elongation factor subunit	0.288642	6.05749	1.89759	0.0828018	0.817018	-4.16024
ENSG00000162511	7805	ENSG00000162511	LAPTM5	lysosomal protein transmembrane 5	0.495187	11.2804	1.89672	0.0829255	0.817018	-4.16185
ENSG00000113749	3274	ENSG00000113749	HRH2	histamine receptor H2	1.3431	4.82726	1.8966	0.0829428	0.817018	-4.1121
ENSG00000212694	338799	ENSG00000212694	LINC01089	long intergenic non-protein coding RNA 1089	-0.642204	3.31872	-1.89631	0.0829828	0.817018	-4.06213
ENSG00000260917	103344931	ENSG00000260917	LOC103344931	uncharacterized LOC103344931	-0.666951	1.21714	-1.89629	0.0829864	0.817018	-4.08406
ENSG00000263826	NA	ENSG00000263826	NA	NA	-0.966122	1.42902	-1.8961	0.0830138	0.817018	-4.08066
ENSG00000124333	6845	ENSG00000124333	VAMP7	vesicle associated membrane protein 7	0.311348	6.16165	1.89577	0.0830601	0.817018	-4.16424
ENSG00000197561	1991	ENSG00000197561	ELANE	elastase, neutrophil expressed	1.4087	0.0264113	1.8955	0.0830994	0.817018	-4.10703
ENSG00000114738	7867	ENSG00000114738	MAPKAPK3	MAPK activated protein kinase 3	0.399281	7.16402	1.8953	0.0831268	0.817018	-4.17193
ENSG00000185917	54093	ENSG00000185917	SETD4	SET domain containing 4	-0.544433	2.61605	-1.8951	0.0831558	0.817018	-4.05568
ENSG00000145016	9711	ENSG00000145016	RUBCN	rubicon autophagy regulator	-0.385129	5.94951	-1.89508	0.0831592	0.817018	-4.15914
ENSG00000160201	7307	ENSG00000160201	U2AF1	U2 small nuclear RNA auxiliary factor 1	-1.03158	3.61985	-1.89464	0.0832221	0.817018	-4.07663
ENSG00000175221	10025	ENSG00000175221	MED16	mediator complex subunit 16	-0.486737	5.72228	-1.89447	0.0832456	0.817018	-4.15863
ENSG00000153201	5903	ENSG00000153201	RANBP2	RAN binding protein 2	-0.441646	5.97937	-1.89381	0.0833409	0.817018	-4.16289
ENSG00000104517	51366	ENSG00000104517	UBR5	ubiquitin protein ligase E3 component n-recognin 5	-0.39498	6.42392	-1.8938	0.0833418	0.817018	-4.16885
ENSG00000183741	23466	ENSG00000183741	CBX6	chromobox 6	-0.583569	6.12438	-1.8934	0.0833985	0.817018	-4.16448
ENSG00000173334	10221	ENSG00000173334	TRIB1	tribbles pseudokinase 1	0.77655	6.97221	1.89339	0.0834	0.817018	-4.1738
ENSG00000186431	2204	ENSG00000186431	FCAR	Fc fragment of IgA receptor	1.11533	4.46619	1.89339	0.0834003	0.817018	-4.08301
ENSG00000159335	5763	ENSG00000159335	PTMS	parathymosin	0.759375	5.46629	1.89328	0.0834167	0.817018	-4.15988
ENSG00000144566	5868	ENSG00000144566	RAB5A	RAB5A, member RAS oncogene family	0.313757	5.65745	1.89226	0.0835618	0.817018	-4.16089
ENSG00000155508	9337	ENSG00000155508	CNOT8	CCR4-NOT transcription complex subunit 8	0.28289	6.52844	1.89203	0.0835951	0.817018	-4.1726
ENSG00000116016	2034	ENSG00000116016	EPAS1	endothelial PAS domain protein 1	1.49613	1.09208	1.89096	0.0837485	0.817018	-4.08492
ENSG00000270419	100526820	ENSG00000270419	CAHM	colon adenocarcinoma hypermethylated	1.47056	-0.87547	1.89022	0.0838547	0.817018	-4.21337
ENSG00000102524	10673	ENSG00000102524	TNFSF13B	TNF superfamily member 13b	0.896506	6.39227	1.88981	0.0839135	0.817018	-4.1701
ENSG00000180767	166012	ENSG00000180767	CHST13	carbohydrate sulfotransferase 13	1.17884	2.36644	1.88979	0.083917	0.817018	-4.06582
ENSG00000198231	11325	ENSG00000198231	DDX42	DEAD-box helicase 42	-0.271467	6.25436	-1.88952	0.0839556	0.817018	-4.17197
ENSG00000181444	168544	ENSG00000181444	ZNF467	zinc finger protein 467	0.668543	5.60092	1.88923	0.0839977	0.817018	-4.14827
ENSG00000128283	11135	ENSG00000128283	CDC42EP1	CDC42 effector protein 1	2.61663	1.53902	1.88868	0.0840768	0.817018	-4.13471
ENSG00000167524	124923	ENSG00000167524	RSKR	ribosomal protein S6 kinase related	-1.02922	1.36003	-1.88811	0.0841586	0.817018	-4.08743
ENSG00000251578	NA	ENSG00000251578	NA	NA	1.27704	-0.322078	1.88806	0.0841664	0.817018	-4.15849
ENSG00000197816	100499483	ENSG00000197816	CCDC180	coiled-coil domain containing 180	-1.19227	-0.172974	-1.88754	0.0842416	0.817018	-4.17152
ENSG00000100003	23541	ENSG00000100003	SEC14L2	SEC14 like lipid binding 2	-1.27691	0.957284	-1.88735	0.0842686	0.817018	-4.10425
ENSG00000153208	10461	ENSG00000153208	MERTK	MER proto-oncogene, tyrosine kinase	1.09982	2.61991	1.88636	0.0844115	0.817018	-4.06568
ENSG00000100196	11015	ENSG00000100196	KDELR3	KDEL endoplasmic reticulum protein retention receptor 3	-0.845103	-0.320578	-1.88612	0.0844464	0.817018	-4.13068
ENSG00000109667	56606	ENSG00000109667	SLC2A9	solute carrier family 2 member 9	0.676789	2.93382	1.8861	0.0844491	0.817018	-4.06666
ENSG00000136122	79866	ENSG00000136122	BORA	BORA aurora kinase A activator	-0.55148	2.64091	-1.88547	0.0845409	0.817018	-4.06948
ENSG00000138279	310	ENSG00000138279	ANXA7	annexin A7	0.342082	6.51075	1.88431	0.0847093	0.817018	-4.18273
ENSG00000244026	692099	ENSG00000244026	FAM86DP	family with sequence similarity 86 member D, pseudogene	-0.808711	1.27375	-1.88426	0.0847165	0.817018	-4.08912
ENSG00000163463	200185	ENSG00000163463	KRTCAP2	keratinocyte associated protein 2	-1.12765	1.39497	-1.88325	0.0848638	0.817018	-4.07945
ENSG00000166004	85459	ENSG00000166004	CEP295	centrosomal protein 295	-0.693961	3.47782	-1.88254	0.0849668	0.817018	-4.08705
ENSG00000160746	55129	ENSG00000160746	ANO10	anoctamin 10	0.619565	3.96177	1.88242	0.0849833	0.817018	-4.09704
ENSG00000125657	8744	ENSG00000125657	TNFSF9	TNF superfamily member 9	1.11258	0.967258	1.88237	0.084991	0.817018	-4.09794
ENSG00000139278	11010	ENSG00000139278	GLIPR1	GLI pathogenesis related 1	0.465582	7.30054	1.88234	0.0849955	0.817018	-4.19024
ENSG00000102265	7076	ENSG00000102265	TIMP1	TIMP metallopeptidase inhibitor 1	0.865911	7.26875	1.8815	0.085118	0.817018	-4.19157
ENSG00000151490	5800	ENSG00000151490	PTPRO	protein tyrosine phosphatase receptor type O	0.791979	2.36162	1.88147	0.0851228	0.817018	-4.07179
ENSG00000170322	4798	ENSG00000170322	NFRKB	nuclear factor related to kappaB binding protein	-0.373399	4.87211	-1.88138	0.085135	0.817018	-4.13942
ENSG00000171680	57449	ENSG00000171680	PLEKHG5	pleckstrin homology and RhoGEF domain containing G5	-0.866003	0.52255	-1.88133	0.0851421	0.817018	-4.13085
ENSG00000101916	51311	ENSG00000101916	TLR8	toll like receptor 8	0.965255	5.94715	1.88101	0.0851895	0.817018	-4.17124
ENSG00000117500	50999	ENSG00000117500	TMED5	transmembrane p24 trafficking protein 5	0.376586	6.82776	1.88068	0.0852369	0.817018	-4.19122
ENSG00000128805	58504	ENSG00000128805	ARHGAP22	Rho GTPase activating protein 22	1.25915	0.0937766	1.88016	0.0853129	0.817018	-4.17188
ENSG00000198585	131870	ENSG00000198585	NUDT16	nudix hydrolase 16	0.393328	5.40239	1.87987	0.085356	0.817018	-4.16677
ENSG00000083444	5351	ENSG00000083444	PLOD1	procollagen-lysine,2-oxoglutarate 5-dioxygenase 1	0.431227	6.24515	1.87977	0.0853704	0.817018	-4.18442
ENSG00000273345	NA	ENSG00000273345	NA	NA	-1.53418	-1.13003	-1.87963	0.0853909	0.817018	-4.20958
ENSG00000117118	6390	ENSG00000117118	SDHB	succinate dehydrogenase complex iron sulfur subunit B	0.292166	6.39101	1.87914	0.085463	0.817018	-4.19061
ENSG00000156113	3778	ENSG00000156113	KCNMA1	potassium calcium-activated channel subfamily M alpha 1	1.6451	1.18098	1.87894	0.0854922	0.817018	-4.08533
ENSG00000196338	54413	ENSG00000196338	NLGN3	neuroligin 3	-1.09297	0.301323	-1.87829	0.0855872	0.817018	-4.1419
ENSG00000221990	116349	ENSG00000221990	EXOC3-AS1	EXOC3 antisense RNA 1	-0.680947	0.425884	-1.87807	0.0856192	0.817018	-4.12095
ENSG00000125485	64794	ENSG00000125485	DDX31	DEAD-box helicase 31	-0.415424	2.6171	-1.87737	0.0857217	0.817018	-4.07527
ENSG00000132361	23277	ENSG00000132361	CLUH	clustered mitochondria homolog	-0.469233	5.55111	-1.87722	0.0857448	0.817018	-4.18317
ENSG00000257093	57189	ENSG00000257093	DENND11	DENN domain containing 11	-0.728539	4.80935	-1.87605	0.085916	0.817018	-4.12283
ENSG00000182379	11247	ENSG00000182379	NXPH4	neurexophilin 4	-1.1424	-0.377071	-1.87588	0.0859404	0.817018	-4.18859
ENSG00000114491	7372	ENSG00000114491	UMPS	uridine monophosphate synthetase	-0.741589	3.15763	-1.87525	0.0860337	0.817018	-4.08795
ENSG00000204604	90333	ENSG00000204604	ZNF468	zinc finger protein 468	0.779118	3.69379	1.87509	0.0860574	0.817018	-4.09657
ENSG00000184752	55967	ENSG00000184752	NDUFA12	NADH:ubiquinone oxidoreductase subunit A12	0.369442	5.62417	1.87495	0.0860782	0.817018	-4.18752
ENSG00000198898	830	ENSG00000198898	CAPZA2	capping actin protein of muscle Z-line subunit alpha 2	0.377483	6.67896	1.87488	0.0860885	0.817018	-4.19725
ENSG00000115762	55041	ENSG00000115762	PLEKHB2	pleckstrin homology domain containing B2	0.371788	6.78615	1.87475	0.086107	0.817018	-4.19664
ENSG00000185278	84614	ENSG00000185278	ZBTB37	zinc finger and BTB domain containing 37	-0.611791	3.98568	-1.87461	0.0861287	0.817018	-4.09995
ENSG00000163479	6746	ENSG00000163479	SSR2	signal sequence receptor subunit 2	0.376084	8.31125	1.8745	0.0861442	0.817018	-4.20563
ENSG00000034510	9168	ENSG00000034510	TMSB10	thymosin beta 10	0.301143	10.8514	1.87424	0.0861824	0.817018	-4.19232
ENSG00000005020	8935	ENSG00000005020	SKAP2	src kinase associated phosphoprotein 2	0.754525	6.53158	1.87353	0.0862878	0.817031	-4.19515
ENSG00000174842	11146	ENSG00000174842	GLMN	glomulin, FKBP associated protein	-0.632373	2.35707	-1.87278	0.0863977	0.817031	-4.08241
ENSG00000179409	50628	ENSG00000179409	GEMIN4	gem nuclear organelle associated protein 4	-0.507837	4.0151	-1.87273	0.086405	0.817031	-4.12062
ENSG00000137628	55601	ENSG00000137628	DDX60	DExD/H-box helicase 60	-0.476908	5.27788	-1.87153	0.0865829	0.817031	-4.18304
ENSG00000237719	NA	ENSG00000237719	NA	NA	-1.62721	-0.485004	-1.87122	0.0866293	0.817031	-4.17945
ENSG00000159753	146206	ENSG00000159753	CARMIL2	capping protein regulator and myosin 1 linker 2	-0.566416	5.46418	-1.87101	0.0866602	0.817031	-4.18187
ENSG00000165671	64324	ENSG00000165671	NSD1	nuclear receptor binding SET domain protein 1	-0.384942	7.29936	-1.87049	0.0867367	0.817031	-4.20657
ENSG00000170004	1107	ENSG00000170004	CHD3	chromodomain helicase DNA binding protein 3	-0.336559	7.4101	-1.87046	0.0867412	0.817031	-4.20585
ENSG00000113719	57222	ENSG00000113719	ERGIC1	endoplasmic reticulum-golgi intermediate compartment 1	0.355173	7.32155	1.86938	0.0869023	0.817031	-4.20968
ENSG00000211451	114814	ENSG00000211451	GNRHR2	gonadotropin releasing hormone receptor 2 (pseudogene)	-1.11361	-0.249594	-1.86933	0.0869097	0.817031	-4.16597
ENSG00000261222	101928343	ENSG00000261222	LOC101928343	uncharacterized LOC101928343	1.91809	2.37437	1.86916	0.0869352	0.817031	-4.10137
ENSG00000211668	NA	ENSG00000211668	NA	NA	1.05944	5.85814	1.86904	0.0869521	0.817031	-4.19934
ENSG00000085511	4216	ENSG00000085511	MAP3K4	mitogen-activated protein kinase kinase kinase 4	-0.407109	4.29056	-1.8681	0.0870926	0.817031	-4.13453
ENSG00000167705	83547	ENSG00000167705	RILP	Rab interacting lysosomal protein	0.734301	3.42223	1.86794	0.087117	0.817031	-4.09714
ENSG00000112659	23113	ENSG00000112659	CUL9	cullin 9	-0.372146	4.86399	-1.86793	0.0871173	0.817031	-4.15425
ENSG00000168517	124790	ENSG00000168517	HEXIM2	HEXIM P-TEFb complex subunit 2	-0.723828	0.315338	-1.86782	0.087134	0.817031	-4.13962
ENSG00000203666	84288	ENSG00000203666	EFCAB2	EF-hand calcium binding domain 2	0.95154	1.5006	1.86728	0.0872142	0.817031	-4.0905
ENSG00000272578	NA	ENSG00000272578	NA	NA	-1.06845	-0.276786	-1.86694	0.0872659	0.817031	-4.15872
ENSG00000114573	523	ENSG00000114573	ATP6V1A	ATPase H+ transporting V1 subunit A	0.396951	5.87399	1.86591	0.0874193	0.817031	-4.20004
ENSG00000143612	25912	ENSG00000143612	C1orf43	chromosome 1 open reading frame 43	0.308301	7.07188	1.86534	0.0875042	0.817031	-4.21334
ENSG00000011600	7305	ENSG00000011600	TYROBP	TYRO protein tyrosine kinase binding protein	0.735603	8.00182	1.86531	0.0875081	0.817031	-4.21581
ENSG00000106144	835	ENSG00000106144	CASP2	caspase 2	-0.504034	5.63212	-1.865	0.0875547	0.817031	-4.19365
ENSG00000277778	595135	ENSG00000277778	PGM5P2	phosphoglucomutase 5 pseudogene 2	-0.750823	-0.238573	-1.86475	0.0875924	0.817031	-4.14548
ENSG00000118508	10981	ENSG00000118508	RAB32	RAB32, member RAS oncogene family	0.794316	4.93678	1.86398	0.0877083	0.817031	-4.16212
ENSG00000123908	27161	ENSG00000123908	AGO2	argonaute RISC catalytic component 2	-0.349409	5.48017	-1.86373	0.0877457	0.817031	-4.18831
ENSG00000124209	57403	ENSG00000124209	RAB22A	RAB22A, member RAS oncogene family	0.273937	5.09356	1.86362	0.087762	0.817031	-4.17758
ENSG00000131669	4814	ENSG00000131669	NINJ1	ninjurin 1	0.877657	6.84636	1.86297	0.0878596	0.817031	-4.21002
ENSG00000102908	10725	ENSG00000102908	NFAT5	nuclear factor of activated T cells 5	-0.616054	4.98333	-1.86265	0.0879071	0.817031	-4.15959
ENSG00000196199	54737	ENSG00000196199	MPHOSPH8	M-phase phosphoprotein 8	-0.374218	6.09586	-1.86263	0.0879104	0.817031	-4.20341
ENSG00000279838	NA	ENSG00000279838	NA	NA	-1.23568	1.05881	-1.8621	0.0879906	0.817031	-4.12649
ENSG00000223473	NA	ENSG00000223473	NA	NA	-0.867692	-0.572064	-1.86101	0.0881537	0.817031	-4.18451
ENSG00000170348	10972	ENSG00000170348	TMED10	transmembrane p24 trafficking protein 10	0.411496	7.74359	1.86071	0.088199	0.817031	-4.22318
ENSG00000125459	55154	ENSG00000125459	MSTO1	misato mitochondrial distribution and morphology regulator 1	-0.454074	3.02843	-1.85982	0.0883336	0.817031	-4.10402
ENSG00000109475	6164	ENSG00000109475	RPL34	ribosomal protein L34	0.345197	8.82629	1.85906	0.0884477	0.817031	-4.22593
ENSG00000042493	822	ENSG00000042493	CAPG	capping actin protein, gelsolin like	0.716276	6.75549	1.85871	0.0885013	0.817031	-4.21591
ENSG00000108239	23232	ENSG00000108239	TBC1D12	TBC1 domain family member 12	1.35507	1.89592	1.85841	0.0885468	0.817031	-4.10252
ENSG00000229132	NA	ENSG00000229132	NA	NA	0.721839	0.460826	1.85754	0.0886779	0.817031	-4.13027
ENSG00000162980	26225	ENSG00000162980	ARL5A	ADP ribosylation factor like GTPase 5A	0.326945	6.34753	1.85747	0.088689	0.817031	-4.21705
ENSG00000010704	3077	ENSG00000010704	HFE	homeostatic iron regulator	0.765173	2.61118	1.85714	0.0887379	0.817031	-4.09483
ENSG00000167565	29946	ENSG00000167565	SERTAD3	SERTA domain containing 3	0.762432	4.99065	1.85705	0.0887526	0.817031	-4.16962
ENSG00000205918	NA	ENSG00000205918	NA	NA	-0.98205	0.0320982	-1.85673	0.088801	0.817031	-4.18272
ENSG00000175606	54968	ENSG00000175606	TMEM70	transmembrane protein 70	0.475538	4.22938	1.85639	0.0888515	0.817031	-4.16241
ENSG00000177732	6666	ENSG00000177732	SOX12	SRY-box transcription factor 12	-0.447158	3.07217	-1.85588	0.0889299	0.817031	-4.10179
ENSG00000232931	NA	ENSG00000232931	NA	NA	-1.15702	1.21743	-1.85576	0.0889474	0.817031	-4.11291
ENSG00000178719	2907	ENSG00000178719	GRINA	glutamate ionotropic receptor NMDA type subunit associated protein 1	0.859389	7.75094	1.85571	0.0889557	0.817031	-4.22841
ENSG00000164808	23514	ENSG00000164808	SPIDR	scaffold protein involved in DNA repair	0.342864	5.89991	1.85565	0.0889639	0.817031	-4.21147
ENSG00000130766	83667	ENSG00000130766	SESN2	sestrin 2	0.342831	4.27298	1.85552	0.0889837	0.817031	-4.14992
ENSG00000124207	1434	ENSG00000124207	CSE1L	chromosome segregation 1 like	-0.5258	5.68357	-1.85537	0.0890061	0.817031	-4.21403
ENSG00000196867	140612	ENSG00000196867	ZFP28	ZFP28 zinc finger protein	-1.23186	-0.416956	-1.85504	0.0890566	0.817031	-4.24042
ENSG00000197256	25959	ENSG00000197256	KANK2	KN motif and ankyrin repeat domains 2	-0.709848	0.800172	-1.85467	0.0891134	0.817031	-4.12881
ENSG00000205572	8293	ENSG00000205572	SERF1A	small EDRK-rich factor 1A	0.953915	-0.339304	1.85431	0.0891686	0.817031	-4.19504
ENSG00000023191	6050	ENSG00000023191	RNH1	ribonuclease/angiogenin inhibitor 1	0.410872	7.34517	1.85423	0.0891803	0.817031	-4.22834
ENSG00000057704	57458	ENSG00000057704	TMCC3	transmembrane and coiled-coil domain family 3	1.03589	3.53022	1.85419	0.0891862	0.817031	-4.10603
ENSG00000187116	353514	ENSG00000187116	LILRA5	leukocyte immunoglobulin like receptor A5	1.00741	6.29392	1.8535	0.0892917	0.817031	-4.21932
ENSG00000197766	1675	ENSG00000197766	CFD	complement factor D	0.801309	5.63239	1.85291	0.089381	0.817031	-4.19486
ENSG00000077157	4660	ENSG00000077157	PPP1R12B	protein phosphatase 1 regulatory subunit 12B	-0.519237	3.93759	-1.85261	0.0894264	0.817031	-4.13148
ENSG00000074621	9187	ENSG00000074621	SLC24A1	solute carrier family 24 member 1	-0.53318	2.45749	-1.85252	0.089441	0.817031	-4.09952
ENSG00000276085	6349	ENSG00000276085	CCL3L1	C-C motif chemokine ligand 3 like 1	3.28072	4.64276	1.85244	0.0894527	0.817031	-4.10259
ENSG00000242861	NA	ENSG00000242861	NA	NA	-0.889043	0.577149	-1.85233	0.0894691	0.817031	-4.16547
ENSG00000082014	6604	ENSG00000082014	SMARCD3	SWI/SNF related, matrix associated, actin dependent regulator of chromatin, subfamily d, member 3	0.775337	5.28094	1.85136	0.0896175	0.817031	-4.19058
ENSG00000137941	79739	ENSG00000137941	TTLL7	tubulin tyrosine ligase like 7	-1.17546	0.0892384	-1.85131	0.0896251	0.817031	-4.15337
ENSG00000162888	NA	ENSG00000162888	NA	NA	-0.945149	-0.573322	-1.85124	0.0896354	0.817031	-4.21445
ENSG00000230092	NA	ENSG00000230092	NA	NA	-0.969877	-0.0210896	-1.85068	0.0897217	0.817031	-4.1738
ENSG00000070831	998	ENSG00000070831	CDC42	cell division cycle 42	0.300431	8.98093	1.85034	0.0897738	0.817031	-4.23676
ENSG00000169564	5093	ENSG00000169564	PCBP1	poly(rC) binding protein 1	0.375055	7.89874	1.84994	0.0898344	0.817031	-4.23708
ENSG00000074370	489	ENSG00000074370	ATP2A3	ATPase sarcoplasmic/endoplasmic reticulum Ca2+ transporting 3	-0.38785	8.70571	-1.84994	0.0898347	0.817031	-4.23785
ENSG00000110723	23086	ENSG00000110723	EXPH5	exophilin 5	-1.02085	-0.561119	-1.84916	0.089954	0.817612	-4.21734
ENSG00000111110	57460	ENSG00000111110	PPM1H	protein phosphatase, Mg2+/Mn2+ dependent 1H	0.909556	0.714018	1.84804	0.0901258	0.818335	-4.15618
ENSG00000183077	125061	ENSG00000183077	AFMID	arylformamidase	0.55253	2.77039	1.84792	0.0901443	0.818335	-4.11019
ENSG00000175287	254295	ENSG00000175287	PHYHD1	phytanoyl-CoA dioxygenase domain containing 1	0.912394	-0.0617044	1.8464	0.090379	0.818377	-4.15265
ENSG00000092010	5720	ENSG00000092010	PSME1	proteasome activator subunit 1	0.31675	8.3306	1.8456	0.0905027	0.818377	-4.24371
ENSG00000079134	9984	ENSG00000079134	THOC1	THO complex 1	-0.553989	3.85593	-1.84529	0.0905493	0.818377	-4.14548
ENSG00000137726	53826	ENSG00000137726	FXYD6	FXYD domain containing ion transport regulator 6	0.81113	2.5788	1.84471	0.0906388	0.818377	-4.10845
ENSG00000197705	57565	ENSG00000197705	KLHL14	kelch like family member 14	-0.72011	2.94887	-1.84459	0.0906579	0.818377	-4.12971
ENSG00000135549	5570	ENSG00000135549	PKIB	cAMP-dependent protein kinase inhibitor beta	1.41798	-1.49864	1.84406	0.0907391	0.818377	-4.27048
ENSG00000179588	161882	ENSG00000179588	ZFPM1	zinc finger protein, FOG family member 1	-0.454125	4.0959	-1.84378	0.0907838	0.818377	-4.15426
ENSG00000188021	29978	ENSG00000188021	UBQLN2	ubiquilin 2	0.362522	5.70705	1.84357	0.090815	0.818377	-4.21374
ENSG00000196562	55959	ENSG00000196562	SULF2	sulfatase 2	0.866512	6.41735	1.843	0.0909039	0.818377	-4.21609
ENSG00000136891	54881	ENSG00000136891	TEX10	testis expressed 10	-0.475462	4.26278	-1.84299	0.0909048	0.818377	-4.17062
ENSG00000112531	9444	ENSG00000112531	QKI	QKI, KH domain containing RNA binding	0.47533	7.39506	1.84289	0.0909215	0.818377	-4.24357
ENSG00000130713	23404	ENSG00000130713	EXOSC2	exosome component 2	-0.549534	4.1711	-1.84259	0.0909669	0.818377	-4.16515
ENSG00000141574	6398	ENSG00000141574	SECTM1	secreted and transmembrane 1	0.898842	7.37669	1.8424	0.0909963	0.818377	-4.24298
ENSG00000112276	11149	ENSG00000112276	BVES	blood vessel epicardial substance	-1.21633	0.0713726	-1.84217	0.0910322	0.818377	-4.12336
ENSG00000196440	100131755	ENSG00000196440	ARMCX4	armadillo repeat containing X-linked 4	-0.750476	0.883795	-1.84207	0.0910477	0.818377	-4.14036
ENSG00000142156	1291	ENSG00000142156	COL6A1	collagen type VI alpha 1 chain	-0.990031	0.456989	-1.84185	0.0910814	0.818377	-4.19179
ENSG00000185100	122622	ENSG00000185100	ADSS1	adenylosuccinate synthase 1	0.898307	0.193163	1.84133	0.091162	0.818377	-4.16395
ENSG00000188342	2963	ENSG00000188342	GTF2F2	general transcription factor IIF subunit 2	0.407996	4.31678	1.84101	0.0912121	0.818377	-4.17882
ENSG00000272047	404672	ENSG00000272047	GTF2H5	general transcription factor IIH subunit 5	0.445644	3.65602	1.84073	0.0912557	0.818377	-4.1486
ENSG00000110700	6207	ENSG00000110700	RPS13	ribosomal protein S13	0.296347	8.62073	1.84072	0.091257	0.818377	-4.25012
ENSG00000120694	10808	ENSG00000120694	HSPH1	heat shock protein family H (Hsp110) member 1	-0.448543	5.36055	-1.84012	0.0913502	0.818387	-4.223
ENSG00000274712	NA	ENSG00000274712	NA	NA	-0.498358	3.26787	-1.8394	0.0914625	0.818387	-4.11991
ENSG00000152413	9456	ENSG00000152413	HOMER1	homer scaffold protein 1	-0.86624	0.450643	-1.8388	0.0915564	0.818387	-4.14583
ENSG00000117791	54996	ENSG00000117791	MARC2	mitochondrial amidoxime reducing component 2	1.31503	-0.999201	1.83843	0.091614	0.818387	-4.23931
ENSG00000126945	3188	ENSG00000126945	HNRNPH2	heterogeneous nuclear ribonucleoprotein H2	0.361858	6.26597	1.83824	0.0916431	0.818387	-4.23933
ENSG00000022556	55655	ENSG00000022556	NLRP2	NLR family pyrin domain containing 2	-0.915015	2.84769	-1.83801	0.0916787	0.818387	-4.12522
ENSG00000273824	NA	ENSG00000273824	NA	NA	-1.29067	-0.685725	-1.83779	0.0917134	0.818387	-4.22348
ENSG00000107862	8729	ENSG00000107862	GBF1	golgi brefeldin A resistant guanine nucleotide exchange factor 1	-0.297944	6.55656	-1.83769	0.0917286	0.818387	-4.24526
ENSG00000104343	55284	ENSG00000104343	UBE2W	ubiquitin conjugating enzyme E2 W	0.452169	4.42798	1.83746	0.0917651	0.818387	-4.17084
ENSG00000131507	80762	ENSG00000131507	NDFIP1	Nedd4 family interacting protein 1	0.320038	6.85391	1.83716	0.0918122	0.818387	-4.24694
ENSG00000118276	9331	ENSG00000118276	B4GALT6	beta-1,4-galactosyltransferase 6	0.783479	1.09716	1.83657	0.0919045	0.818547	-4.14631
ENSG00000203667	116228	ENSG00000203667	COX20	cytochrome c oxidase assembly factor COX20	-1.03478	-0.214623	-1.8362	0.0919619	0.818547	-4.20624
ENSG00000226738	NA	ENSG00000226738	NA	NA	1.34948	-0.190167	1.83595	0.0920013	0.818547	-4.16494
ENSG00000105520	64748	ENSG00000105520	PLPPR2	phospholipid phosphatase related 2	0.856826	5.04066	1.83515	0.0921263	0.818547	-4.18463
ENSG00000178295	348654	ENSG00000178295	GEN1	GEN1 Holliday junction 5' flap endonuclease	-0.719073	3.49286	-1.83482	0.0921783	0.818547	-4.15652
ENSG00000213963	100130691	ENSG00000213963	LOC100130691	uncharacterized LOC100130691	0.890843	-0.609144	1.83298	0.0924679	0.818547	-4.22061
ENSG00000166797	84191	ENSG00000166797	CIAO2A	cytosolic iron-sulfur assembly component 2A	0.309146	5.93032	1.83241	0.0925561	0.818547	-4.24531
ENSG00000279496	NA	ENSG00000279496	NA	NA	1.34197	4.89938	1.83233	0.09257	0.818547	-4.19372
ENSG00000280378	NA	ENSG00000280378	NA	NA	-1.29481	-0.128487	-1.83206	0.0926121	0.818547	-4.17755
ENSG00000189013	3805	ENSG00000189013	KIR2DL4	killer cell immunoglobulin like receptor, two Ig domains and long cytoplasmic tail 4	1.02996	1.46849	1.83169	0.0926708	0.818547	-4.12082
ENSG00000072756	51095	ENSG00000072756	TRNT1	tRNA nucleotidyl transferase 1	-0.487241	2.89064	-1.83145	0.0927083	0.818547	-4.12868
ENSG00000127184	1350	ENSG00000127184	COX7C	cytochrome c oxidase subunit 7C	0.308055	6.94799	1.83135	0.0927233	0.818547	-4.25675
ENSG00000110446	51296	ENSG00000110446	SLC15A3	solute carrier family 15 member 3	0.795326	6.05096	1.83046	0.0928647	0.818547	-4.23549
ENSG00000150477	57536	ENSG00000150477	KIAA1328	KIAA1328	0.512786	2.54367	1.83044	0.0928675	0.818547	-4.12299
ENSG00000278882	NA	ENSG00000278882	NA	NA	1.18741	0.190637	1.83032	0.0928863	0.818547	-4.18173
ENSG00000184743	25923	ENSG00000184743	ATL3	atlastin GTPase 3	0.362522	5.20776	1.8303	0.0928887	0.818547	-4.22615
ENSG00000267480	NA	ENSG00000267480	NA	NA	0.904197	-0.0781943	1.83029	0.0928903	0.818547	-4.18808
ENSG00000101162	81027	ENSG00000101162	TUBB1	tubulin beta 1 class VI	-1.60681	5.87431	-1.82927	0.0930525	0.818547	-4.19996
ENSG00000103313	4210	ENSG00000103313	MEFV	MEFV innate immuity regulator, pyrin	0.631517	5.5143	1.82908	0.0930819	0.818547	-4.22529
ENSG00000169499	59339	ENSG00000169499	PLEKHA2	pleckstrin homology domain containing A2	-0.298324	6.26982	-1.82853	0.0931696	0.818547	-4.25183
ENSG00000175591	5029	ENSG00000175591	P2RY2	purinergic receptor P2Y2	1.97128	2.46273	1.8284	0.0931903	0.818547	-4.12723
ENSG00000166816	197257	ENSG00000166816	LDHD	lactate dehydrogenase D	0.94441	-0.153433	1.82838	0.0931929	0.818547	-4.21939
ENSG00000185361	126282	ENSG00000185361	TNFAIP8L1	TNF alpha induced protein 8 like 1	-0.361603	3.57884	-1.82824	0.0932155	0.818547	-4.14257
ENSG00000242732	340526	ENSG00000242732	RTL5	retrotransposon Gag like 5	1.16806	2.90991	1.82777	0.0932892	0.818547	-4.12456
ENSG00000173890	26996	ENSG00000173890	GPR160	G protein-coupled receptor 160	0.549006	4.51234	1.82742	0.0933447	0.818547	-4.20476
ENSG00000101290	8760	ENSG00000101290	CDS2	CDP-diacylglycerol synthase 2	-0.258278	6.35051	-1.82718	0.0933828	0.818547	-4.25473
ENSG00000177125	403341	ENSG00000177125	ZBTB34	zinc finger and BTB domain containing 34	0.454449	4.20639	1.82701	0.0934107	0.818547	-4.17145
ENSG00000126001	11190	ENSG00000126001	CEP250	centrosomal protein 250	-0.438802	5.01252	-1.827	0.0934118	0.818547	-4.21755
ENSG00000136238	5879	ENSG00000136238	RAC1	Rac family small GTPase 1	0.336475	8.21741	1.82664	0.0934682	0.818547	-4.26839
ENSG00000185475	374395	ENSG00000185475	TMEM179B	transmembrane protein 179B	0.340514	5.04688	1.82614	0.093548	0.818547	-4.22733
ENSG00000103876	2184	ENSG00000103876	FAH	fumarylacetoacetate hydrolase	-0.422087	3.2981	-1.82599	0.0935717	0.818547	-4.158
ENSG00000227827	NA	ENSG00000227827	NA	NA	-2.65464	0.856053	-1.82496	0.0937362	0.818547	-4.1708
ENSG00000127311	92797	ENSG00000127311	HELB	DNA helicase B	-0.58203	3.94295	-1.82451	0.0938072	0.818547	-4.1558
ENSG00000122025	2322	ENSG00000122025	FLT3	fms related tyrosine kinase 3	0.686243	5.00715	1.82439	0.0938263	0.818547	-4.24988
ENSG00000121064	59342	ENSG00000121064	SCPEP1	serine carboxypeptidase 1	0.632269	6.93289	1.82417	0.0938617	0.818547	-4.26426
ENSG00000267751	105372233	ENSG00000267751	LOC105372233	uncharacterized LOC105372233	0.928714	-0.714468	1.82412	0.0938701	0.818547	-4.2152
ENSG00000154803	201163	ENSG00000154803	FLCN	folliculin	-0.499601	4.18471	-1.82333	0.0939956	0.818547	-4.17959
ENSG00000167261	64174	ENSG00000167261	DPEP2	dipeptidase 2	0.448926	4.58147	1.82323	0.0940114	0.818547	-4.1884
ENSG00000168229	5729	ENSG00000168229	PTGDR	prostaglandin D2 receptor	-0.722944	2.23965	-1.82317	0.0940215	0.818547	-4.13258
ENSG00000165675	10495	ENSG00000165675	ENOX2	ecto-NOX disulfide-thiol exchanger 2	0.474099	4.09492	1.82261	0.0941102	0.818547	-4.18718
ENSG00000102362	94121	ENSG00000102362	SYTL4	synaptotagmin like 4	-1.47796	-0.369329	-1.82233	0.0941564	0.818547	-4.22059
ENSG00000105583	51398	ENSG00000105583	WDR83OS	WD repeat domain 83 opposite strand	0.297876	5.03106	1.82183	0.0942357	0.818547	-4.23278
ENSG00000171298	2548	ENSG00000171298	GAA	glucosidase alpha, acid	0.595156	7.24222	1.82173	0.0942519	0.818547	-4.26937
ENSG00000205269	100113407	ENSG00000205269	TMEM170B	transmembrane protein 170B	0.999119	6.13645	1.82131	0.0943186	0.818547	-4.25769
ENSG00000086300	29887	ENSG00000086300	SNX10	sorting nexin 10	0.417357	6.63509	1.82128	0.0943242	0.818547	-4.26639
ENSG00000144580	9125	ENSG00000144580	CNOT9	CCR4-NOT transcription complex subunit 9	-0.446149	5.90684	-1.8206	0.0944331	0.818923	-4.26087
ENSG00000177685	283229	ENSG00000177685	CRACR2B	calcium release activated channel regulator 2B	1.06883	1.96152	1.82031	0.0944783	0.818923	-4.1318
ENSG00000111647	23074	ENSG00000111647	UHRF1BP1L	UHRF1 binding protein 1 like	0.371486	5.71827	1.81923	0.094652	0.819716	-4.25596
ENSG00000150337	2209	ENSG00000150337	FCGR1A	Fc fragment of IgG receptor Ia	1.03768	5.66101	1.8178	0.0948829	0.819716	-4.25342
ENSG00000057608	2665	ENSG00000057608	GDI2	GDP dissociation inhibitor 2	0.346973	8.46153	1.81719	0.0949804	0.819716	-4.28086
ENSG00000149970	22866	ENSG00000149970	CNKSR2	connector enhancer of kinase suppressor of Ras 2	-0.530429	1.83885	-1.81669	0.0950618	0.819716	-4.13598
ENSG00000184588	5142	ENSG00000184588	PDE4B	phosphodiesterase 4B	1.1461	6.49339	1.81628	0.0951274	0.819716	-4.26353
ENSG00000280077	NA	ENSG00000280077	NA	NA	-0.693903	1.52075	-1.81593	0.0951841	0.819716	-4.13935
ENSG00000107551	83937	ENSG00000107551	RASSF4	Ras association domain family member 4	0.736715	5.91874	1.81583	0.0952003	0.819716	-4.25426
ENSG00000135378	79056	ENSG00000135378	PRRG4	proline rich and Gla domain 4	0.455467	4.2956	1.81576	0.0952118	0.819716	-4.20017
ENSG00000224078	NA	ENSG00000224078	NA	NA	-0.494021	4.08356	-1.81514	0.0953111	0.819716	-4.18479
ENSG00000180370	5062	ENSG00000180370	PAK2	p21 (RAC1) activated kinase 2	0.366457	7.82422	1.81439	0.0954324	0.819716	-4.28352
ENSG00000182389	785	ENSG00000182389	CACNB4	calcium voltage-gated channel auxiliary subunit beta 4	1.19575	-0.633435	1.81421	0.0954618	0.819716	-4.24502
ENSG00000165821	6297	ENSG00000165821	SALL2	spalt like transcription factor 2	-1.40631	-0.23349	-1.81421	0.095462	0.819716	-4.24242
ENSG00000183779	80139	ENSG00000183779	ZNF703	zinc finger protein 703	0.897758	3.77019	1.81393	0.0955064	0.819716	-4.13885
ENSG00000072071	22859	ENSG00000072071	ADGRL1	adhesion G protein-coupled receptor L1	-0.634778	3.21734	-1.81341	0.095591	0.819716	-4.14166
ENSG00000278619	79922	ENSG00000278619	MRM1	mitochondrial rRNA methyltransferase 1	-1.02247	1.45402	-1.81317	0.09563	0.819716	-4.1419
ENSG00000168016	9881	ENSG00000168016	TRANK1	tetratricopeptide repeat and ankyrin repeat containing 1	-0.521092	6.09021	-1.81315	0.0956337	0.819716	-4.26647
ENSG00000167283	10632	ENSG00000167283	ATP5MG	ATP synthase membrane subunit g	0.327413	6.96795	1.81301	0.0956568	0.819716	-4.282
ENSG00000259205	NA	ENSG00000259205	NA	NA	-1.23114	-0.161302	-1.81263	0.0957172	0.819716	-4.21911
ENSG00000104450	6674	ENSG00000104450	SPAG1	sperm associated antigen 1	-0.446615	2.75164	-1.81217	0.0957919	0.819716	-4.1484
ENSG00000134830	27202	ENSG00000134830	C5AR2	complement component 5a receptor 2	0.772286	2.59961	1.81146	0.0959077	0.819716	-4.14068
ENSG00000138071	10097	ENSG00000138071	ACTR2	actin related protein 2	0.340272	9.34818	1.81133	0.0959295	0.819716	-4.2862
ENSG00000148180	2934	ENSG00000148180	GSN	gelsolin	0.640538	6.14603	1.81121	0.095949	0.819716	-4.26627
ENSG00000132485	9406	ENSG00000132485	ZRANB2	zinc finger RANBP2-type containing 2	-0.411892	5.4655	-1.81113	0.0959609	0.819716	-4.25782
ENSG00000118873	25782	ENSG00000118873	RAB3GAP2	RAB3 GTPase activating non-catalytic protein subunit 2	-0.32118	4.97814	-1.81082	0.0960115	0.819716	-4.24115
ENSG00000109956	27087	ENSG00000109956	B3GAT1	beta-1,3-glucuronyltransferase 1	-0.991039	3.42711	-1.8106	0.0960474	0.819716	-4.1452
ENSG00000090316	10296	ENSG00000090316	MAEA	macrophage erythroblast attacher	-0.390439	5.10939	-1.81051	0.0960615	0.819716	-4.24873
ENSG00000273340	NA	ENSG00000273340	NA	NA	0.831705	-0.720563	1.80974	0.0961878	0.819716	-4.21631
ENSG00000126858	55288	ENSG00000126858	RHOT1	ras homolog family member T1	0.323562	5.79252	1.80927	0.0962645	0.819716	-4.27031
ENSG00000123106	55297	ENSG00000123106	CCDC91	coiled-coil domain containing 91	0.322025	4.80108	1.8087	0.0963571	0.819716	-4.23424
ENSG00000168874	84913	ENSG00000168874	ATOH8	atonal bHLH transcription factor 8	1.55813	-0.25458	1.80867	0.0963625	0.819716	-4.20096
ENSG00000139055	121506	ENSG00000139055	ERP27	endoplasmic reticulum protein 27	-0.732917	2.5979	-1.8081	0.0964555	0.819716	-4.1467
ENSG00000129559	4738	ENSG00000129559	NEDD8	NEDD8 ubiquitin like modifier	0.378076	3.91214	1.80808	0.0964582	0.819716	-4.20193
ENSG00000174669	3177	ENSG00000174669	SLC29A2	solute carrier family 29 member 2	-0.619727	1.4752	-1.80726	0.0965926	0.819716	-4.15866
ENSG00000187621	NA	ENSG00000187621	NA	NA	-1.98979	0.514524	-1.8069	0.096651	0.819716	-4.18827
ENSG00000163191	6282	ENSG00000163191	S100A11	S100 calcium binding protein A11	0.596728	8.31082	1.8069	0.0966518	0.819716	-4.29394
ENSG00000166311	6609	ENSG00000166311	SMPD1	sphingomyelin phosphodiesterase 1	-0.391412	5.37931	-1.80671	0.0966823	0.819716	-4.2607
ENSG00000105723	2931	ENSG00000105723	GSK3A	glycogen synthase kinase 3 alpha	0.318981	6.24893	1.80665	0.0966931	0.819716	-4.28098
ENSG00000146433	57583	ENSG00000146433	TMEM181	transmembrane protein 181	-0.439168	4.10846	-1.80649	0.0967195	0.819716	-4.19568
ENSG00000272086	NA	ENSG00000272086	NA	NA	0.546139	1.1376	1.80612	0.0967794	0.819716	-4.15349
ENSG00000186074	146722	ENSG00000186074	CD300LF	CD300 molecule like family member f	0.747874	4.78661	1.80525	0.0969221	0.819716	-4.20335
ENSG00000013619	10046	ENSG00000013619	MAMLD1	mastermind like domain containing 1	-1.10395	-0.341843	-1.80466	0.0970182	0.819716	-4.23346
ENSG00000131398	3748	ENSG00000131398	KCNC3	potassium voltage-gated channel subfamily C member 3	1.29922	3.33292	1.80407	0.0971153	0.819716	-4.15495
ENSG00000162804	25992	ENSG00000162804	SNED1	sushi, nidogen and EGF like domains 1	-1.20738	1.49635	-1.80388	0.0971471	0.819716	-4.17028
ENSG00000176986	9632	ENSG00000176986	SEC24C	SEC24 homolog C, COPII coat complex component	-0.376358	5.72288	-1.80366	0.0971834	0.819716	-4.27588
ENSG00000167522	29123	ENSG00000167522	ANKRD11	ankyrin repeat domain 11	-0.335466	6.90076	-1.80344	0.0972201	0.819716	-4.29022
ENSG00000164300	256987	ENSG00000164300	SERINC5	serine incorporator 5	-0.440235	4.93836	-1.80343	0.0972217	0.819716	-4.23078
ENSG00000125652	84266	ENSG00000125652	ALKBH7	alkB homolog 7	0.438656	4.35693	1.80303	0.0972862	0.819716	-4.22213
ENSG00000272632	NA	ENSG00000272632	NA	NA	1.24839	-0.404559	1.80268	0.0973442	0.819716	-4.24575
ENSG00000262074	780852	ENSG00000262074	SNORD3B-2	small nucleolar RNA, C/D box 3B-2	-2.53151	-1.77355	-1.80257	0.0973627	0.819716	-4.26744
ENSG00000141905	4782	ENSG00000141905	NFIC	nuclear factor I C	0.628203	5.19438	1.80185	0.0974813	0.819716	-4.24777
ENSG00000012983	11183	ENSG00000012983	MAP4K5	mitogen-activated protein kinase kinase kinase kinase 5	-0.411487	4.8192	-1.80147	0.0975446	0.819716	-4.24738
ENSG00000101160	1522	ENSG00000101160	CTSZ	cathepsin Z	0.734389	8.43696	1.80138	0.0975582	0.819716	-4.30099
ENSG00000213654	63940	ENSG00000213654	GPSM3	G protein signaling modulator 3	0.289355	8.67577	1.80094	0.0976307	0.819716	-4.30199
ENSG00000233093	100128420	ENSG00000233093	LINC00892	long intergenic non-protein coding RNA 892	-1.58701	-0.0332699	-1.80046	0.0977101	0.819716	-4.2202
ENSG00000064961	10362	ENSG00000064961	HMG20B	high mobility group 20B	0.271522	5.26279	1.80045	0.0977129	0.819716	-4.26402
ENSG00000131370	9467	ENSG00000131370	SH3BP5	SH3 domain binding protein 5	-0.448567	3.69065	-1.80042	0.097718	0.819716	-4.17879
ENSG00000102081	2332	ENSG00000102081	FMR1	FMRP translational regulator 1	-0.39055	5.37389	-1.80006	0.0977774	0.819716	-4.27084
ENSG00000115760	57448	ENSG00000115760	BIRC6	baculoviral IAP repeat containing 6	-0.357141	6.62187	-1.79999	0.0977887	0.819716	-4.29133
ENSG00000243466	NA	ENSG00000243466	NA	NA	1.31911	7.35149	1.79855	0.0980265	0.821119	-4.30276
ENSG00000257354	NA	ENSG00000257354	NA	NA	-0.788056	0.490013	-1.79831	0.0980673	0.821119	-4.18988
ENSG00000148672	2746	ENSG00000148672	GLUD1	glutamate dehydrogenase 1	0.350637	7.26329	1.7978	0.0981517	0.82136	-4.3023
ENSG00000249667	106144599	ENSG00000249667	LINC01259	long intergenic non-protein coding RNA 1259	-1.13905	-0.292487	-1.79714	0.0982612	0.821366	-4.24327
ENSG00000219545	729852	ENSG00000219545	UMAD1	UBAP1-MVB12-associated (UMA) domain containing 1	0.36314	3.97143	1.79712	0.0982637	0.821366	-4.21258
ENSG00000160593	120425	ENSG00000160593	JAML	junction adhesion molecule like	0.545117	7.3645	1.79662	0.0983477	0.821604	-4.30012
ENSG00000168906	4144	ENSG00000168906	MAT2A	methionine adenosyltransferase 2A	-0.687322	6.10477	-1.79586	0.0984743	0.821796	-4.29112
ENSG00000143603	3782	ENSG00000143603	KCNN3	potassium calcium-activated channel subfamily N member 3	1.22289	2.38985	1.79572	0.0984966	0.821796	-4.17856
ENSG00000088298	55741	ENSG00000088298	EDEM2	ER degradation enhancing alpha-mannosidase like protein 2	0.341404	6.0093	1.79343	0.0988784	0.821796	-4.29764
ENSG00000256673	NA	ENSG00000256673	NA	NA	-0.840722	0.316205	-1.79294	0.0989618	0.821796	-4.17081
ENSG00000253293	3206	ENSG00000253293	HOXA10	homeobox A10	1.14211	-0.350108	1.79268	0.0990039	0.821796	-4.21688
ENSG00000171044	286046	ENSG00000171044	XKR6	XK related 6	-0.653136	0.890149	-1.79267	0.0990064	0.821796	-4.17575
ENSG00000186132	130355	ENSG00000186132	C2orf76	chromosome 2 open reading frame 76	0.465718	2.05758	1.7924	0.0990519	0.821796	-4.15912
ENSG00000134255	10390	ENSG00000134255	CEPT1	choline/ethanolamine phosphotransferase 1	-0.457005	4.48626	-1.79235	0.0990592	0.821796	-4.23401
ENSG00000117016	9783	ENSG00000117016	RIMS3	regulating synaptic membrane exocytosis 3	-0.849657	1.51367	-1.79235	0.0990602	0.821796	-4.16614
ENSG00000213190	10962	ENSG00000213190	MLLT11	MLLT11 transcription factor 7 cofactor	-0.503916	3.12451	-1.79225	0.0990762	0.821796	-4.16961
ENSG00000151148	89910	ENSG00000151148	UBE3B	ubiquitin protein ligase E3B	-0.296365	5.34061	-1.79159	0.0991878	0.821796	-4.27734
ENSG00000197603	65250	ENSG00000197603	CPLANE1	ciliogenesis and planar polarity effector 1	-0.595054	2.7035	-1.79131	0.0992339	0.821796	-4.16257
ENSG00000139192	55080	ENSG00000139192	TAPBPL	TAP binding protein like	0.405177	5.98451	1.79011	0.0994357	0.821796	-4.2989
ENSG00000005810	23077	ENSG00000005810	MYCBP2	MYC binding protein 2	-0.424441	6.51262	-1.79008	0.0994398	0.821796	-4.30222
ENSG00000258572	NA	ENSG00000258572	NA	NA	1.00552	1.98374	1.78995	0.0994627	0.821796	-4.17286
ENSG00000134955	219855	ENSG00000134955	SLC37A2	solute carrier family 37 member 2	0.661939	4.16014	1.7897	0.0995048	0.821796	-4.19356
ENSG00000011422	5329	ENSG00000011422	PLAUR	plasminogen activator, urokinase receptor	1.00983	6.63958	1.78961	0.0995187	0.821796	-4.29405
ENSG00000160783	11243	ENSG00000160783	PMF1	polyamine modulated factor 1	0.39307	4.50515	1.78956	0.099527	0.821796	-4.25679
ENSG00000113140	6678	ENSG00000113140	SPARC	secreted protein acidic and cysteine rich	-1.23329	6.85112	-1.78909	0.0996066	0.821796	-4.29757
ENSG00000074266	8726	ENSG00000074266	EED	embryonic ectoderm development	-0.56891	3.46494	-1.78904	0.0996149	0.821796	-4.19815
ENSG00000126860	2123	ENSG00000126860	EVI2A	ecotropic viral integration site 2A	0.37667	6.4568	1.78903	0.0996172	0.821796	-4.30255
ENSG00000169203	440353	ENSG00000169203	NPIPB12	nuclear pore complex interacting protein family member B12	-0.61825	2.80076	-1.78866	0.0996792	0.821796	-4.17612
ENSG00000272931	NA	ENSG00000272931	NA	NA	-0.837033	-0.847433	-1.7885	0.0997064	0.821796	-4.23751
ENSG00000163736	5473	ENSG00000163736	PPBP	pro-platelet basic protein	-1.61307	6.35023	-1.78837	0.0997282	0.821796	-4.26128
ENSG00000147119	56548	ENSG00000147119	CHST7	carbohydrate sulfotransferase 7	0.66638	2.30526	1.78811	0.0997713	0.821796	-4.16383
ENSG00000136152	83548	ENSG00000136152	COG3	component of oligomeric golgi complex 3	-0.315329	4.85269	-1.78784	0.0998173	0.821796	-4.26129
ENSG00000149564	90952	ENSG00000149564	ESAM	endothelial cell adhesion molecule	-1.60741	3.5173	-1.78708	0.0999448	0.822002	-4.17825
ENSG00000159882	7773	ENSG00000159882	ZNF230	zinc finger protein 230	0.597809	1.41426	1.78702	0.0999552	0.822002	-4.16934
ENSG00000120594	84898	ENSG00000120594	PLXDC2	plexin domain containing 2	0.779466	6.99077	1.78663	0.100021	0.822002	-4.31167
ENSG00000115828	25797	ENSG00000115828	QPCT	glutaminyl-peptide cyclotransferase	0.77416	4.98392	1.78637	0.100065	0.822002	-4.25891
ENSG00000112578	705	ENSG00000112578	BYSL	bystin like	-0.510581	2.67676	-1.78594	0.100138	0.822142	-4.17679
ENSG00000127528	10365	ENSG00000127528	KLF2	Kruppel like factor 2	0.384387	8.87898	1.78521	0.100262	0.822298	-4.32227
ENSG00000188130	6300	ENSG00000188130	MAPK12	mitogen-activated protein kinase 12	-0.708429	1.20949	-1.78517	0.100268	0.822298	-4.1663
ENSG00000137764	5607	ENSG00000137764	MAP2K5	mitogen-activated protein kinase kinase 5	0.384311	4.27878	1.7847	0.100347	0.822488	-4.23625
ENSG00000145734	55814	ENSG00000145734	BDP1	B double prime 1, subunit of RNA polymerase III transcription initiation factor IIIB	-0.405486	5.11172	-1.78407	0.100454	0.82291	-4.26743
ENSG00000181751	90355	ENSG00000181751	C5orf30	chromosome 5 open reading frame 30	0.440848	3.28357	1.78267	0.100692	0.824139	-4.22618
ENSG00000167978	23524	ENSG00000167978	SRRM2	serine/arginine repetitive matrix 2	-0.423363	9.46802	-1.78253	0.100716	0.824139	-4.32402
ENSG00000259772	283710	ENSG00000259772	LOC283710	uncharacterized LOC283710	1.01315	2.03428	1.78185	0.100831	0.824289	-4.18112
ENSG00000065717	7089	ENSG00000065717	TLE2	TLE family member 2, transcriptional corepressor	-1.23197	1.40566	-1.78176	0.100846	0.824289	-4.20031
ENSG00000155363	4343	ENSG00000155363	MOV10	Mov10 RISC complex RNA helicase	-0.357914	5.81116	-1.78104	0.10097	0.824464	-4.30698
ENSG00000268087	NA	ENSG00000268087	NA	NA	-0.70166	0.928711	-1.78098	0.100979	0.824464	-4.19078
ENSG00000236320	342618	ENSG00000236320	SLFN14	schlafen family member 14	-1.00623	-0.278139	-1.78059	0.101046	0.824557	-4.21689
ENSG00000100403	23264	ENSG00000100403	ZC3H7B	zinc finger CCCH-type containing 7B	-0.31223	6.23552	-1.77973	0.101192	0.825266	-4.315
ENSG00000105173	898	ENSG00000105173	CCNE1	cyclin E1	-0.848989	3.43414	-1.77942	0.101245	0.825266	-4.23337
ENSG00000189043	4697	ENSG00000189043	NDUFA4	NDUFA4 mitochondrial complex associated	0.284377	6.79068	1.77846	0.101408	0.826146	-4.32554
ENSG00000215041	84461	ENSG00000215041	NEURL4	neuralized E3 ubiquitin protein ligase 4	-0.574108	3.63915	-1.77768	0.101543	0.826304	-4.2006
ENSG00000162402	23358	ENSG00000162402	USP24	ubiquitin specific peptidase 24	-0.436311	6.44898	-1.77764	0.10155	0.826304	-4.31984
ENSG00000117640	56181	ENSG00000117640	MTFR1L	mitochondrial fission regulator 1 like	0.293542	4.68947	1.77712	0.101639	0.826304	-4.2616
ENSG00000115414	2335	ENSG00000115414	FN1	fibronectin 1	1.53732	3.97971	1.77596	0.101838	0.826304	-4.3074
ENSG00000228839	101929760	ENSG00000228839	PIK3IP1-AS1	PIK3IP1 antisense RNA 1 (head to head)	-0.946144	-0.923949	-1.77555	0.101908	0.826304	-4.28272
ENSG00000276728	NA	ENSG00000276728	NA	NA	-0.810429	-0.620692	-1.77493	0.102015	0.826304	-4.2378
ENSG00000140326	146059	ENSG00000140326	CDAN1	codanin 1	-0.519843	3.18892	-1.77442	0.102101	0.826304	-4.19446
ENSG00000116096	6697	ENSG00000116096	SPR	sepiapterin reductase	0.820542	0.957472	1.7741	0.102157	0.826304	-4.187
ENSG00000143353	127018	ENSG00000143353	LYPLAL1	lysophospholipase like 1	-0.405643	2.82077	-1.77395	0.102183	0.826304	-4.18719
ENSG00000168672	157638	ENSG00000168672	LRATD2	LRAT domain containing 2	-0.786742	2.01736	-1.77371	0.102225	0.826304	-4.1786
ENSG00000153933	8526	ENSG00000153933	DGKE	diacylglycerol kinase epsilon	-0.406769	3.68365	-1.77363	0.102238	0.826304	-4.21173
ENSG00000138326	6229	ENSG00000138326	RPS24	ribosomal protein S24	0.348294	10.0496	1.77343	0.102273	0.826304	-4.33041
ENSG00000088053	51206	ENSG00000088053	GP6	glycoprotein VI platelet	-1.89979	1.63612	-1.77302	0.102343	0.826304	-4.19163
ENSG00000170624	6444	ENSG00000170624	SGCD	sarcoglycan delta	-0.910522	-0.132593	-1.77275	0.102389	0.826304	-4.24537
ENSG00000204366	221527	ENSG00000204366	ZBTB12	zinc finger and BTB domain containing 12	0.968253	-0.905263	1.77177	0.102558	0.826304	-4.27445
ENSG00000258472	NA	ENSG00000258472	NA	NA	-0.614873	1.51049	-1.77176	0.102561	0.826304	-4.18081
ENSG00000164010	114625	ENSG00000164010	ERMAP	erythroblast membrane associated protein (Scianna blood group)	0.550808	3.26688	1.77164	0.102581	0.826304	-4.19574
ENSG00000151151	253430	ENSG00000151151	IPMK	inositol polyphosphate multikinase	0.481412	4.33203	1.77143	0.102617	0.826304	-4.24616
ENSG00000163539	23122	ENSG00000163539	CLASP2	cytoplasmic linker associated protein 2	-0.338826	4.7243	-1.77138	0.102626	0.826304	-4.28298
ENSG00000162194	79081	ENSG00000162194	LBHD1	LBH domain containing 1	-0.503386	2.01443	-1.77125	0.102649	0.826304	-4.17949
ENSG00000152223	57724	ENSG00000152223	EPG5	ectopic P-granules autophagy protein 5 homolog	-0.420873	5.2194	-1.77118	0.10266	0.826304	-4.2892
ENSG00000134028	27299	ENSG00000134028	ADAMDEC1	ADAM like decysin 1	1.4562	-0.114407	1.77109	0.102676	0.826304	-4.21851
ENSG00000139433	51228	ENSG00000139433	GLTP	glycolipid transfer protein	0.379263	6.2687	1.77087	0.102715	0.826304	-4.32484
ENSG00000132205	84034	ENSG00000132205	EMILIN2	elastin microfibril interfacer 2	0.851738	6.99086	1.77028	0.102816	0.826564	-4.33207
ENSG00000105982	140545	ENSG00000105982	RNF32	ring finger protein 32	-0.629579	0.650086	-1.76978	0.102903	0.826564	-4.19522
ENSG00000008382	84954	ENSG00000008382	MPND	MPN domain containing	0.426352	3.45978	1.76957	0.102939	0.826564	-4.22332
ENSG00000116852	23046	ENSG00000116852	KIF21B	kinesin family member 21B	-0.394953	6.88822	-1.7684	0.103143	0.826564	-4.33514
ENSG00000116199	9917	ENSG00000116199	FAM20B	FAM20B glycosaminoglycan xylosylkinase	-0.317898	4.99699	-1.76814	0.103188	0.826564	-4.29056
ENSG00000204789	NA	ENSG00000204789	NA	NA	-1.72116	-0.7152	-1.76773	0.103259	0.826564	-4.28795
ENSG00000168477	7148	ENSG00000168477	TNXB	tenascin XB	-0.826058	-0.249633	-1.76761	0.10328	0.826564	-4.25962
ENSG00000107968	1326	ENSG00000107968	MAP3K8	mitogen-activated protein kinase kinase kinase 8	0.979906	6.16908	1.76749	0.1033	0.826564	-4.3282
ENSG00000131069	55902	ENSG00000131069	ACSS2	acyl-CoA synthetase short chain family member 2	0.661042	4.73889	1.76696	0.103392	0.826564	-4.26709
ENSG00000123136	10212	ENSG00000123136	DDX39A	DExD-box helicase 39A	-0.432883	7.23376	-1.76678	0.103423	0.826564	-4.34327
ENSG00000107021	54662	ENSG00000107021	TBC1D13	TBC1 domain family member 13	-0.380261	4.83427	-1.76616	0.103531	0.826564	-4.27662
ENSG00000100600	5641	ENSG00000100600	LGMN	legumain	0.584805	3.2715	1.76605	0.103551	0.826564	-4.21861
ENSG00000153982	284161	ENSG00000153982	GDPD1	glycerophosphodiester phosphodiesterase domain containing 1	-0.643597	0.138384	-1.76522	0.103696	0.826564	-4.22722
ENSG00000138639	83478	ENSG00000138639	ARHGAP24	Rho GTPase activating protein 24	0.989322	3.33607	1.76516	0.103706	0.826564	-4.21321
ENSG00000189057	374393	ENSG00000189057	FAM111B	family with sequence similarity 111 member B	-0.670352	3.31632	-1.76494	0.103745	0.826564	-4.23612
ENSG00000235194	90673	ENSG00000235194	PPP1R3E	protein phosphatase 1 regulatory subunit 3E	-0.601188	2.49976	-1.76478	0.103772	0.826564	-4.1886
ENSG00000185920	5727	ENSG00000185920	PTCH1	patched 1	-0.569938	3.57936	-1.76361	0.103977	0.826564	-4.20609
ENSG00000140265	146050	ENSG00000140265	ZSCAN29	zinc finger and SCAN domain containing 29	-0.439251	3.76222	-1.76311	0.104064	0.826564	-4.22927
ENSG00000128590	4189	ENSG00000128590	DNAJB9	DnaJ heat shock protein family (Hsp40) member B9	0.577202	5.04727	1.76243	0.104183	0.826564	-4.30566
ENSG00000171611	171558	ENSG00000171611	PTCRA	pre T cell antigen receptor alpha	-1.73625	2.52652	-1.76212	0.104237	0.826564	-4.18821
ENSG00000270091	NA	ENSG00000270091	NA	NA	-1.13486	-0.811782	-1.76171	0.10431	0.826564	-4.27719
ENSG00000237248	100499405	ENSG00000237248	LINC00987	long intergenic non-protein coding RNA 987	-1.18293	-0.403541	-1.76164	0.104322	0.826564	-4.23982
ENSG00000198502	3127	ENSG00000198502	HLA-DRB5	major histocompatibility complex, class II, DR beta 5	0.960673	6.07658	1.76118	0.104402	0.826564	-4.32514
ENSG00000124164	9217	ENSG00000124164	VAPB	VAMP associated protein B and C	-0.37218	4.89717	-1.76105	0.104425	0.826564	-4.29932
ENSG00000109787	51274	ENSG00000109787	KLF3	Kruppel like factor 3	0.496015	7.6893	1.76098	0.104438	0.826564	-4.35183
ENSG00000166091	116173	ENSG00000166091	CMTM5	CKLF like MARVEL transmembrane domain containing 5	-1.45877	3.14944	-1.76088	0.104454	0.826564	-4.19675
ENSG00000100485	6655	ENSG00000100485	SOS2	SOS Ras/Rho guanine nucleotide exchange factor 2	0.324712	5.86349	1.7602	0.104575	0.826564	-4.32758
ENSG00000155657	7273	ENSG00000155657	TTN	titin	-1.11192	2.73081	-1.76014	0.104585	0.826564	-4.19058
ENSG00000084652	200081	ENSG00000084652	TXLNA	taxilin alpha	-0.338281	5.18485	-1.76013	0.104586	0.826564	-4.31427
ENSG00000166401	5271	ENSG00000166401	SERPINB8	serpin family B member 8	0.572384	5.25708	1.75969	0.104664	0.826564	-4.30645
ENSG00000156265	56911	ENSG00000156265	MAP3K7CL	MAP3K7 C-terminal like	1.04117	5.48053	1.75875	0.104829	0.826564	-4.31202
ENSG00000239998	11027	ENSG00000239998	LILRA2	leukocyte immunoglobulin like receptor A2	0.821503	6.29588	1.75856	0.104862	0.826564	-4.33441
ENSG00000131871	55829	ENSG00000131871	SELENOS	selenoprotein S	0.456331	5.15235	1.75817	0.104932	0.826564	-4.32562
ENSG00000167601	558	ENSG00000167601	AXL	AXL receptor tyrosine kinase	1.78226	-0.846918	1.75717	0.105108	0.826564	-4.24143
ENSG00000127884	1892	ENSG00000127884	ECHS1	enoyl-CoA hydratase, short chain 1	0.286835	5.29756	1.75697	0.105144	0.826564	-4.32493
ENSG00000170956	1084	ENSG00000170956	CEACAM3	CEA cell adhesion molecule 3	1.55112	1.48957	1.75694	0.105148	0.826564	-4.206
ENSG00000153558	25827	ENSG00000153558	FBXL2	F-box and leucine rich repeat protein 2	-1.35514	-0.932264	-1.75673	0.105186	0.826564	-4.26634
ENSG00000124635	8970	ENSG00000124635	H2BC11	H2B clustered histone 11	-1.18826	2.20329	-1.75656	0.105216	0.826564	-4.19329
ENSG00000173597	27284	ENSG00000173597	SULT1B1	sulfotransferase family 1B member 1	0.722576	4.44328	1.75655	0.105218	0.826564	-4.26911
ENSG00000269427	NA	ENSG00000269427	NA	NA	-0.764286	0.147284	-1.75643	0.105239	0.826564	-4.23689
ENSG00000142794	84224	ENSG00000142794	NBPF3	NBPF member 3	0.779139	1.83175	1.75506	0.105481	0.826564	-4.19477
ENSG00000152256	5163	ENSG00000152256	PDK1	pyruvate dehydrogenase kinase 1	-0.368471	4.77882	-1.75497	0.105497	0.826564	-4.30051
ENSG00000125991	51614	ENSG00000125991	ERGIC3	ERGIC and golgi 3	0.370531	6.92992	1.75447	0.105586	0.826564	-4.35542
ENSG00000159200	1827	ENSG00000159200	RCAN1	regulator of calcineurin 1	0.406863	3.84748	1.75436	0.105606	0.826564	-4.24597
ENSG00000215559	391267	ENSG00000215559	ANKRD20A11P	ankyrin repeat domain 20 family member A11, pseudogene	-2.34802	-0.812263	-1.7541	0.105651	0.826564	-4.27317
ENSG00000138439	150864	ENSG00000138439	FAM117B	family with sequence similarity 117 member B	0.600826	4.47464	1.75398	0.105673	0.826564	-4.26518
ENSG00000258056	105369779	ENSG00000258056	LOC105369779	uncharacterized LOC105369779	-0.632794	1.6935	-1.75367	0.105728	0.826564	-4.19646
ENSG00000228363	NA	ENSG00000228363	NA	NA	-1.10002	1.01555	-1.75237	0.105957	0.826564	-4.21788
ENSG00000142937	6202	ENSG00000142937	RPS8	ribosomal protein S8	0.326693	10.1248	1.75231	0.105968	0.826564	-4.35712
ENSG00000248932	100507291	ENSG00000248932	LOC100507291	uncharacterized LOC100507291	0.845795	-0.488954	1.75167	0.106083	0.826564	-4.2486
ENSG00000207741	693175	ENSG00000207741	MIR590	microRNA 590	-0.941445	-0.250511	-1.75126	0.106156	0.826564	-4.25269
ENSG00000278867	NA	ENSG00000278867	NA	NA	-0.929909	0.53671	-1.75107	0.10619	0.826564	-4.22129
ENSG00000160613	9159	ENSG00000160613	PCSK7	proprotein convertase subtilisin/kexin type 7	-0.287368	5.63274	-1.75102	0.106199	0.826564	-4.33662
ENSG00000176788	10409	ENSG00000176788	BASP1	brain abundant membrane attached signal protein 1	0.809169	5.08687	1.75034	0.106319	0.826564	-4.31238
ENSG00000172037	3913	ENSG00000172037	LAMB2	laminin subunit beta 2	1.19437	1.88534	1.74952	0.106466	0.826564	-4.20092
ENSG00000110713	4928	ENSG00000110713	NUP98	nucleoporin 98	-0.276199	6.43581	-1.7494	0.106488	0.826564	-4.35706
ENSG00000211793	NA	ENSG00000211793	NA	NA	-1.64703	1.30447	-1.74922	0.10652	0.826564	-4.20383
ENSG00000176438	161176	ENSG00000176438	SYNE3	spectrin repeat containing nuclear envelope family member 3	-0.358037	5.65396	-1.7492	0.106523	0.826564	-4.33774
ENSG00000101150	7165	ENSG00000101150	TPD52L2	TPD52 like 2	0.373406	6.72964	1.74919	0.106524	0.826564	-4.3586
ENSG00000175782	55508	ENSG00000175782	SLC35E3	solute carrier family 35 member E3	0.358671	3.66691	1.7491	0.106541	0.826564	-4.25608
ENSG00000167491	54815	ENSG00000167491	GATAD2A	GATA zinc finger domain containing 2A	-0.30994	6.87767	-1.74893	0.106572	0.826564	-4.36086
ENSG00000146858	92092	ENSG00000146858	ZC3HAV1L	zinc finger CCCH-type containing, antiviral 1 like	-0.940691	0.459602	-1.74892	0.106574	0.826564	-4.20632
ENSG00000091106	58484	ENSG00000091106	NLRC4	NLR family CARD domain containing 4	0.811336	3.3716	1.74852	0.106644	0.826564	-4.22367
ENSG00000047056	22884	ENSG00000047056	WDR37	WD repeat domain 37	-0.331096	4.84383	-1.74836	0.106673	0.826564	-4.29746
ENSG00000274877	NA	ENSG00000274877	NA	NA	-2.25772	-1.6216	-1.74834	0.106677	0.826564	-4.28294
ENSG00000013392	112611	ENSG00000013392	RWDD2A	RWD domain containing 2A	-0.699687	1.9826	-1.74809	0.106722	0.826564	-4.20175
ENSG00000213971	NA	ENSG00000213971	NA	NA	-0.784832	0.333451	-1.74759	0.106811	0.826564	-4.23278
ENSG00000107372	7763	ENSG00000107372	ZFAND5	zinc finger AN1-type containing 5	0.564472	7.75422	1.74751	0.106826	0.826564	-4.36841
ENSG00000065029	7629	ENSG00000065029	ZNF76	zinc finger protein 76	-0.321386	4.98373	-1.7473	0.106863	0.826564	-4.31784
ENSG00000245904	NA	ENSG00000245904	NA	NA	-0.836218	0.160167	-1.74706	0.106906	0.826564	-4.25322
ENSG00000184436	80764	ENSG00000184436	THAP7	THAP domain containing 7	-0.330893	3.78961	-1.74682	0.106949	0.826564	-4.24931
ENSG00000104331	54928	ENSG00000104331	IMPAD1	inositol monophosphatase domain containing 1	0.372766	6.48831	1.74672	0.106967	0.826564	-4.36146
ENSG00000138646	51191	ENSG00000138646	HERC5	HECT and RLD domain containing E3 ubiquitin protein ligase 5	-0.411927	4.40115	-1.74666	0.106979	0.826564	-4.31489
ENSG00000182749	164091	ENSG00000182749	PAQR7	progestin and adipoQ receptor family member 7	0.581802	1.90229	1.74658	0.106993	0.826564	-4.2059
ENSG00000161298	84911	ENSG00000161298	ZNF382	zinc finger protein 382	-1.10766	0.178476	-1.74657	0.106994	0.826564	-4.24866
ENSG00000150995	3708	ENSG00000150995	ITPR1	inositol 1,4,5-trisphosphate receptor type 1	-0.4023	5.23791	-1.74577	0.107138	0.826564	-4.32448
ENSG00000125810	22918	ENSG00000125810	CD93	CD93 molecule	0.759245	6.74969	1.74557	0.107173	0.826564	-4.35935
ENSG00000137337	9656	ENSG00000137337	MDC1	mediator of DNA damage checkpoint 1	-0.339335	5.27475	-1.74474	0.107323	0.826564	-4.33806
ENSG00000212864	727800	ENSG00000212864	RNF208	ring finger protein 208	-1.33503	0.96871	-1.7446	0.107348	0.826564	-4.23237
ENSG00000135047	1514	ENSG00000135047	CTSL	cathepsin L	1.11609	4.58103	1.7446	0.107349	0.826564	-4.30717
ENSG00000254087	4067	ENSG00000254087	LYN	LYN proto-oncogene, Src family tyrosine kinase	0.858206	8.55659	1.74446	0.107374	0.826564	-4.37424
ENSG00000213139	1427	ENSG00000213139	CRYGS	crystallin gamma S	-0.805618	0.391248	-1.74364	0.107521	0.826564	-4.22533
ENSG00000158669	137964	ENSG00000158669	GPAT4	glycerol-3-phosphate acyltransferase 4	-0.292801	5.60371	-1.74362	0.107524	0.826564	-4.34506
ENSG00000138193	51196	ENSG00000138193	PLCE1	phospholipase C epsilon 1	-0.720145	-0.364943	-1.74253	0.107722	0.826564	-4.26858
ENSG00000138795	51176	ENSG00000138795	LEF1	lymphoid enhancer binding factor 1	-1.04764	5.6208	-1.74236	0.107752	0.826564	-4.30795
ENSG00000239306	10432	ENSG00000239306	RBM14	RNA binding motif protein 14	-0.386014	5.21275	-1.74225	0.107772	0.826564	-4.33959
ENSG00000126432	25824	ENSG00000126432	PRDX5	peroxiredoxin 5	0.273482	6.13293	1.74199	0.107819	0.826564	-4.36404
ENSG00000148926	133	ENSG00000148926	ADM	adrenomedullin	0.994488	4.38093	1.74153	0.107902	0.826564	-4.30893
ENSG00000171634	2186	ENSG00000171634	BPTF	bromodomain PHD finger transcription factor	-0.331015	6.41224	-1.74091	0.108014	0.826564	-4.36435
ENSG00000113761	23567	ENSG00000113761	ZNF346	zinc finger protein 346	-0.537195	3.06389	-1.73997	0.108184	0.826564	-4.23312
ENSG00000105352	1089	ENSG00000105352	CEACAM4	CEA cell adhesion molecule 4	0.799823	4.03449	1.73975	0.108224	0.826564	-4.27797
ENSG00000173818	284131	ENSG00000173818	ENDOV	endonuclease V	-0.475772	2.23114	-1.73941	0.108285	0.826564	-4.21296
ENSG00000148908	6001	ENSG00000148908	RGS10	regulator of G protein signaling 10	-0.316618	6.55526	-1.73915	0.108333	0.826564	-4.37101
ENSG00000160883	3101	ENSG00000160883	HK3	hexokinase 3	0.645252	6.41	1.73882	0.108393	0.826564	-4.36447
ENSG00000177548	79874	ENSG00000177548	RABEP2	rabaptin, RAB GTPase binding effector protein 2	-0.385777	4.07423	-1.73882	0.108393	0.826564	-4.27748
ENSG00000166881	23306	ENSG00000166881	NEMP1	nuclear envelope integral membrane protein 1	-0.664128	3.30653	-1.73867	0.10842	0.826564	-4.24654
ENSG00000124216	6615	ENSG00000124216	SNAI1	snail family transcriptional repressor 1	1.27902	3.11254	1.73788	0.108563	0.826564	-4.21791
ENSG00000103507	10295	ENSG00000103507	BCKDK	branched chain keto acid dehydrogenase kinase	0.316858	5.74264	1.7378	0.108577	0.826564	-4.35998
ENSG00000180626	84622	ENSG00000180626	ZNF594	zinc finger protein 594	-1.14849	0.124128	-1.73766	0.108603	0.826564	-4.25127
ENSG00000089154	10985	ENSG00000089154	GCN1	GCN1 activator of EIF2AK4	-0.430646	6.59026	-1.73716	0.108694	0.826564	-4.3746
ENSG00000176390	51379	ENSG00000176390	CRLF3	cytokine receptor like factor 3	0.308187	5.24382	1.73705	0.108713	0.826564	-4.33277
ENSG00000164023	166929	ENSG00000164023	SGMS2	sphingomyelin synthase 2	0.780602	3.27897	1.73695	0.108733	0.826564	-4.24039
ENSG00000135821	2752	ENSG00000135821	GLUL	glutamate-ammonia ligase	1.03662	8.28696	1.73688	0.108745	0.826564	-4.38377
ENSG00000089009	6128	ENSG00000089009	RPL6	ribosomal protein L6	0.316599	9.89727	1.73652	0.10881	0.826564	-4.37956
ENSG00000125356	4694	ENSG00000125356	NDUFA1	NADH:ubiquinone oxidoreductase subunit A1	0.268065	5.5037	1.7359	0.108924	0.826564	-4.36276
ENSG00000099817	5434	ENSG00000099817	POLR2E	RNA polymerase II subunit E	0.287144	6.88562	1.73522	0.109047	0.826564	-4.37964
ENSG00000134247	5738	ENSG00000134247	PTGFRN	prostaglandin F2 receptor inhibitor	0.615391	1.80791	1.73513	0.109064	0.826564	-4.21319
ENSG00000160294	8888	ENSG00000160294	MCM3AP	minichromosome maintenance complex component 3 associated protein	-0.282395	5.82266	-1.73462	0.109156	0.826564	-4.36391
ENSG00000105464	2906	ENSG00000105464	GRIN2D	glutamate ionotropic receptor NMDA type subunit 2D	1.14065	-0.402306	1.73432	0.109212	0.826564	-4.25943
ENSG00000088812	8455	ENSG00000088812	ATRN	attractin	0.384329	5.31805	1.73392	0.109285	0.826564	-4.34449
ENSG00000183666	728411	ENSG00000183666	GUSBP1	GUSB pseudogene 1	-0.605426	1.31217	-1.73374	0.109318	0.826564	-4.217
ENSG00000121570	55211	ENSG00000121570	DPPA4	developmental pluripotency associated 4	1.75561	-1.06325	1.73223	0.109595	0.826564	-4.30442
ENSG00000153814	221895	ENSG00000153814	JAZF1	JAZF zinc finger 1	0.425295	5.62915	1.73202	0.109632	0.826564	-4.35245
ENSG00000157193	7804	ENSG00000157193	LRP8	LDL receptor related protein 8	-0.484189	3.70505	-1.73184	0.109666	0.826564	-4.27931
ENSG00000170296	11337	ENSG00000170296	GABARAP	GABA type A receptor-associated protein	0.636889	2.06851	1.73176	0.10968	0.826564	-4.21683
ENSG00000068903	22933	ENSG00000068903	SIRT2	sirtuin 2	0.283446	6.3779	1.7315	0.109728	0.826564	-4.37817
ENSG00000115234	9784	ENSG00000115234	SNX17	sorting nexin 17	0.311071	7.02888	1.73142	0.109744	0.826564	-4.38531
ENSG00000019582	972	ENSG00000019582	CD74	CD74 molecule	0.505884	12.5633	1.7311	0.109801	0.826564	-4.36511
ENSG00000116095	65977	ENSG00000116095	PLEKHA3	pleckstrin homology domain containing A3	0.317838	4.48102	1.73065	0.109885	0.826564	-4.30801
ENSG00000160957	9401	ENSG00000160957	RECQL4	RecQ like helicase 4	-0.666877	3.53395	-1.73021	0.109966	0.826564	-4.29866
ENSG00000014257	55	ENSG00000014257	ACPP	acid phosphatase, prostate	0.680208	3.59388	1.72899	0.110189	0.826564	-4.25213
ENSG00000149483	51524	ENSG00000149483	TMEM138	transmembrane protein 138	-0.392687	4.26284	-1.72889	0.110209	0.826564	-4.30027
ENSG00000103657	8925	ENSG00000103657	HERC1	HECT and RLD domain containing E3 ubiquitin protein ligase family member 1	-0.441413	5.97803	-1.72879	0.110227	0.826564	-4.37038
ENSG00000180573	8334	ENSG00000180573	H2AC6	H2A clustered histone 6	-1.092	5.67578	-1.72875	0.110233	0.826564	-4.35329
ENSG00000266173	92335	ENSG00000266173	STRADA	STE20 related adaptor alpha	-0.740585	2.01789	-1.7283	0.110316	0.826564	-4.21987
ENSG00000130529	54795	ENSG00000130529	TRPM4	transient receptor potential cation channel subfamily M member 4	1.04424	0.590335	1.72816	0.110342	0.826564	-4.23381
ENSG00000117877	10849	ENSG00000117877	CD3EAP	CD3e molecule associated protein	-1.17284	-1.11073	-1.72793	0.110384	0.826564	-4.29397
ENSG00000138623	8482	ENSG00000138623	SEMA7A	semaphorin 7A (John Milton Hagen blood group)	-0.717179	2.50175	-1.72768	0.11043	0.826564	-4.22401
ENSG00000214975	NA	ENSG00000214975	NA	NA	0.636497	1.00362	1.72749	0.110466	0.826564	-4.2208
ENSG00000183172	91689	ENSG00000183172	SMDT1	single-pass membrane protein with aspartate rich tail 1	0.298163	5.14245	1.72747	0.11047	0.826564	-4.35138
ENSG00000054219	4065	ENSG00000054219	LY75	lymphocyte antigen 75	0.34003	4.37339	1.727	0.110556	0.826564	-4.29554
ENSG00000135372	55226	ENSG00000135372	NAT10	N-acetyltransferase 10	-0.40288	5.134	-1.72667	0.110618	0.826564	-4.35831
ENSG00000158856	2039	ENSG00000158856	DMTN	dematin actin binding protein	-0.920026	4.94915	-1.72616	0.110712	0.826564	-4.30962
ENSG00000166275	119032	ENSG00000166275	BORCS7	BLOC-1 related complex subunit 7	0.40343	4.48335	1.72562	0.110812	0.826564	-4.31383
ENSG00000149292	54970	ENSG00000149292	TTC12	tetratricopeptide repeat domain 12	-0.460318	2.24734	-1.72443	0.111031	0.826564	-4.22496
ENSG00000050130	51528	ENSG00000050130	JKAMP	JNK1/MAPK8 associated membrane protein	0.313828	5.06335	1.72422	0.111071	0.826564	-4.35385
ENSG00000174059	947	ENSG00000174059	CD34	CD34 molecule	1.54892	0.141936	1.72401	0.111109	0.826564	-4.26316
ENSG00000105472	6320	ENSG00000105472	CLEC11A	C-type lectin domain containing 11A	0.670607	2.22199	1.7238	0.11115	0.826564	-4.22455
ENSG00000140829	9785	ENSG00000140829	DHX38	DEAH-box helicase 38	-0.285145	5.81818	-1.723	0.111298	0.826564	-4.38093
ENSG00000198711	619518	ENSG00000198711	SSBP3-AS1	SSBP3 antisense RNA 1	-0.858056	-0.142312	-1.7227	0.111353	0.826564	-4.25555
ENSG00000008226	9940	ENSG00000008226	DLEC1	DLEC1 cilia and flagella associated protein	-0.805165	0.426131	-1.72227	0.111432	0.826564	-4.25623
ENSG00000273066	NA	ENSG00000273066	NA	NA	-1.30523	-0.920486	-1.72224	0.111438	0.826564	-4.28707
ENSG00000144655	64651	ENSG00000144655	CSRNP1	cysteine and serine rich nuclear protein 1	0.647528	7.17573	1.72198	0.111487	0.826564	-4.39269
ENSG00000175899	2	ENSG00000175899	A2M	alpha-2-macroglobulin	0.768388	0.346627	1.72173	0.111534	0.826564	-4.2412
ENSG00000131876	6627	ENSG00000131876	SNRPA1	small nuclear ribonucleoprotein polypeptide A'	-0.345523	5.44526	-1.72171	0.111537	0.826564	-4.37653
ENSG00000100401	5905	ENSG00000100401	RANGAP1	Ran GTPase activating protein 1	-0.374878	5.52503	-1.72122	0.111629	0.826564	-4.37726
ENSG00000173868	162466	ENSG00000173868	PHOSPHO1	phosphoethanolamine/phosphocholine phosphatase 1	0.616187	1.41815	1.72116	0.111641	0.826564	-4.22754
ENSG00000259959	NA	ENSG00000259959	NA	NA	-0.622571	0.763819	-1.72103	0.111665	0.826564	-4.2345
ENSG00000186642	5138	ENSG00000186642	PDE2A	phosphodiesterase 2A	-1.43043	0.234573	-1.72102	0.111667	0.826564	-4.25188
ENSG00000146776	222255	ENSG00000146776	ATXN7L1	ataxin 7 like 1	0.418495	4.78039	1.72101	0.111668	0.826564	-4.33344
ENSG00000134463	79746	ENSG00000134463	ECHDC3	enoyl-CoA hydratase domain containing 3	0.810897	1.89323	1.72055	0.111754	0.826564	-4.23413
ENSG00000196407	284486	ENSG00000196407	THEM5	thioesterase superfamily member 5	-1.33855	-0.0649607	-1.71995	0.111867	0.826564	-4.28939
ENSG00000120727	51247	ENSG00000120727	PAIP2	poly(A) binding protein interacting protein 2	0.318338	6.13546	1.71927	0.111993	0.826564	-4.39023
ENSG00000142534	6205	ENSG00000142534	RPS11	ribosomal protein S11	0.303784	10.5988	1.71921	0.112003	0.826564	-4.39507
ENSG00000197429	3652	ENSG00000197429	IPP	intracisternal A particle-promoted polypeptide	-0.592349	2.36828	-1.71919	0.112007	0.826564	-4.23913
ENSG00000115464	9736	ENSG00000115464	USP34	ubiquitin specific peptidase 34	-0.375997	6.37541	-1.71904	0.112035	0.826564	-4.39081
ENSG00000173295	286042	ENSG00000173295	FAM86B3P	family with sequence similarity 86, member A pseudogene	-0.985638	-0.325385	-1.7187	0.1121	0.826564	-4.26916
ENSG00000089693	8079	ENSG00000089693	MLF2	myeloid leukemia factor 2	0.318874	6.7935	1.71791	0.112247	0.826564	-4.40022
ENSG00000241244	NA	ENSG00000241244	NA	NA	1.47148	2.26172	1.7179	0.112248	0.826564	-4.24298
ENSG00000243406	100887750	ENSG00000243406	MRPS31P5	mitochondrial ribosomal protein S31 pseudogene 5	-0.781382	0.0794871	-1.71775	0.112278	0.826564	-4.25907
ENSG00000111669	7167	ENSG00000111669	TPI1	triosephosphate isomerase 1	0.323324	8.5999	1.71763	0.112299	0.826564	-4.40847
ENSG00000198856	58505	ENSG00000198856	OSTC	oligosaccharyltransferase complex non-catalytic subunit	0.395614	6.14928	1.71757	0.11231	0.826564	-4.39769
ENSG00000006432	4293	ENSG00000006432	MAP3K9	mitogen-activated protein kinase kinase kinase 9	-0.75226	2.37427	-1.71455	0.112878	0.826564	-4.23383
[truncated: 12,771 more rows]

## Sheet: S-Re vs M-Re
	ENTREZID	ENSEMBL	SYMBOL	GENENAME	logFC	AveExpr	t	P.Value	adj.P.Val	B
ENSG00000273837	NA	ENSG00000273837	NA	NA	6.49692	-1.95134	17.16	1.25188e-09	1.84903e-05	-2.48094
ENSG00000254415	100049587	ENSG00000254415	SIGLEC14	sialic acid binding Ig like lectin 14	7.54139	0.96271	11.8091	7.78451e-08	0.000574886	-2.26426
ENSG00000211893	NA	ENSG00000211893	NA	NA	-1.81111	8.51137	-5.52573	0.000145549	0.716586	-0.053991
ENSG00000225698	NA	ENSG00000225698	NA	NA	-2.88804	2.74178	-4.97932	0.000349947	0.999353	-1.87477
ENSG00000183426	9284	ENSG00000183426	NPIPA1	nuclear pore complex interacting protein family member A1	-1.36427	1.89572	-4.7724	0.000493183	0.999353	-2.09888
ENSG00000197046	284266	ENSG00000197046	SIGLEC15	sialic acid binding Ig like lectin 15	1.43116	0.759739	4.53586	0.000735259	0.999353	-2.60216
ENSG00000119139	9414	ENSG00000119139	TJP2	tight junction protein 2	0.739563	4.38579	4.53265	0.000739286	0.999353	-1.31418
ENSG00000213949	3672	ENSG00000213949	ITGA1	integrin subunit alpha 1	1.68773	3.74104	4.48534	0.000801491	0.999353	-1.77334
ENSG00000250771	100419170	ENSG00000250771	LOC100419170	toll like receptor 2 pseudogene	2.28408	1.34237	4.45647	0.000842104	0.999353	-2.69872
ENSG00000142405	91662	ENSG00000142405	NLRP12	NLR family pyrin domain containing 12	1.28971	4.17487	4.33017	0.00104672	0.999353	-1.45139
ENSG00000166394	51700	ENSG00000166394	CYB5R2	cytochrome b5 reductase 2	1.73638	0.213974	4.13474	0.00147125	0.999353	-3.05862
ENSG00000211673	NA	ENSG00000211673	NA	NA	-2.40684	6.83346	-4.10841	0.00154082	0.999353	-1.51747
ENSG00000116990	4610	ENSG00000116990	MYCL	MYCL proto-oncogene, bHLH transcription factor	0.764959	3.20514	4.10246	0.00155703	0.999353	-1.75979
ENSG00000130150	158747	ENSG00000130150	MOSPD2	motile sperm domain containing 2	1.63984	4.27455	3.944	0.00205987	0.999353	-1.89027
ENSG00000170624	6444	ENSG00000170624	SGCD	sarcoglycan delta	-1.63998	-0.132593	-3.87308	0.00233675	0.999353	-3.21569
ENSG00000101457	116092	ENSG00000101457	DNTTIP1	deoxynucleotidyltransferase terminal interacting protein 1	0.832567	4.56389	3.86105	0.0023874	0.999353	-1.94066
ENSG00000120318	64411	ENSG00000120318	ARAP3	ArfGAP with RhoGAP domain, ankyrin repeat and PH domain 3	0.92793	3.30594	3.81553	0.00258954	0.999353	-2.07744
ENSG00000095397	25861	ENSG00000095397	WHRN	whirlin	-1.57368	2.80834	-3.80114	0.00265705	0.999353	-2.66122
ENSG00000166548	7084	ENSG00000166548	TK2	thymidine kinase 2	0.73911	4.04361	3.79285	0.00269675	0.999353	-2.03183
ENSG00000104290	7976	ENSG00000104290	FZD3	frizzled class receptor 3	-1.01896	2.20464	-3.78786	0.00272093	0.999353	-2.71571
ENSG00000099725	5616	ENSG00000099725	PRKY	protein kinase Y-linked (pseudogene)	5.45126	2.11836	3.77658	0.00277649	0.999353	-2.93128
ENSG00000112299	8876	ENSG00000112299	VNN1	vanin 1	2.10173	3.16257	3.72161	0.0030642	0.999353	-2.4676
ENSG00000164253	55255	ENSG00000164253	WDR41	WD repeat domain 41	0.635106	4.52936	3.70095	0.00318017	0.999353	-2.11002
ENSG00000014914	10903	ENSG00000014914	MTMR11	myotubularin related protein 11	0.823785	4.21161	3.66399	0.00339888	0.999353	-2.01719
ENSG00000108946	5573	ENSG00000108946	PRKAR1A	protein kinase cAMP-dependent type I regulatory subunit alpha	0.861929	6.85848	3.64663	0.00350689	0.999353	-1.94719
ENSG00000179163	2517	ENSG00000179163	FUCA1	alpha-L-fucosidase 1	0.814301	4.33478	3.61723	0.0036979	0.999353	-2.17262
ENSG00000164414	10559	ENSG00000164414	SLC35A1	solute carrier family 35 member A1	0.904806	3.18029	3.60658	0.00376974	0.999353	-2.48709
ENSG00000213876	NA	ENSG00000213876	NA	NA	1.4484	0.878353	3.53484	0.0042921	0.999353	-3.10021
ENSG00000121653	9479	ENSG00000121653	MAPK8IP1	mitogen-activated protein kinase 8 interacting protein 1	-1.99044	-0.503293	-3.53235	0.00431151	0.999353	-3.57289
ENSG00000282458	375690	ENSG00000282458	WASH5P	WASP family homolog 5, pseudogene	-1.85582	-0.0978085	-3.52713	0.0043525	0.999353	-3.48454
ENSG00000274712	NA	ENSG00000274712	NA	NA	-0.827062	3.26787	-3.51689	0.004434	0.999353	-2.4502
ENSG00000062716	81671	ENSG00000062716	VMP1	vacuole membrane protein 1	0.694935	7.16049	3.49947	0.00457636	0.999353	-2.113
ENSG00000131002	246126	ENSG00000131002	TXLNGY	taxilin gamma pseudogene, Y-linked	7.10224	1.57673	3.4971	0.00459602	0.999353	-3.46747
ENSG00000149531	NA	ENSG00000149531	NA	NA	2.61395	2.24484	3.48736	0.00467804	0.999353	-2.90823
ENSG00000196209	284759	ENSG00000196209	SIRPB2	signal regulatory protein beta 2	1.38458	4.71636	3.47859	0.00475309	0.999353	-2.27355
ENSG00000006715	27072	ENSG00000006715	VPS41	VPS41 subunit of HOPS complex	0.686671	5.03526	3.45086	0.0049986	0.999353	-2.25977
ENSG00000219023	NA	ENSG00000219023	NA	NA	-1.91929	0.110519	-3.44527	0.0050497	0.999353	-3.54415
ENSG00000182240	25825	ENSG00000182240	BACE2	beta-secretase 2	-0.795181	2.63074	-3.4241	0.00524788	0.999353	-2.78763
ENSG00000162877	148811	ENSG00000162877	PM20D1	peptidase M20 domain containing 1	-1.6707	-0.431036	-3.41966	0.00529048	0.999353	-3.68186
ENSG00000110848	969	ENSG00000110848	CD69	CD69 molecule	-1.57742	7.29196	-3.41627	0.00532315	0.999353	-2.20938
ENSG00000164403	134549	ENSG00000164403	SHROOM1	shroom family member 1	1.19945	2.40036	3.40429	0.00544049	0.999353	-2.78732
ENSG00000152518	678	ENSG00000152518	ZFP36L2	ZFP36 ring finger protein like 2	-0.629027	9.51016	-3.39912	0.005492	0.999353	-2.23491
ENSG00000215580	286554	ENSG00000215580	BCORP1	BCL6 corepressor pseudogene 1	5.28477	-0.546886	3.39697	0.00551349	0.999353	-3.64914
ENSG00000282826	100289097	ENSG00000282826	FRG1CP	FSHD region gene 1 family member C, pseudogene	1.96288	3.26013	3.39109	0.00557282	0.999353	-2.69642
ENSG00000067840	57595	ENSG00000067840	PDZD4	PDZ domain containing 4	-1.49426	3.47165	-3.38942	0.0055898	0.999353	-2.48993
ENSG00000183878	7404	ENSG00000183878	UTY	ubiquitously transcribed tetratricopeptide repeat containing, Y-linked	6.12592	1.65974	3.38122	0.00567392	0.999353	-3.36305
ENSG00000121297	57616	ENSG00000121297	TSHZ3	teashirt zinc finger homeobox 3	0.841153	3.21008	3.38038	0.00568266	0.999353	-2.55398
ENSG00000183508	54855	ENSG00000183508	TENT5C	terminal nucleotidyltransferase 5C	-0.779949	6.87022	-3.37317	0.00575779	0.999353	-2.27155
ENSG00000224094	NA	ENSG00000224094	NA	NA	-1.45339	-0.491418	-3.36557	0.00583804	0.999353	-3.64512
ENSG00000177335	286122	ENSG00000177335	C8orf31	chromosome 8 open reading frame 31	1.20368	0.496926	3.36072	0.00588991	0.999353	-3.40869
ENSG00000012817	8284	ENSG00000012817	KDM5D	lysine demethylase 5D	6.17273	2.01938	3.35619	0.00593873	0.999353	-3.27941
ENSG00000197705	57565	ENSG00000197705	KLHL14	kelch like family member 14	-1.55964	2.94887	-3.3538	0.00596469	0.999353	-2.92604
ENSG00000067048	8653	ENSG00000067048	DDX3Y	DEAD-box helicase 3 Y-linked	6.51143	2.97036	3.34373	0.00607526	0.999353	-3.05313
ENSG00000111052	8825	ENSG00000111052	LIN7A	lin-7 homolog A, crumbs cell polarity complex component	1.2764	2.5467	3.33473	0.00617573	0.999353	-2.75047
ENSG00000198692	9086	ENSG00000198692	EIF1AY	eukaryotic translation initiation factor 1A Y-linked	6.82666	1.47867	3.32995	0.00622987	0.999353	-3.59118
ENSG00000178607	2081	ENSG00000178607	ERN1	endoplasmic reticulum to nucleus signaling 1	-0.771633	5.98098	-3.32734	0.00625962	0.999353	-2.34486
ENSG00000114573	523	ENSG00000114573	ATP6V1A	ATPase H+ transporting V1 subunit A	0.711608	5.87399	3.32401	0.00629771	0.999353	-2.35514
ENSG00000110931	10645	ENSG00000110931	CAMKK2	calcium/calmodulin dependent protein kinase kinase 2	0.660337	5.83215	3.29429	0.00664883	0.999353	-2.37929
ENSG00000065621	119391	ENSG00000065621	GSTO2	glutathione S-transferase omega 2	-1.75818	0.178268	-3.27886	0.00683887	0.999353	-3.52234
ENSG00000163154	79626	ENSG00000163154	TNFAIP8L2	TNF alpha induced protein 8 like 2	1.10718	3.72515	3.27673	0.00686551	0.999353	-2.63964
ENSG00000176749	8851	ENSG00000176749	CDK5R1	cyclin dependent kinase 5 regulatory subunit 1	-1.21862	2.9811	-3.27568	0.0068788	0.999353	-2.79446
ENSG00000092531	8773	ENSG00000092531	SNAP23	synaptosome associated protein 23	0.58328	5.82521	3.21139	0.00773682	0.999353	-2.48084
ENSG00000174928	285315	ENSG00000174928	C3orf33	chromosome 3 open reading frame 33	-1.37779	0.307317	-3.20471	0.00783188	0.999353	-3.54014
ENSG00000226278	NA	ENSG00000226278	NA	NA	-4.99554	-0.556298	-3.19282	0.00800422	0.999353	-3.7404
ENSG00000134440	4677	ENSG00000134440	NARS1	asparaginyl-tRNA synthetase 1	0.566416	6.14205	3.19085	0.00803307	0.999353	-2.5008
ENSG00000114374	8287	ENSG00000114374	USP9Y	ubiquitin specific peptidase 9 Y-linked	5.38741	1.44819	3.18523	0.0081162	0.999353	-3.39689
ENSG00000261338	NA	ENSG00000261338	NA	NA	0.963355	1.5256	3.18013	0.00819239	0.999353	-3.21017
ENSG00000175538	10008	ENSG00000175538	KCNE3	potassium voltage-gated channel subfamily E regulatory subunit 3	0.961012	4.28237	3.17322	0.00829668	0.999353	-2.62845
ENSG00000129824	6192	ENSG00000129824	RPS4Y1	ribosomal protein S4 Y-linked 1	7.71042	3.81872	3.16812	0.0083745	0.999353	-3.2439
ENSG00000093144	55862	ENSG00000093144	ECHDC1	ethylmalonyl-CoA decarboxylase 1	0.508173	5.71696	3.16789	0.00837795	0.999353	-2.54403
ENSG00000138604	26035	ENSG00000138604	GLCE	glucuronic acid epimerase	0.67924	3.2792	3.16392	0.00843908	0.999353	-2.79318
ENSG00000101445	26051	ENSG00000101445	PPP1R16B	protein phosphatase 1 regulatory subunit 16B	-0.713189	6.68753	-3.16343	0.00844675	0.999353	-2.52355
ENSG00000109586	51809	ENSG00000109586	GALNT7	polypeptide N-acetylgalactosaminyltransferase 7	0.602587	4.29697	3.15489	0.00857978	0.999353	-2.67802
ENSG00000010704	3077	ENSG00000010704	HFE	homeostatic iron regulator	1.13718	2.61118	3.15195	0.00862613	0.999353	-2.95081
ENSG00000226259	NA	ENSG00000226259	NA	NA	-1.96363	0.726597	-3.1451	0.00873514	0.999353	-3.49458
ENSG00000130787	9026	ENSG00000130787	HIP1R	huntingtin interacting protein 1 related	-0.827622	5.18944	-3.13552	0.00888969	0.999353	-2.60669
ENSG00000187554	7100	ENSG00000187554	TLR5	toll like receptor 5	1.28895	3.6675	3.12941	0.00898981	0.999353	-2.77095
ENSG00000272839	NA	ENSG00000272839	NA	NA	1.20749	-0.616492	3.12671	0.00903442	0.999353	-3.60168
ENSG00000173110	3310	ENSG00000173110	HSPA6	heat shock protein family A (Hsp70) member 6	0.966941	3.08184	3.1195	0.00915449	0.999353	-2.83326
ENSG00000136244	3569	ENSG00000136244	IL6	interleukin 6	-2.27767	0.679143	-3.11276	0.00926828	0.999353	-3.36962
ENSG00000231535	100873962	ENSG00000231535	LINC00278	long intergenic non-protein coding RNA 278	3.96376	-1.59242	3.10987	0.0093176	0.999353	-3.83474
ENSG00000170837	2850	ENSG00000170837	GPR27	G protein-coupled receptor 27	1.94677	2.01271	3.10899	0.0093326	0.999353	-3.08857
ENSG00000185800	1762	ENSG00000185800	DMWD	DM1 locus, WD repeat containing	-0.481936	4.1879	-3.10799	0.00934969	0.999353	-2.73194
ENSG00000156453	5097	ENSG00000156453	PCDH1	protocadherin 1	-1.96169	-0.121791	-3.10344	0.00942795	0.999353	-3.43153
ENSG00000203875	387066	ENSG00000203875	SNHG5	small nucleolar RNA host gene 5	-1.29538	5.90368	-3.10186	0.00945538	0.999353	-2.62094
ENSG00000054654	23224	ENSG00000054654	SYNE2	spectrin repeat containing nuclear envelope protein 2	-0.922895	6.74844	-3.09927	0.00950036	0.999353	-2.59758
ENSG00000162407	8613	ENSG00000162407	PLPP3	phospholipid phosphatase 3	-1.72371	-0.0193735	-3.09408	0.00959123	0.999353	-3.62581
ENSG00000133067	59352	ENSG00000133067	LGR6	leucine rich repeat containing G protein-coupled receptor 6	-0.936362	2.39473	-3.08723	0.00971226	0.999353	-2.91661
ENSG00000153113	831	ENSG00000153113	CAST	calpastatin	0.562299	8.38783	3.0794	0.00985284	0.999353	-2.61507
ENSG00000138449	30061	ENSG00000138449	SLC40A1	solute carrier family 40 member 1	1.13874	3.86554	3.07246	0.00997898	0.999353	-2.75547
ENSG00000169895	94056	ENSG00000169895	SYAP1	synapse associated protein 1	-0.559211	5.56759	-3.07117	0.0100026	0.999353	-2.66469
ENSG00000178075	54762	ENSG00000178075	GRAMD1C	GRAM domain containing 1C	-1.42159	-0.458996	-3.06827	0.0100559	0.999353	-3.70531
ENSG00000269919	NA	ENSG00000269919	NA	NA	-1.34181	0.183822	-3.06526	0.0101115	0.999353	-3.68279
ENSG00000130827	55558	ENSG00000130827	PLXNA3	plexin A3	-0.90381	4.037	-3.06513	0.010114	0.999353	-2.76985
ENSG00000177535	127623	ENSG00000177535	OR2B11	olfactory receptor family 2 subfamily B member 11	-3.65286	-1.61041	-3.06438	0.010128	0.999353	-3.86143
ENSG00000253998	NA	ENSG00000253998	NA	NA	-3.79017	1.89194	-3.06013	0.010207	0.999353	-3.46342
ENSG00000214776	NA	ENSG00000214776	NA	NA	1.73312	-0.0640641	3.04533	0.0104879	0.999353	-3.80305
ENSG00000184730	55911	ENSG00000184730	APOBR	apolipoprotein B receptor	0.589342	6.26255	3.03094	0.0107684	0.999353	-2.68719
ENSG00000162704	10092	ENSG00000162704	ARPC5	actin related protein 2/3 complex subunit 5	0.49917	8.08668	3.02744	0.0108377	0.999353	-2.67973
ENSG00000140009	2100	ENSG00000140009	ESR2	estrogen receptor 2	-1.34421	0.109111	-3.02689	0.0108486	0.999353	-3.68085
ENSG00000110002	4013	ENSG00000110002	VWA5A	von Willebrand factor A domain containing 5A	0.653568	3.4373	3.02546	0.0108772	0.999353	-2.94142
ENSG00000204131	340527	ENSG00000204131	NHSL2	NHS like 2	0.743125	4.87943	3.02405	0.0109052	0.999353	-2.73291
ENSG00000131401	256236	ENSG00000131401	NAPSB	napsin B aspartic peptidase, pseudogene	1.40771	5.98006	3.01289	0.0111309	0.999353	-2.71185
ENSG00000164442	10370	ENSG00000164442	CITED2	Cbp/p300 interacting transactivator with Glu/Asp rich carboxy-terminal domain 2	-0.680659	6.79503	-3.01014	0.0111872	0.999353	-2.70871
ENSG00000117115	11240	ENSG00000117115	PADI2	peptidyl arginine deiminase 2	2.06033	4.44427	3.00874	0.0112159	0.999353	-2.81387
ENSG00000164125	51313	ENSG00000164125	GASK1B	golgi associated kinase 1B	0.899128	6.09622	2.9958	0.0114853	0.999353	-2.73827
ENSG00000162522	57648	ENSG00000162522	KIAA1522	KIAA1522	1.47021	1.63664	2.99335	0.0115369	0.999353	-3.29629
ENSG00000103381	55313	ENSG00000103381	CPPED1	calcineurin like phosphoesterase domain containing 1	0.635136	7.38939	2.99196	0.0115665	0.999353	-2.72557
ENSG00000213462	2086	ENSG00000213462	ERV3-1	endogenous retrovirus group 3 member 1, envelope	0.932631	2.62733	2.98775	0.0116562	0.999353	-3.10908
ENSG00000104936	1760	ENSG00000104936	DMPK	DM1 protein kinase	-0.90156	3.41459	-2.98302	0.0117578	0.999353	-2.99963
ENSG00000091106	58484	ENSG00000091106	NLRC4	NLR family CARD domain containing 4	1.24782	3.3716	2.97867	0.011852	0.999353	-2.97877
ENSG00000186049	319101	ENSG00000186049	KRT73	keratin 73	-1.56535	-0.662467	-2.97477	0.011937	0.999353	-3.74313
ENSG00000130558	10439	ENSG00000130558	OLFM1	olfactomedin 1	1.21122	-0.348399	2.97028	0.0120357	0.999353	-3.28856
ENSG00000233864	NA	ENSG00000233864	NA	NA	5.39494	1.0584	2.96818	0.0120821	0.999353	-3.67073
ENSG00000039319	9765	ENSG00000039319	ZFYVE16	zinc finger FYVE-type containing 16	0.726677	3.56754	2.96784	0.0120897	0.999353	-2.95611
ENSG00000157985	116987	ENSG00000157985	AGAP1	ArfGAP with GTPase domain, ankyrin repeat and PH domain 1	-0.913573	2.43976	-2.96425	0.0121696	0.999353	-3.06867
ENSG00000124098	116151	ENSG00000124098	FAM210B	family with sequence similarity 210 member B	0.514652	4.77724	2.95861	0.0122963	0.999353	-2.81075
ENSG00000173085	27235	ENSG00000173085	COQ2	coenzyme Q2, polyprenyltransferase	0.654805	3.73437	2.951	0.0124691	0.999353	-2.98856
ENSG00000006015	55049	ENSG00000006015	REX1BD	required for excision 1-B domain containing	-0.502311	4.70547	-2.94697	0.0125615	0.999353	-2.85197
ENSG00000119457	57864	ENSG00000119457	SLC46A2	solute carrier family 46 member 2	1.14605	2.17615	2.94298	0.0126539	0.999353	-3.04877
ENSG00000127528	10365	ENSG00000127528	KLF2	Kruppel like factor 2	-0.633757	8.87898	-2.93593	0.0128186	0.999353	-2.79418
ENSG00000148600	92211	ENSG00000148600	CDHR1	cadherin related family member 1	-1.35995	0.617029	-2.93264	0.0128962	0.999353	-3.50784
ENSG00000131355	84658	ENSG00000131355	ADGRE3	adhesion G protein-coupled receptor E3	1.35366	0.386227	2.92623	0.0130487	0.999353	-3.30299
ENSG00000139597	90634	ENSG00000139597	N4BP2L1	NEDD4 binding protein 2 like 1	0.561522	4.82162	2.92178	0.0131556	0.999353	-2.86867
ENSG00000100346	8911	ENSG00000100346	CACNA1I	calcium voltage-gated channel subunit alpha1 I	-0.959401	2.51553	-2.92107	0.0131727	0.999353	-3.07949
ENSG00000149269	5058	ENSG00000149269	PAK1	p21 (RAC1) activated kinase 1	0.70524	6.47704	2.91916	0.0132191	0.999353	-2.82276
ENSG00000101425	671	ENSG00000101425	BPI	bactericidal permeability increasing protein	1.25564	1.66381	2.91535	0.0133116	0.999353	-3.15896
ENSG00000144848	64422	ENSG00000144848	ATG3	autophagy related 3	0.418504	6.55655	2.91389	0.0133474	0.999353	-2.8314
ENSG00000228223	493812	ENSG00000228223	HCG11	HLA complex group 11	0.901488	1.38891	2.90771	0.0134997	0.999353	-3.3538
ENSG00000117305	3155	ENSG00000117305	HMGCL	3-hydroxy-3-methylglutaryl-CoA lyase	0.652803	3.50511	2.90423	0.0135859	0.999353	-3.08473
ENSG00000084733	10890	ENSG00000084733	RAB10	RAB10, member RAS oncogene family	0.758034	6.73241	2.89719	0.0137627	0.999353	-2.85045
ENSG00000070761	29105	ENSG00000070761	CFAP20	cilia and flagella associated protein 20	-0.924377	4.37837	-2.89416	0.0138393	0.999353	-2.96483
ENSG00000172183	3669	ENSG00000172183	ISG20	interferon stimulated exonuclease gene 20	-0.55617	6.6198	-2.88582	0.0140525	0.999353	-2.87252
ENSG00000198585	131870	ENSG00000198585	NUDT16	nudix hydrolase 16	0.595445	5.40239	2.88326	0.0141188	0.999353	-2.89147
ENSG00000133816	9645	ENSG00000133816	MICAL2	microtubule associated monooxygenase, calponin and LIM domain containing 2	0.698204	5.02406	2.87842	0.0142447	0.999353	-2.8912
ENSG00000145545	6715	ENSG00000145545	SRD5A1	steroid 5 alpha-reductase 1	0.543124	4.1747	2.87684	0.014286	0.999353	-2.98177
ENSG00000163659	25976	ENSG00000163659	TIPARP	TCDD inducible poly(ADP-ribose) polymerase	-0.9614	6.39687	-2.86538	0.0145892	0.999353	-2.89333
ENSG00000104043	79895	ENSG00000104043	ATP8B4	ATPase phospholipid transporting 8B4 (putative)	0.724044	3.44644	2.84894	0.0150358	0.999353	-3.1186
ENSG00000154165	2838	ENSG00000154165	GPR15	G protein-coupled receptor 15	1.53157	1.32694	2.84673	0.0150968	0.999353	-3.40176
ENSG00000156026	90550	ENSG00000156026	MCU	mitochondrial calcium uniporter	0.603099	4.34519	2.84004	0.0152831	0.999353	-3.02946
ENSG00000115271	25801	ENSG00000115271	GCA	grancalcin	1.30386	5.54948	2.83889	0.0153153	0.999353	-2.94701
ENSG00000222037	NA	ENSG00000222037	NA	NA	-3.09071	1.33769	-2.83878	0.0153186	0.999353	-3.67994
ENSG00000134419	6210	ENSG00000134419	RPS15A	ribosomal protein S15a	-0.571745	6.64639	-2.83742	0.0153569	0.999353	-2.92398
ENSG00000167460	7171	ENSG00000167460	TPM4	tropomyosin 4	0.413973	8.53741	2.82662	0.0156637	0.999353	-2.92889
ENSG00000260197	NA	ENSG00000260197	NA	NA	3.87692	-1.39099	2.81933	0.0158745	0.999353	-3.9413
ENSG00000266412	8031	ENSG00000266412	NCOA4	nuclear receptor coactivator 4	0.520661	8.65804	2.81101	0.0161183	0.999353	-2.9488
ENSG00000140090	123041	ENSG00000140090	SLC24A4	solute carrier family 24 member 4	0.976799	4.42508	2.80733	0.0162273	0.999353	-3.0065
ENSG00000175899	2	ENSG00000175899	A2M	alpha-2-macroglobulin	-1.26731	0.346627	-2.80511	0.0162936	0.999353	-3.74654
ENSG00000110079	51338	ENSG00000110079	MS4A4A	membrane spanning 4-domains A4A	1.41178	3.27042	2.803	0.0163567	0.999353	-3.29059
ENSG00000211598	NA	ENSG00000211598	NA	NA	-1.65231	6.99427	-2.79726	0.0165298	0.999353	-2.97743
ENSG00000152217	26040	ENSG00000152217	SETBP1	SET binding protein 1	-0.642268	4.8035	-2.79147	0.0167058	0.999353	-3.0333
ENSG00000121316	79887	ENSG00000121316	PLBD1	phospholipase B domain containing 1	0.88736	8.72077	2.78869	0.0167912	0.999353	-2.97659
ENSG00000105447	83743	ENSG00000105447	GRWD1	glutamate rich WD repeat containing 1	-0.567634	4.22108	-2.78778	0.0168192	0.999353	-3.09041
ENSG00000137364	7172	ENSG00000137364	TPMT	thiopurine S-methyltransferase	0.602873	4.89078	2.78432	0.0169261	0.999353	-3.04073
ENSG00000137267	7280	ENSG00000137267	TUBB2A	tubulin beta 2A class IIa	-1.22114	1.45218	-2.7827	0.0169764	0.999353	-3.49512
ENSG00000130508	7837	ENSG00000130508	PXDN	peroxidasin	-1.65117	-0.369012	-2.78227	0.0169899	0.999353	-3.77957
ENSG00000035403	7414	ENSG00000035403	VCL	vinculin	0.586385	7.31761	2.78075	0.0170372	0.999353	-2.98731
ENSG00000111144	4048	ENSG00000111144	LTA4H	leukotriene A4 hydrolase	0.887864	8.42793	2.77022	0.0173689	0.999353	-2.9997
ENSG00000164543	9263	ENSG00000164543	STK17A	serine/threonine kinase 17a	-0.820925	6.386	-2.76827	0.0174311	0.999353	-3.01462
ENSG00000116918	7257	ENSG00000116918	TSNAX	translin associated factor X	0.638974	4.74937	2.76781	0.0174459	0.999353	-3.07041
ENSG00000067646	7544	ENSG00000067646	ZFY	zinc finger protein Y-linked	5.15113	1.11215	2.76563	0.0175156	0.999353	-3.75174
ENSG00000139890	161253	ENSG00000139890	REM2	RRAD and GEM like GTPase 2	-1.07348	1.46157	-2.76437	0.0175561	0.999353	-3.54778
ENSG00000273604	100170841	ENSG00000273604	EPOP	elongin BC and polycomb repressive complex 2 associated protein	-1.16081	1.89868	-2.76375	0.0175759	0.999353	-3.56748
ENSG00000162341	219931	ENSG00000162341	TPCN2	two pore segment channel 2	0.517084	4.09994	2.76266	0.0176111	0.999353	-3.12265
ENSG00000007402	9254	ENSG00000007402	CACNA2D2	calcium voltage-gated channel auxiliary subunit alpha2delta 2	-0.725427	2.76019	-2.76103	0.0176639	0.999353	-3.2026
ENSG00000165985	389941	ENSG00000165985	C1QL3	complement C1q like 3	1.23008	-0.157854	2.76055	0.0176794	0.999353	-3.78546
ENSG00000241489	NA	ENSG00000241489	NA	NA	-1.42487	-0.960792	-2.76028	0.0176882	0.999353	-3.94431
ENSG00000156414	122402	ENSG00000156414	TDRD9	tudor domain containing 9	1.44797	2.37366	2.76005	0.0176954	0.999353	-3.34883
ENSG00000068366	2182	ENSG00000068366	ACSL4	acyl-CoA synthetase long chain family member 4	0.478359	6.65233	2.75407	0.0178903	0.999353	-3.02868
ENSG00000139239	NA	ENSG00000139239	NA	NA	-0.928286	0.537271	-2.74732	0.0181129	0.999353	-3.71158
ENSG00000100554	51382	ENSG00000100554	ATP6V1D	ATPase H+ transporting V1 subunit D	0.579532	4.92113	2.74522	0.0181824	0.999353	-3.09035
ENSG00000198034	6191	ENSG00000198034	RPS4X	ribosomal protein S4 X-linked	-0.56866	10.338	-2.74045	0.0183421	0.999353	-3.04469
ENSG00000020633	864	ENSG00000020633	RUNX3	RUNX family transcription factor 3	-0.557127	8.67752	-2.73924	0.0183828	0.999353	-3.03851
ENSG00000242125	8420	ENSG00000242125	SNHG3	small nucleolar RNA host gene 3	-0.571551	5.70735	-2.73848	0.0184083	0.999353	-3.06118
ENSG00000114904	6787	ENSG00000114904	NEK4	NIMA related kinase 4	0.790794	4.1161	2.73717	0.0184525	0.999353	-3.15909
ENSG00000084110	3034	ENSG00000084110	HAL	histidine ammonia-lyase	0.916839	2.55765	2.73697	0.0184593	0.999353	-3.32928
ENSG00000211952	NA	ENSG00000211952	NA	NA	-2.57752	-0.301515	-2.73477	0.0185335	0.999353	-3.89169
ENSG00000214900	283551	ENSG00000214900	LINC01588	long intergenic non-protein coding RNA 1588	-0.728882	2.33015	-2.73137	0.0186494	0.999353	-3.35672
ENSG00000165389	171546	ENSG00000165389	SPTSSA	serine palmitoyltransferase small subunit A	0.532467	5.1964	2.72744	0.0187838	0.999353	-3.09432
ENSG00000070404	10272	ENSG00000070404	FSTL3	follistatin like 3	1.25598	1.45655	2.72583	0.0188394	0.999353	-3.55177
ENSG00000124104	90203	ENSG00000124104	SNX21	sorting nexin family member 21	0.649766	1.93453	2.72483	0.018874	0.999353	-3.42394
ENSG00000226752	253039	ENSG00000226752	CUTALP	cutA divalent cation tolerance homolog-like, pseudogene	0.771759	4.29993	2.72227	0.0189626	0.999353	-3.1279
ENSG00000102554	688	ENSG00000102554	KLF5	Kruppel like factor 5	-1.60689	1.81188	-2.72198	0.0189727	0.999353	-3.46075
ENSG00000186352	353322	ENSG00000186352	ANKRD37	ankyrin repeat domain 37	-0.892334	1.38311	-2.72051	0.0190236	0.999353	-3.56116
ENSG00000151116	55293	ENSG00000151116	UEVLD	UEV and lactate/malate dehyrogenase domains	0.695537	3.8221	2.71893	0.0190786	0.999353	-3.21776
ENSG00000082074	2533	ENSG00000082074	FYB1	FYN binding protein 1	0.508749	9.1149	2.71796	0.0191127	0.999353	-3.06613
ENSG00000129116	23022	ENSG00000129116	PALLD	palladin, cytoskeletal associated protein	0.601083	3.30772	2.71633	0.0191696	0.999353	-3.21771
ENSG00000101347	25939	ENSG00000101347	SAMHD1	SAM and HD domain containing deoxynucleoside triphosphate triphosphohydrolase 1	0.763016	8.93078	2.71341	0.0192724	0.999353	-3.07155
ENSG00000235505	643733	ENSG00000235505	CASP17P	caspase 17, pseudogene	-0.728565	2.2756	-2.70016	0.019745	0.999353	-3.43243
ENSG00000091262	368	ENSG00000091262	ABCC6	ATP binding cassette subfamily C member 6	1.03146	1.3779	2.69937	0.0197737	0.999353	-3.54663
ENSG00000096654	7738	ENSG00000096654	ZNF184	zinc finger protein 184	-0.925345	2.66753	-2.69316	0.0199993	0.999353	-3.36137
ENSG00000135363	4005	ENSG00000135363	LMO2	LIM domain only 2	0.862676	5.5708	2.692	0.0200418	0.999353	-3.11125
ENSG00000240859	100507642	ENSG00000240859	LOC100507642	uncharacterized LOC100507642	1.50773	1.20277	2.69102	0.020078	0.999353	-3.637
ENSG00000134247	5738	ENSG00000134247	PTGFRN	prostaglandin F2 receptor inhibitor	0.902781	1.80791	2.6811	0.0204452	0.999353	-3.53229
ENSG00000154620	9087	ENSG00000154620	TMSB4Y	thymosin beta 4 Y-linked	4.10189	-1.07651	2.68009	0.0204829	0.999353	-3.9705
ENSG00000122986	84329	ENSG00000122986	HVCN1	hydrogen voltage gated channel 1	0.511601	5.1618	2.67964	0.0204998	0.999353	-3.13742
ENSG00000182809	1397	ENSG00000182809	CRIP2	cysteine rich protein 2	-0.798261	1.87225	-2.67943	0.0205078	0.999353	-3.38563
ENSG00000279908	NA	ENSG00000279908	NA	NA	-0.959893	1.33762	-2.67781	0.0205687	0.999353	-3.57654
ENSG00000151208	9231	ENSG00000151208	DLG5	discs large MAGUK scaffold protein 5	-0.894115	1.72084	-2.66534	0.0210428	0.999353	-3.48781
ENSG00000133030	23164	ENSG00000133030	MPRIP	myosin phosphatase Rho interacting protein	-0.432026	6.78436	-2.66358	0.0211105	0.999353	-3.13631
ENSG00000127838	25953	ENSG00000127838	PNKD	PNKD metallo-beta-lactamase domain containing	0.753621	5.82906	2.66327	0.0211224	0.999353	-3.14821
ENSG00000160271	5900	ENSG00000160271	RALGDS	ral guanine nucleotide dissociation stimulator	-0.405746	6.5458	-2.66242	0.0211553	0.999353	-3.1398
ENSG00000111796	3820	ENSG00000111796	KLRB1	killer cell lectin like receptor B1	-1.34859	4.93219	-2.66226	0.0211612	0.999353	-3.15915
ENSG00000166033	5654	ENSG00000166033	HTRA1	HtrA serine peptidase 1	1.20083	0.0113615	2.66076	0.0212195	0.999353	-3.82168
ENSG00000166068	161742	ENSG00000166068	SPRED1	sprouty related EVH1 domain containing 1	0.889484	1.66377	2.66065	0.0212237	0.999353	-3.49026
ENSG00000138594	29766	ENSG00000138594	TMOD3	tropomodulin 3	0.785141	5.95021	2.65448	0.0214641	0.999353	-3.16002
ENSG00000116489	829	ENSG00000116489	CAPZA1	capping actin protein of muscle Z-line subunit alpha 1	0.600133	8.08698	2.65059	0.0216171	0.999353	-3.14961
ENSG00000257950	100533970	ENSG00000257950	P2RX5-TAX1BP3	P2RX5-TAX1BP3 readthrough (NMD candidate)	-1.13124	0.310167	-2.64819	0.0217122	0.999353	-3.80907
ENSG00000228314	54055	ENSG00000228314	CYP4F29P	cytochrome P450 family 4 subfamily F member 29, pseudogene	-3.11561	-0.740064	-2.6439	0.0218827	0.999353	-3.92871
ENSG00000256043	1519	ENSG00000256043	CTSO	cathepsin O	0.484349	5.20232	2.64287	0.0219241	0.999353	-3.1784
ENSG00000215388	NA	ENSG00000215388	NA	NA	-1.72441	-0.68937	-2.64186	0.0219646	0.999353	-3.95011
ENSG00000165476	221035	ENSG00000165476	REEP3	receptor accessory protein 3	0.481845	4.8916	2.6405	0.0220193	0.999353	-3.20461
ENSG00000233038	NA	ENSG00000233038	NA	NA	0.871403	1.82623	2.63883	0.0220866	0.999353	-3.49266
ENSG00000150991	7316	ENSG00000150991	UBC	ubiquitin C	-0.467738	10.9534	-2.63469	0.0222539	0.999353	-3.17988
ENSG00000241244	NA	ENSG00000241244	NA	NA	-2.69451	2.26172	-2.63182	0.0223709	0.999353	-3.62916
ENSG00000171055	9637	ENSG00000171055	FEZ2	fasciculation and elongation protein zeta 2	0.530383	4.39918	2.62859	0.0225032	0.999353	-3.25162
ENSG00000172602	27289	ENSG00000172602	RND1	Rho family GTPase 1	-2.32613	0.296298	-2.62842	0.0225101	0.999353	-3.88994
ENSG00000171492	55144	ENSG00000171492	LRRC8D	leucine rich repeat containing 8 VRAC subunit D	0.599295	5.75439	2.61544	0.0230493	0.999353	-3.20777
ENSG00000130363	83861	ENSG00000130363	RSPH3	radial spoke head 3	0.653902	2.86291	2.61391	0.023114	0.999353	-3.41759
ENSG00000188486	3014	ENSG00000188486	H2AX	H2A.X variant histone	-1.166	5.62887	-2.60328	0.0235663	0.999353	-3.24215
ENSG00000197930	30001	ENSG00000197930	ERO1A	endoplasmic reticulum oxidoreductase 1 alpha	0.406116	6.41036	2.60219	0.0236131	0.999353	-3.21784
ENSG00000063241	79763	ENSG00000063241	ISOC2	isochorismatase domain containing 2	-0.489626	4.54739	-2.60146	0.0236447	0.999353	-3.30685
ENSG00000132478	85451	ENSG00000132478	UNK	unk zinc finger	-0.405494	4.55569	-2.59595	0.0238833	0.999353	-3.27488
ENSG00000160352	148206	ENSG00000160352	ZNF714	zinc finger protein 714	-0.71172	3.16405	-2.59211	0.024051	0.999353	-3.45312
ENSG00000273237	NA	ENSG00000273237	NA	NA	-1.21062	-0.00139232	-2.59193	0.0240588	0.999353	-3.90649
ENSG00000267174	NA	ENSG00000267174	NA	NA	1.52508	1.39825	2.59129	0.0240871	0.999353	-3.64173
ENSG00000185920	5727	ENSG00000185920	PTCH1	patched 1	-0.689884	3.57936	-2.58864	0.0242034	0.999353	-3.31707
ENSG00000139289	22822	ENSG00000139289	PHLDA1	pleckstrin homology like domain family A member 1	-1.10409	2.8773	-2.58731	0.0242622	0.999353	-3.45425
ENSG00000148110	84641	ENSG00000148110	MFSD14B	major facilitator superfamily domain containing 14B	1.06044	5.40109	2.58575	0.0243314	0.999353	-3.25249
ENSG00000083290	9706	ENSG00000083290	ULK2	unc-51 like autophagy activating kinase 2	0.600489	4.26218	2.58534	0.0243494	0.999353	-3.27739
ENSG00000008130	65220	ENSG00000008130	NADK	NAD kinase	0.571017	7.02706	2.58502	0.0243636	0.999353	-3.23332
ENSG00000254635	NA	ENSG00000254635	NA	NA	0.432826	4.81339	2.58278	0.0244634	0.999353	-3.26625
ENSG00000164251	2150	ENSG00000164251	F2RL1	F2R like trypsin receptor 1	0.876578	2.33625	2.58084	0.02455	0.999353	-3.46435
ENSG00000136100	51028	ENSG00000136100	VPS36	vacuolar protein sorting 36 homolog	0.638147	5.37416	2.57722	0.0247122	0.999353	-3.26175
ENSG00000270959	339929	ENSG00000270959	LPP-AS2	LPP antisense RNA 2	1.078	0.22495	2.57286	0.0249094	0.999353	-3.81702
ENSG00000085491	29957	ENSG00000085491	SLC25A24	solute carrier family 25 member 24	0.69826	5.49286	2.57244	0.0249284	0.999353	-3.26403
ENSG00000105514	9545	ENSG00000105514	RAB3D	RAB3D, member RAS oncogene family	0.640208	4.2721	2.57121	0.0249846	0.999353	-3.29364
ENSG00000173848	10276	ENSG00000173848	NET1	neuroepithelial cell transforming 1	-0.778047	4.71034	-2.56797	0.0251324	0.999353	-3.33441
ENSG00000164308	64167	ENSG00000164308	ERAP2	endoplasmic reticulum aminopeptidase 2	-2.45091	7.04537	-2.56563	0.0252395	0.999353	-3.2602
ENSG00000103257	8140	ENSG00000103257	SLC7A5	solute carrier family 7 member 5	-1.07563	6.18201	-2.56493	0.0252718	0.999353	-3.26998
ENSG00000117010	127396	ENSG00000117010	ZNF684	zinc finger protein 684	-0.836681	1.74181	-2.56458	0.0252877	0.999353	-3.6818
ENSG00000133318	10313	ENSG00000133318	RTN3	reticulon 3	0.526362	7.58745	2.56438	0.025297	0.999353	-3.25721
ENSG00000120868	317	ENSG00000120868	APAF1	apoptotic peptidase activating factor 1	0.878953	5.15817	2.56264	0.0253774	0.999353	-3.28082
ENSG00000145332	57563	ENSG00000145332	KLHL8	kelch like family member 8	0.616855	4.1518	2.56051	0.0254757	0.999353	-3.34178
ENSG00000182923	80254	ENSG00000182923	CEP63	centrosomal protein 63	0.393796	4.48934	2.55967	0.0255149	0.999353	-3.32214
ENSG00000237846	NA	ENSG00000237846	NA	NA	1.91597	0.499965	2.55813	0.0255867	0.999353	-3.82293
ENSG00000168310	3660	ENSG00000168310	IRF2	interferon regulatory factor 2	0.592169	6.26585	2.55769	0.0256068	0.999353	-3.27307
ENSG00000230795	NA	ENSG00000230795	NA	NA	-1.0602	1.25461	-2.55394	0.0257825	0.999353	-3.72596
ENSG00000135144	1840	ENSG00000135144	DTX1	deltex E3 ubiquitin ligase 1	-0.919342	3.06223	-2.55031	0.0259532	0.999353	-3.44014
ENSG00000248429	285505	ENSG00000248429	FAM198B-AS1	FAM198B antisense RNA 1	1.14802	2.1233	2.55004	0.0259659	0.999353	-3.58217
ENSG00000131459	9945	ENSG00000131459	GFPT2	glutamine-fructose-6-phosphate transaminase 2	-1.44765	-0.705058	-2.54921	0.0260051	0.999353	-4.03677
ENSG00000114480	2632	ENSG00000114480	GBE1	1,4-alpha-glucan branching enzyme 1	0.603104	3.6886	2.54468	0.0262201	0.999353	-3.41055
ENSG00000115306	6711	ENSG00000115306	SPTBN1	spectrin beta, non-erythrocytic 1	-0.612533	7.10498	-2.5371	0.0265845	0.999353	-3.29332
ENSG00000154611	143471	ENSG00000154611	PSMA8	proteasome 20S subunit alpha 8	1.3908	-0.357268	2.53654	0.0266114	0.999353	-4.04462
ENSG00000213741	6235	ENSG00000213741	RPS29	ribosomal protein S29	-0.55789	8.22197	-2.53275	0.0267956	0.999353	-3.29607
ENSG00000198208	83694	ENSG00000198208	RPS6KL1	ribosomal protein S6 kinase like 1	-1.22996	0.891453	-2.53176	0.0268437	0.999353	-3.81125
ENSG00000233369	100093631	ENSG00000233369	GTF2IP4	general transcription factor IIi pseudogene 4	0.493449	4.50854	2.53084	0.0268885	0.999353	-3.33429
ENSG00000092758	1299	ENSG00000092758	COL9A3	collagen type IX alpha 3 chain	1.36421	1.58202	2.53028	0.0269159	0.999353	-3.71604
ENSG00000011198	51099	ENSG00000011198	ABHD5	abhydrolase domain containing 5	0.447279	3.97927	2.52765	0.0270448	0.999353	-3.38592
ENSG00000197548	10533	ENSG00000197548	ATG7	autophagy related 7	0.44373	4.88359	2.52639	0.0271071	0.999353	-3.33419
ENSG00000072110	87	ENSG00000072110	ACTN1	actinin alpha 1	0.757778	6.62228	2.52516	0.0271678	0.999353	-3.30776
ENSG00000102893	5257	ENSG00000102893	PHKB	phosphorylase kinase regulatory subunit beta	0.359361	6.02046	2.52447	0.027202	0.999353	-3.31498
ENSG00000198121	1902	ENSG00000198121	LPAR1	lysophosphatidic acid receptor 1	1.14278	1.52036	2.52235	0.0273066	0.999353	-3.63441
ENSG00000101307	10326	ENSG00000101307	SIRPB1	signal regulatory protein beta 1	1.16773	6.35474	2.51375	0.0277367	0.999353	-3.32529
ENSG00000105287	25865	ENSG00000105287	PRKD2	protein kinase D2	-0.409836	6.5036	-2.51352	0.0277485	0.999353	-3.3252
ENSG00000143797	129642	ENSG00000143797	MBOAT2	membrane bound O-acyltransferase domain containing 2	1.10427	2.005	2.51025	0.0279135	0.999353	-3.56556
ENSG00000181026	64782	ENSG00000181026	AEN	apoptosis enhancing nuclease	-0.813629	5.01315	-2.50923	0.0279656	0.999353	-3.35897
ENSG00000177954	6232	ENSG00000177954	RPS27	ribosomal protein S27	-0.392791	10.3047	-2.50675	0.0280917	0.999353	-3.33391
ENSG00000115902	6509	ENSG00000115902	SLC1A4	solute carrier family 1 member 4	-0.546693	5.82116	-2.50398	0.0282333	0.999353	-3.35033
ENSG00000119321	23307	ENSG00000119321	FKBP15	FKBP prolyl isomerase 15	0.563335	6.67289	2.50383	0.0282412	0.999353	-3.33563
ENSG00000111537	3458	ENSG00000111537	IFNG	interferon gamma	-1.82653	4.32831	-2.50381	0.0282418	0.999353	-3.44622
ENSG00000111671	84727	ENSG00000111671	SPSB2	splA/ryanodine receptor domain and SOCS box containing 2	-0.782069	2.24965	-2.50329	0.0282687	0.999353	-3.60868
ENSG00000068878	23198	ENSG00000068878	PSME4	proteasome activator subunit 4	-0.446747	6.30185	-2.49747	0.0285688	0.999353	-3.34749
ENSG00000179869	154664	ENSG00000179869	ABCA13	ATP binding cassette subfamily A member 13	2.88862	0.0767698	2.49515	0.0286897	0.999353	-3.78583
ENSG00000281162	NA	ENSG00000281162	NA	NA	1.22796	-0.0991764	2.4937	0.0287654	0.999353	-4.00043
ENSG00000224080	NA	ENSG00000224080	NA	NA	-1.08358	1.00554	-2.49359	0.0287709	0.999353	-3.79293
ENSG00000162927	150962	ENSG00000162927	PUS10	pseudouridine synthase 10	-0.630487	3.00571	-2.49242	0.028832	0.999353	-3.53513
ENSG00000105373	29997	ENSG00000105373	NOP53	NOP53 ribosome biogenesis factor	-0.458193	8.65598	-2.49176	0.0288665	0.999353	-3.34735
ENSG00000197077	85379	ENSG00000197077	KIAA1671	KIAA1671	-1.0475	3.47529	-2.48668	0.0291338	0.999353	-3.48583
ENSG00000233762	NA	ENSG00000233762	NA	NA	-0.716918	2.85827	-2.48666	0.0291349	0.999353	-3.57751
ENSG00000155827	56254	ENSG00000155827	RNF20	ring finger protein 20	0.720004	5.03987	2.48635	0.0291512	0.999353	-3.38227
ENSG00000180370	5062	ENSG00000180370	PAK2	p21 (RAC1) activated kinase 2	0.501807	7.82422	2.48448	0.0292502	0.999353	-3.35658
ENSG00000077380	1781	ENSG00000077380	DYNC1I2	dynein cytoplasmic 1 intermediate chain 2	0.614194	5.64041	2.48372	0.0292905	0.999353	-3.37072
ENSG00000256705	NA	ENSG00000256705	NA	NA	-1.31139	-0.0722905	-2.48267	0.0293467	0.999353	-3.98207
ENSG00000180229	283755	ENSG00000180229	HERC2P3	hect domain and RLD 2 pseudogene 3	1.4717	2.30188	2.481	0.0294353	0.999353	-3.59083
ENSG00000173638	6573	ENSG00000173638	SLC19A1	solute carrier family 19 member 1	0.547582	4.22524	2.47938	0.0295223	0.999353	-3.42123
ENSG00000100266	11252	ENSG00000100266	PACSIN2	protein kinase C and casein kinase substrate in neurons 2	0.389687	5.69345	2.47936	0.0295233	0.999353	-3.37289
ENSG00000126860	2123	ENSG00000126860	EVI2A	ecotropic viral integration site 2A	0.513651	6.4568	2.47422	0.0297998	0.999353	-3.37245
ENSG00000121691	847	ENSG00000121691	CAT	catalase	0.472981	7.25659	2.46982	0.0300382	0.999353	-3.3758
ENSG00000162702	23528	ENSG00000162702	ZNF281	zinc finger protein 281	0.534463	5.45724	2.46879	0.0300943	0.999353	-3.38964
ENSG00000180155	66004	ENSG00000180155	LYNX1	Ly6/neurotoxin 1	1.05709	0.47695	2.46343	0.0303879	0.999353	-3.76068
ENSG00000138801	9061	ENSG00000138801	PAPSS1	3'-phosphoadenosine 5'-phosphosulfate synthase 1	0.485787	5.43498	2.46307	0.030408	0.999353	-3.39786
ENSG00000179152	285343	ENSG00000179152	TCAIM	T cell activation inhibitor, mitochondrial	0.543745	4.16988	2.46249	0.0304397	0.999353	-3.4525
ENSG00000156931	23355	ENSG00000156931	VPS8	VPS8 subunit of CORVET complex	0.359857	5.01746	2.46246	0.0304416	0.999353	-3.40573
ENSG00000118564	26234	ENSG00000118564	FBXL5	F-box and leucine rich repeat protein 5	0.633938	7.48917	2.45783	0.0306983	0.999353	-3.38996
ENSG00000103544	57020	ENSG00000103544	VPS35L	VPS35 endosomal protein sorting factor like	0.436922	5.79519	2.45639	0.030778	0.999353	-3.40117
ENSG00000105849	221830	ENSG00000105849	TWISTNB	TWIST neighbor	-0.825003	4.45021	-2.45502	0.0308547	0.999353	-3.44781
ENSG00000198682	9060	ENSG00000198682	PAPSS2	3'-phosphoadenosine 5'-phosphosulfate synthase 2	0.935822	2.28821	2.45142	0.0310563	0.999353	-3.62914
ENSG00000122729	48	ENSG00000122729	ACO1	aconitase 1	0.654253	3.14462	2.45015	0.0311277	0.999353	-3.53425
ENSG00000215114	137886	ENSG00000215114	UBXN2B	UBX domain protein 2B	0.626734	5.16327	2.44885	0.0312014	0.999353	-3.42195
ENSG00000028528	6642	ENSG00000028528	SNX1	sorting nexin 1	0.467598	6.47943	2.44869	0.0312105	0.999353	-3.40548
ENSG00000008516	64386	ENSG00000008516	MMP25	matrix metallopeptidase 25	1.17546	3.58023	2.4468	0.0313175	0.999353	-3.52914
ENSG00000126012	8242	ENSG00000126012	KDM5C	lysine demethylase 5C	-0.641939	6.37212	-2.44663	0.0313271	0.999353	-3.40781
ENSG00000215458	284837	ENSG00000215458	AATBC	apoptosis associated transcript in bladder cancer	1.00898	2.18515	2.44084	0.0316572	0.999353	-3.56623
ENSG00000134313	57498	ENSG00000134313	KIDINS220	kinase D interacting substrate 220	0.503755	6.21951	2.43982	0.0317156	0.999353	-3.41644
ENSG00000196453	27153	ENSG00000196453	ZNF777	zinc finger protein 777	-0.608497	4.47414	-2.43792	0.0318245	0.999353	-3.4608
ENSG00000137845	102	ENSG00000137845	ADAM10	ADAM metallopeptidase domain 10	0.529192	7.3167	2.43687	0.0318855	0.999353	-3.41626
ENSG00000083454	5026	ENSG00000083454	P2RX5	purinergic receptor P2X 5	-0.967259	4.2211	-2.43536	0.0319723	0.999353	-3.48077
ENSG00000170909	126014	ENSG00000170909	OSCAR	osteoclast associated Ig-like receptor	1.1701	5.39159	2.43523	0.0319802	0.999353	-3.42757
ENSG00000184205	64061	ENSG00000184205	TSPYL2	TSPY like 2	-1.33584	5.33941	-2.43495	0.0319964	0.999353	-3.43017
ENSG00000142794	84224	ENSG00000142794	NBPF3	NBPF member 3	1.02221	1.83175	2.43381	0.0320622	0.999353	-3.71578
ENSG00000106780	1955	ENSG00000106780	MEGF9	multiple EGF like domains 9	0.747241	7.23204	2.43195	0.0321703	0.999353	-3.42252
ENSG00000143412	8416	ENSG00000143412	ANXA9	annexin A9	0.757736	1.06693	2.43133	0.0322063	0.999353	-3.76022
ENSG00000116678	3953	ENSG00000116678	LEPR	leptin receptor	0.712031	2.53705	2.43053	0.0322532	0.999353	-3.6324
ENSG00000073921	8301	ENSG00000073921	PICALM	phosphatidylinositol binding clathrin assembly protein	0.411109	7.94634	2.4295	0.0323131	0.999353	-3.42464
ENSG00000142173	1292	ENSG00000142173	COL6A2	collagen type VI alpha 2 chain	-0.929836	3.85403	-2.4265	0.0324889	0.999353	-3.46446
ENSG00000128311	7263	ENSG00000128311	TST	thiosulfate sulfurtransferase	0.624604	3.11888	2.42627	0.0325023	0.999353	-3.56968
ENSG00000112146	26268	ENSG00000112146	FBXO9	F-box protein 9	0.446127	5.70772	2.42601	0.0325175	0.999353	-3.4379
ENSG00000253251	112441434	ENSG00000253251	SHLD3	shieldin complex subunit 3	-0.668689	2.99482	-2.41978	0.0328861	0.999353	-3.61789
ENSG00000072952	10335	ENSG00000072952	MRVI1	murine retrovirus integration site 1 homolog	0.88783	2.63845	2.4186	0.0329564	0.999353	-3.62788
ENSG00000170006	201799	ENSG00000170006	TMEM154	transmembrane protein 154	0.506413	5.56365	2.4181	0.0329857	0.999353	-3.44535
ENSG00000189127	340120	ENSG00000189127	ANKRD34B	ankyrin repeat domain 34B	1.4746	0.0590892	2.41397	0.0332334	0.999353	-3.94752
ENSG00000116266	6814	ENSG00000116266	STXBP3	syntaxin binding protein 3	0.416009	5.40318	2.41289	0.0332982	0.999353	-3.45779
ENSG00000134955	219855	ENSG00000134955	SLC37A2	solute carrier family 37 member 2	0.724169	4.16014	2.41196	0.0333541	0.999353	-3.47401
ENSG00000250510	27239	ENSG00000250510	GPR162	G protein-coupled receptor 162	0.891201	3.02363	2.40886	0.0335414	0.999353	-3.5421
ENSG00000168564	55602	ENSG00000168564	CDKN2AIP	CDKN2A interacting protein	-0.787567	5.11885	-2.40769	0.0336123	0.999353	-3.47173
ENSG00000081026	260425	ENSG00000081026	MAGI3	membrane associated guanylate kinase, WW and PDZ domain containing 3	0.923653	0.879998	2.4074	0.0336297	0.999353	-3.86544
ENSG00000141698	115024	ENSG00000141698	NT5C3B	5'-nucleotidase, cytosolic IIIB	-0.995806	3.46777	-2.40573	0.0337317	0.999353	-3.55562
ENSG00000125462	10485	ENSG00000125462	C1orf61	chromosome 1 open reading frame 61	-1.50727	-0.370269	-2.40571	0.0337327	0.999353	-4.01401
ENSG00000171522	5734	ENSG00000171522	PTGER4	prostaglandin E receptor 4	-0.764811	6.49738	-2.40404	0.0338344	0.999353	-3.45832
ENSG00000137767	58472	ENSG00000137767	SQOR	sulfide quinone oxidoreductase	0.439202	5.68581	2.40371	0.033855	0.999353	-3.46902
ENSG00000143353	127018	ENSG00000143353	LYPLAL1	lysophospholipase like 1	0.530317	2.82077	2.40277	0.0339123	0.999353	-3.62738
ENSG00000136436	10241	ENSG00000136436	CALCOCO2	calcium binding and coiled-coil domain 2	0.400757	7.20105	2.40242	0.033934	0.999353	-3.45954
ENSG00000115159	2820	ENSG00000115159	GPD2	glycerol-3-phosphate dehydrogenase 2	0.448328	4.89568	2.40182	0.0339704	0.999353	-3.48983
ENSG00000130940	54897	ENSG00000130940	CASZ1	castor zinc finger 1	-0.768364	3.19712	-2.40085	0.0340298	0.999353	-3.58074
ENSG00000129007	91860	ENSG00000129007	CALML4	calmodulin like 4	0.704007	2.2086	2.39808	0.0342008	0.999353	-3.68694
ENSG00000276853	NA	ENSG00000276853	NA	NA	0.95042	0.958781	2.39796	0.0342083	0.999353	-3.8509
ENSG00000131018	23345	ENSG00000131018	SYNE1	spectrin repeat containing nuclear envelope protein 1	-0.522513	6.82312	-2.39518	0.0343799	0.999353	-3.46869
ENSG00000211455	23012	ENSG00000211455	STK38L	serine/threonine kinase 38 like	0.506996	4.39679	2.39404	0.034451	0.999353	-3.50478
ENSG00000007516	8938	ENSG00000007516	BAIAP3	BAI1 associated protein 3	-1.3109	2.18598	-2.39292	0.0345204	0.999353	-3.70959
ENSG00000197561	1991	ENSG00000197561	ELANE	elastase, neutrophil expressed	2.04338	0.0264113	2.39289	0.0345224	0.999353	-4.05557
ENSG00000164116	2982	ENSG00000164116	GUCY1A1	guanylate cyclase 1 soluble subunit alpha 1	1.30691	1.57797	2.39236	0.0345557	0.999353	-3.74251
ENSG00000188811	387921	ENSG00000188811	NHLRC3	NHL repeat containing 3	0.562595	3.79851	2.39222	0.0345645	0.999353	-3.54535
ENSG00000069329	55737	ENSG00000069329	VPS35	VPS35 retromer complex component	0.589747	6.26662	2.38831	0.0348092	0.999353	-3.48039
ENSG00000211765	NA	ENSG00000211765	NA	NA	-1.42025	-0.238652	-2.38717	0.0348809	0.999353	-4.04193
ENSG00000101901	79868	ENSG00000101901	ALG13	ALG13 UDP-N-acetylglucosaminyltransferase subunit	-0.471985	4.84399	-2.38638	0.0349305	0.999353	-3.50142
ENSG00000071246	22846	ENSG00000071246	VASH1	vasohibin 1	1.02106	2.84924	2.38602	0.0349531	0.999353	-3.57446
ENSG00000171101	284367	ENSG00000171101	SIGLEC17P	sialic acid binding Ig like lectin 17, pseudogene	-0.943574	1.60813	-2.38473	0.0350344	0.999353	-3.69117
ENSG00000256582	NA	ENSG00000256582	NA	NA	-0.895258	0.688438	-2.38358	0.0351075	0.999353	-3.94063
ENSG00000021355	1992	ENSG00000021355	SERPINB1	serpin family B member 1	0.512378	8.05722	2.38166	0.0352291	0.999353	-3.48418
ENSG00000125257	10257	ENSG00000125257	ABCC4	ATP binding cassette subfamily C member 4	0.643715	3.57434	2.38093	0.0352755	0.999353	-3.56889
ENSG00000203666	84288	ENSG00000203666	EFCAB2	EF-hand calcium binding domain 2	1.26351	1.5006	2.37951	0.0353656	0.999353	-3.83538
ENSG00000232818	256355	ENSG00000232818	RPS2P32	ribosomal protein S2 pseudogene 32	-0.918715	0.203512	-2.37821	0.0354489	0.999353	-4.0148
ENSG00000153214	84910	ENSG00000153214	TMEM87B	transmembrane protein 87B	0.494526	5.03298	2.37736	0.0355033	0.999353	-3.50494
ENSG00000099994	56241	ENSG00000099994	SUSD2	sushi domain containing 2	-0.870145	-0.0397075	-2.37734	0.0355045	0.999353	-3.99473
ENSG00000260588	NA	ENSG00000260588	NA	NA	0.922114	-0.996158	2.37714	0.0355171	0.999353	-4.07226
ENSG00000267296	80054	ENSG00000267296	CEBPA-DT	CEBPA divergent transcript	0.969039	-0.653648	2.37697	0.035528	0.999353	-4.02038
ENSG00000144659	54977	ENSG00000144659	SLC25A38	solute carrier family 25 member 38	-0.509525	4.94163	-2.37675	0.0355423	0.999353	-3.51028
ENSG00000187210	2650	ENSG00000187210	GCNT1	glucosaminyl (N-acetyl) transferase 1	0.919678	3.50209	2.37482	0.0356665	0.999353	-3.60092
ENSG00000168710	10768	ENSG00000168710	AHCYL1	adenosylhomocysteinase like 1	0.525354	6.32394	2.3723	0.0358286	0.999353	-3.49932
ENSG00000079313	57455	ENSG00000079313	REXO1	RNA exonuclease 1 homolog	-0.503008	5.70182	-2.37094	0.0359163	0.999353	-3.50407
ENSG00000164221	153733	ENSG00000164221	CCDC112	coiled-coil domain containing 112	0.577755	3.10199	2.36992	0.0359827	0.999353	-3.62353
ENSG00000157514	1831	ENSG00000157514	TSC22D3	TSC22 domain family member 3	-0.818872	9.76554	-2.36741	0.0361455	0.999353	-3.50322
ENSG00000211955	NA	ENSG00000211955	NA	NA	-2.17665	5.20477	-2.36686	0.0361812	0.999353	-3.54398
ENSG00000197530	142678	ENSG00000197530	MIB2	mindbomb E3 ubiquitin protein ligase 2	-0.443458	4.78656	-2.36342	0.0364064	0.999353	-3.52345
ENSG00000171860	719	ENSG00000171860	C3AR1	complement C3a receptor 1	1.16966	5.20387	2.36188	0.0365075	0.999353	-3.53271
ENSG00000113231	8622	ENSG00000113231	PDE8B	phosphodiesterase 8B	1.39459	-0.527509	2.36184	0.0365099	0.999353	-4.07067
ENSG00000138246	23317	ENSG00000138246	DNAJC13	DnaJ heat shock protein family (Hsp40) member C13	0.479688	6.17498	2.36027	0.0366132	0.999353	-3.51453
ENSG00000260630	197187	ENSG00000260630	SNAI3-AS1	SNAI3 antisense RNA 1	0.89267	0.649461	2.35983	0.0366423	0.999353	-3.90617
ENSG00000261324	NA	ENSG00000261324	NA	NA	-1.0832	1.0804	-2.35732	0.0368086	0.999353	-3.87017
ENSG00000198393	7574	ENSG00000198393	ZNF26	zinc finger protein 26	-0.511312	4.03186	-2.35695	0.0368332	0.999353	-3.56587
ENSG00000218175	NA	ENSG00000218175	NA	NA	-0.861618	0.683102	-2.35606	0.036892	0.999353	-3.9389
ENSG00000239951	NA	ENSG00000239951	NA	NA	-1.58075	7.27514	-2.35408	0.0370237	0.999353	-3.52121
ENSG00000144824	90102	ENSG00000144824	PHLDB2	pleckstrin homology like domain family B member 2	-0.74295	1.5579	-2.35308	0.0370903	0.999353	-3.79864
ENSG00000161405	22806	ENSG00000161405	IKZF3	IKAROS family zinc finger 3	-0.55946	6.95024	-2.34849	0.0373981	0.999353	-3.52654
ENSG00000169508	1880	ENSG00000169508	GPR183	G protein-coupled receptor 183	-0.925767	6.4975	-2.34801	0.0374304	0.999353	-3.52681
ENSG00000115325	1796	ENSG00000115325	DOK1	docking protein 1	0.42831	4.48379	2.34702	0.0374974	0.999353	-3.55349
ENSG00000145569	54491	ENSG00000145569	OTULINL	OTU deubiquitinase with linear linkage specificity like	0.376281	5.62253	2.34566	0.037589	0.999353	-3.5349
ENSG00000157240	8321	ENSG00000157240	FZD1	frizzled class receptor 1	0.994171	3.89548	2.34393	0.0377062	0.999353	-3.5851
ENSG00000176390	51379	ENSG00000176390	CRLF3	cytokine receptor like factor 3	0.394793	5.24382	2.34089	0.0379131	0.999353	-3.54248
ENSG00000162415	57643	ENSG00000162415	ZSWIM5	zinc finger SWIM-type containing 5	-1.16328	-0.243374	-2.34036	0.0379489	0.999353	-3.97531
ENSG00000211949	NA	ENSG00000211949	NA	NA	-1.35197	7.00165	-2.33985	0.0379837	0.999353	-3.53845
ENSG00000054282	10806	ENSG00000054282	SDCCAG8	serologically defined colon cancer antigen 8	0.471701	4.12998	2.33943	0.0380123	0.999353	-3.57984
ENSG00000274922	NA	ENSG00000274922	NA	NA	0.874728	1.94056	2.33897	0.0380441	0.999353	-3.75764
ENSG00000260244	NA	ENSG00000260244	NA	NA	1.27916	0.0770921	2.33778	0.0381252	0.999353	-3.96169
ENSG00000133678	80195	ENSG00000133678	TMEM254	transmembrane protein 254	0.49094	3.53968	2.33749	0.0381455	0.999353	-3.62156
ENSG00000168300	115294	ENSG00000168300	PCMTD1	protein-L-isoaspartate (D-aspartate) O-methyltransferase domain containing 1	0.69964	4.86184	2.33677	0.0381949	0.999353	-3.55327
ENSG00000185905	283897	ENSG00000185905	C16orf54	chromosome 16 open reading frame 54	-0.658026	6.12669	-2.3366	0.0382065	0.999353	-3.54238
ENSG00000102934	51090	ENSG00000102934	PLLP	plasmolipin	0.778176	0.569059	2.33632	0.0382256	0.999353	-3.89677
ENSG00000253882	154761	ENSG00000253882	LOC154761	family with sequence similarity 115, member C pseudogene	-0.856166	0.697992	-2.33622	0.0382329	0.999353	-3.96891
ENSG00000111145	2004	ENSG00000111145	ELK3	ETS transcription factor ELK3	0.362793	5.95819	2.336	0.0382477	0.999353	-3.54418
ENSG00000085871	4258	ENSG00000085871	MGST2	microsomal glutathione S-transferase 2	0.736514	4.16946	2.33241	0.0384955	0.999353	-3.59042
ENSG00000173221	2745	ENSG00000173221	GLRX	glutaredoxin	0.627276	6.31575	2.33077	0.0386089	0.999353	-3.55071
ENSG00000102189	8411	ENSG00000102189	EEA1	early endosome antigen 1	0.568388	4.12813	2.32936	0.0387066	0.999353	-3.57979
ENSG00000240864	NA	ENSG00000240864	NA	NA	-2.2528	4.94844	-2.32886	0.0387417	0.999353	-3.61109
ENSG00000115946	56902	ENSG00000115946	PNO1	partner of NOB1 homolog	-0.695763	4.04728	-2.32841	0.0387727	0.999353	-3.61256
ENSG00000107829	6468	ENSG00000107829	FBXW4	F-box and WD repeat domain containing 4	-0.36697	5.02344	-2.32836	0.0387768	0.999353	-3.56147
ENSG00000272345	NA	ENSG00000272345	NA	NA	1.05308	-0.512755	2.32816	0.0387904	0.999353	-4.06077
ENSG00000125510	4987	ENSG00000125510	OPRL1	opioid related nociceptin receptor 1	0.771789	2.58681	2.32447	0.0390487	0.999353	-3.67837
ENSG00000116649	6723	ENSG00000116649	SRM	spermidine synthase	-0.441964	6.18812	-2.32413	0.0390724	0.999353	-3.56011
ENSG00000171777	115727	ENSG00000171777	RASGRP4	RAS guanyl releasing protein 4	0.752364	6.28544	2.32282	0.0391641	0.999353	-3.55885
ENSG00000092964	1808	ENSG00000092964	DPYSL2	dihydropyrimidinase like 2	0.748269	5.97684	2.32173	0.0392408	0.999353	-3.56097
ENSG00000073350	3993	ENSG00000073350	LLGL2	LLGL scribble cell polarity complex component 2	-0.550013	4.49651	-2.32164	0.0392474	0.999353	-3.58171
ENSG00000116815	965	ENSG00000116815	CD58	CD58 molecule	0.428688	4.88652	2.32073	0.0393115	0.999353	-3.57839
ENSG00000250539	NA	ENSG00000250539	NA	NA	-1.70032	-0.039084	-2.32061	0.0393203	0.999353	-4.06093
ENSG00000111846	2651	ENSG00000111846	GCNT2	glucosaminyl (N-acetyl) transferase 2 (I blood group)	0.790265	2.87302	2.32044	0.0393318	0.999353	-3.68053
ENSG00000211943	NA	ENSG00000211943	NA	NA	-1.39897	4.86104	-2.31979	0.0393777	0.999353	-3.59659
ENSG00000198042	84549	ENSG00000198042	MAK16	MAK16 homolog	-0.95178	3.41273	-2.31963	0.0393891	0.999353	-3.65356
ENSG00000168421	399	ENSG00000168421	RHOH	ras homolog family member H	-0.75934	6.01332	-2.3191	0.0394266	0.999353	-3.56522
ENSG00000198736	51734	ENSG00000198736	MSRB1	methionine sulfoxide reductase B1	0.753404	5.51507	2.31782	0.0395175	0.999353	-3.56993
ENSG00000090104	5996	ENSG00000090104	RGS1	regulator of G protein signaling 1	-1.97961	6.28253	-2.31702	0.0395742	0.999353	-3.56923
ENSG00000155111	23097	ENSG00000155111	CDK19	cyclin dependent kinase 19	0.423361	4.80884	2.31491	0.0397242	0.999353	-3.58208
ENSG00000008394	4257	ENSG00000008394	MGST1	microsomal glutathione S-transferase 1	0.864951	4.81951	2.31395	0.0397927	0.999353	-3.58811
ENSG00000185668	5453	ENSG00000185668	POU3F1	POU class 3 homeobox 1	-2.71841	-1.48718	-2.31351	0.0398248	0.999353	-4.17662
ENSG00000103089	79152	ENSG00000103089	FA2H	fatty acid 2-hydroxylase	-1.51071	-0.00375919	-2.31308	0.0398555	0.999353	-4.09028
ENSG00000272275	NA	ENSG00000272275	NA	NA	-1.62142	-1.10726	-2.3085	0.0401843	0.999353	-4.1886
ENSG00000142751	54707	ENSG00000142751	GPN2	GPN-loop GTPase 2	-0.419772	4.32428	-2.30717	0.0402803	0.999353	-3.60978
ENSG00000166145	6692	ENSG00000166145	SPINT1	serine peptidase inhibitor, Kunitz type 1	0.695936	4.26133	2.30628	0.0403447	0.999353	-3.59612
ENSG00000112697	55754	ENSG00000112697	TMEM30A	transmembrane protein 30A	0.446532	6.64284	2.30568	0.0403878	0.999353	-3.57923
ENSG00000169962	83756	ENSG00000169962	TAS1R3	taste 1 receptor member 3	-0.972301	1.45097	-2.30562	0.0403919	0.999353	-3.8529
ENSG00000146476	79624	ENSG00000146476	ARMT1	acidic residue methyltransferase 1	0.75499	4.13997	2.30555	0.0403972	0.999353	-3.6336
ENSG00000274536	NA	ENSG00000274536	NA	NA	1.10049	3.52316	2.30422	0.040494	0.999353	-3.64717
ENSG00000102760	28984	ENSG00000102760	RGCC	regulator of cell cycle	-1.24275	4.09173	-2.30327	0.0405633	0.999353	-3.59866
ENSG00000163563	4332	ENSG00000163563	MNDA	myeloid cell nuclear differentiation antigen	1.22817	8.26891	2.30124	0.0407109	0.999353	-3.5833
ENSG00000170486	140807	ENSG00000170486	KRT72	keratin 72	-1.92842	-0.0336377	-2.30024	0.0407836	0.999353	-3.95942
ENSG00000172123	55106	ENSG00000172123	SLFN12	schlafen family member 12	0.809665	2.55619	2.29896	0.0408779	0.999353	-3.75097
ENSG00000167202	23102	ENSG00000167202	TBC1D2B	TBC1 domain family member 2B	0.481208	5.39796	2.29786	0.0409582	0.999353	-3.59323
ENSG00000102349	11279	ENSG00000102349	KLF8	Kruppel like factor 8	-0.874758	2.20851	-2.29681	0.0410357	0.999353	-3.73568
ENSG00000213693	729799	ENSG00000213693	SEC14L1P1	SEC14 like 1 pseudogene 1	-1.26357	0.302481	-2.29637	0.0410682	0.999353	-4.0021
ENSG00000197296	128486	ENSG00000197296	FITM2	fat storage inducing transmembrane protein 2	-0.560449	1.42742	-2.29423	0.0412258	0.999353	-3.85517
ENSG00000186354	NA	ENSG00000186354	NA	NA	1.15969	-0.642652	2.29197	0.0413929	0.999353	-4.03199
ENSG00000173597	27284	ENSG00000173597	SULT1B1	sulfotransferase family 1B member 1	0.885963	4.44328	2.29077	0.041482	0.999353	-3.61985
ENSG00000211938	NA	ENSG00000211938	NA	NA	-1.54801	6.0245	-2.28954	0.0415736	0.999353	-3.60895
ENSG00000280008	NA	ENSG00000280008	NA	NA	-0.779903	2.85752	-2.28725	0.0417443	0.999353	-3.72205
ENSG00000156515	3098	ENSG00000156515	HK1	hexokinase 1	0.376105	7.56937	2.28511	0.0419047	0.999353	-3.60327
ENSG00000135317	57231	ENSG00000135317	SNX14	sorting nexin 14	0.410972	5.54703	2.28443	0.0419557	0.999353	-3.61014
ENSG00000125810	22918	ENSG00000125810	CD93	CD93 molecule	0.976501	6.74969	2.28352	0.0420245	0.999353	-3.60576
ENSG00000171115	155038	ENSG00000171115	GIMAP8	GTPase, IMAP family member 8	0.967112	4.51556	2.2833	0.042041	0.999353	-3.62306
ENSG00000049247	10911	ENSG00000049247	UTS2	urotensin 2	2.34165	3.914	2.28231	0.0421155	0.999353	-3.67876
ENSG00000019995	54764	ENSG00000019995	ZRANB1	zinc finger RANBP2-type containing 1	-0.472693	4.11147	-2.28222	0.0421225	0.999353	-3.64134
ENSG00000120875	1846	ENSG00000120875	DUSP4	dual specificity phosphatase 4	-1.9343	3.20337	-2.28142	0.0421824	0.999353	-3.71632
ENSG00000198933	9755	ENSG00000198933	TBKBP1	TBK1 binding protein 1	-0.804808	4.81715	-2.28132	0.0421904	0.999353	-3.63098
ENSG00000186834	10614	ENSG00000186834	HEXIM1	HEXIM P-TEFb complex subunit 1	-1.04507	5.68965	-2.27907	0.0423605	0.999353	-3.61435
ENSG00000240505	23495	ENSG00000240505	TNFRSF13B	TNF receptor superfamily member 13B	-1.19871	3.14541	-2.27839	0.0424118	0.999353	-3.77257
ENSG00000070019	2984	ENSG00000070019	GUCY2C	guanylate cyclase 2C	0.834738	0.619529	2.27827	0.0424211	0.999353	-3.97551
ENSG00000188996	135458	ENSG00000188996	HUS1B	HUS1 checkpoint clamp component B	-1.26772	-0.317405	-2.27804	0.0424384	0.999353	-4.08463
ENSG00000110851	11108	ENSG00000110851	PRDM4	PR/SET domain 4	-0.639496	5.42835	-2.27773	0.0424619	0.999353	-3.61792
ENSG00000226124	348751	ENSG00000226124	FTCDNL1	formiminotransferase cyclodeaminase N-terminal like	0.934629	0.146266	2.27754	0.0424767	0.999353	-4.01618
ENSG00000205611	107985433	ENSG00000205611	LOC107985433	putative uncharacterized protein LOC401522	2.85229	-1.81441	2.276	0.042594	0.999353	-4.18542
ENSG00000176595	9920	ENSG00000176595	KBTBD11	kelch repeat and BTB domain containing 11	0.782031	2.97938	2.27278	0.0428399	0.999353	-3.68184
ENSG00000198406	NA	ENSG00000198406	NA	NA	-1.02328	0.0642141	-2.26745	0.0432502	0.999353	-4.03219
ENSG00000099381	9739	ENSG00000099381	SETD1A	SET domain containing 1A, histone lysine methyltransferase	-0.397132	6.11749	-2.26709	0.0432784	0.999353	-3.62738
ENSG00000130304	376497	ENSG00000130304	SLC27A1	solute carrier family 27 member 1	0.55698	3.80864	2.26532	0.0434157	0.999353	-3.65727
ENSG00000100504	5836	ENSG00000100504	PYGL	glycogen phosphorylase L	0.786975	6.04893	2.26326	0.0435756	0.999353	-3.63151
ENSG00000125124	583	ENSG00000125124	BBS2	Bardet-Biedl syndrome 2	0.569068	3.54082	2.26142	0.0437193	0.999353	-3.67994
ENSG00000159200	1827	ENSG00000159200	RCAN1	regulator of calcineurin 1	0.497818	3.84748	2.26058	0.0437848	0.999353	-3.67815
ENSG00000135469	93058	ENSG00000135469	COQ10A	coenzyme Q10A	-0.693571	2.45104	-2.2569	0.0440743	0.999353	-3.80334
ENSG00000078124	55331	ENSG00000078124	ACER3	alkaline ceramidase 3	0.582734	5.04871	2.25478	0.0442414	0.999353	-3.64917
ENSG00000102984	55565	ENSG00000102984	ZNF821	zinc finger protein 821	-1.04005	1.14359	-2.25282	0.0443964	0.999353	-3.93573
ENSG00000141279	9520	ENSG00000141279	NPEPPS	aminopeptidase puromycin sensitive	0.336236	5.5586	2.25267	0.0444083	0.999353	-3.64736
ENSG00000162747	2215	ENSG00000162747	FCGR3B	Fc fragment of IgG receptor IIIb	2.0912	1.38763	2.25232	0.0444359	0.999353	-3.97032
ENSG00000261526	NA	ENSG00000261526	NA	NA	-0.591474	2.18284	-2.25172	0.0444837	0.999353	-3.78442
ENSG00000138413	3417	ENSG00000138413	IDH1	isocitrate dehydrogenase (NADP(+)) 1	0.757588	5.42056	2.25137	0.0445114	0.999353	-3.65508
ENSG00000246731	85001	ENSG00000246731	MGC16275	uncharacterized protein MGC16275	0.89747	0.0785614	2.24804	0.0447773	0.999353	-4.01677
ENSG00000259250	NA	ENSG00000259250	NA	NA	0.891832	0.549998	2.24798	0.0447821	0.999353	-4.00705
ENSG00000254682	NA	ENSG00000254682	NA	NA	-0.87472	2.78885	-2.24593	0.0449464	0.999353	-3.76847
ENSG00000131149	23199	ENSG00000131149	GSE1	Gse1 coiled-coil protein	-0.326051	6.07006	-2.24527	0.0449991	0.999353	-3.65349
ENSG00000136051	23325	ENSG00000136051	WASHC4	WASH complex subunit 4	0.532386	6.03847	2.24118	0.0453285	0.999353	-3.65873
ENSG00000282600	NA	ENSG00000282600	NA	NA	-2.81915	-0.855628	-2.24069	0.0453683	0.999353	-4.18855
ENSG00000081377	8555	ENSG00000081377	CDC14B	cell division cycle 14B	0.769231	3.66005	2.23899	0.0455061	0.999353	-3.70047
ENSG00000126858	55288	ENSG00000126858	RHOT1	ras homolog family member T1	0.398266	5.79252	2.23469	0.0458571	0.999353	-3.66761
ENSG00000068354	4943	ENSG00000068354	TBC1D25	TBC1 domain family member 25	-0.344543	4.93458	-2.23268	0.0460211	0.999353	-3.67577
ENSG00000211976	NA	ENSG00000211976	NA	NA	-1.59335	3.27134	-2.22963	0.0462721	0.999353	-3.78995
ENSG00000103522	50615	ENSG00000103522	IL21R	interleukin 21 receptor	-0.572759	3.67149	-2.22907	0.0463187	0.999353	-3.71746
ENSG00000183091	4703	ENSG00000183091	NEB	nebulin	-1.38459	0.0655621	-2.22885	0.0463367	0.999353	-4.03188
ENSG00000005893	3920	ENSG00000005893	LAMP2	lysosomal associated membrane protein 2	0.408471	7.24937	2.22868	0.046351	0.999353	-3.67245
ENSG00000173715	79703	ENSG00000173715	C11orf80	chromosome 11 open reading frame 80	-0.584146	2.90561	-2.22845	0.0463699	0.999353	-3.80572
ENSG00000137265	3662	ENSG00000137265	IRF4	interferon regulatory factor 4	-0.776972	6.04536	-2.22834	0.0463787	0.999353	-3.67695
ENSG00000211649	NA	ENSG00000211649	NA	NA	-1.56885	4.73387	-2.22748	0.0464498	0.999353	-3.7066
ENSG00000248275	100507602	ENSG00000248275	TRIM52-AS1	TRIM52 antisense RNA 1 (head to head)	-0.519422	4.15685	-2.22748	0.0464502	0.999353	-3.7082
ENSG00000188897	400499	ENSG00000188897	LOC400499	putative uncharacterized protein LOC400499	-1.37484	-0.429595	-2.22743	0.0464541	0.999353	-4.10599
ENSG00000137752	834	ENSG00000137752	CASP1	caspase 1	0.483465	7.44086	2.22619	0.0465573	0.999353	-3.67536
ENSG00000183160	338773	ENSG00000183160	TMEM119	transmembrane protein 119	-1.04061	0.361658	-2.22608	0.0465659	0.999353	-4.04816
ENSG00000136631	11311	ENSG00000136631	VPS45	vacuolar protein sorting 45 homolog	0.438212	4.95569	2.22487	0.0466662	0.999353	-3.68666
ENSG00000182022	51363	ENSG00000182022	CHST15	carbohydrate sulfotransferase 15	0.707287	6.23509	2.22376	0.0467592	0.999353	-3.67931
ENSG00000173545	90441	ENSG00000173545	ZNF622	zinc finger protein 622	-0.596998	4.66308	-2.22373	0.0467613	0.999353	-3.69549
ENSG00000133835	3295	ENSG00000133835	HSD17B4	hydroxysteroid 17-beta dehydrogenase 4	0.504873	6.04813	2.22356	0.0467755	0.999353	-3.68028
ENSG00000151414	140609	ENSG00000151414	NEK7	NIMA related kinase 7	0.617826	5.56625	2.2234	0.0467887	0.999353	-3.68215
ENSG00000090857	55066	ENSG00000090857	PDPR	pyruvate dehydrogenase phosphatase regulatory subunit	0.830789	5.43177	2.22189	0.046915	0.999353	-3.68501
ENSG00000242612	26063	ENSG00000242612	DECR2	2,4-dienoyl-CoA reductase 2	-0.775043	1.42882	-2.22107	0.0469835	0.999353	-3.92355
ENSG00000179862	163732	ENSG00000179862	CITED4	Cbp/p300 interacting transactivator with Glu/Asp rich carboxy-terminal domain 4	0.843677	3.41827	2.2205	0.0470316	0.999353	-3.7373
ENSG00000211899	NA	ENSG00000211899	NA	NA	-1.07405	11.3272	-2.2183	0.0472162	0.999353	-3.68567
ENSG00000107745	10367	ENSG00000107745	MICU1	mitochondrial calcium uptake 1	0.438936	6.23827	2.21758	0.0472766	0.999353	-3.68701
ENSG00000078589	27334	ENSG00000078589	P2RY10	P2Y receptor family member 10	-0.745893	4.62167	-2.21754	0.0472796	0.999353	-3.70216
ENSG00000240403	3812	ENSG00000240403	KIR3DL2	killer cell immunoglobulin like receptor, three Ig domains and long cytoplasmic tail 2	-1.01813	2.47133	-2.21752	0.0472814	0.999353	-3.79962
ENSG00000179978	NA	ENSG00000179978	NA	NA	1.18156	1.80722	2.21721	0.047308	0.999353	-3.88286
ENSG00000117394	6513	ENSG00000117394	SLC2A1	solute carrier family 2 member 1	-0.577299	5.75413	-2.21613	0.0473993	0.999353	-3.68992
ENSG00000273265	100506036	ENSG00000273265	CNNM3-DT	CNNM3 divergent transcript	-1.04685	0.178378	-2.21479	0.0475118	0.999353	-4.05794
ENSG00000121274	64282	ENSG00000121274	TENT4B	terminal nucleotidyltransferase 4B	-0.675498	5.28834	-2.21403	0.0475766	0.999353	-3.69412
ENSG00000125740	2354	ENSG00000125740	FOSB	FosB proto-oncogene, AP-1 transcription factor subunit	-2.11349	6.57384	-2.21213	0.0477373	0.999353	-3.69264
ENSG00000091181	3568	ENSG00000091181	IL5RA	interleukin 5 receptor subunit alpha	-1.73419	-1.10634	-2.21136	0.0478032	0.999353	-4.20824
ENSG00000144744	9039	ENSG00000144744	UBA3	ubiquitin like modifier activating enzyme 3	0.417339	5.7418	2.21075	0.0478553	0.999353	-3.69676
ENSG00000114988	81562	ENSG00000114988	LMAN2L	lectin, mannose binding 2 like	0.751417	2.74662	2.20857	0.0480409	0.999353	-3.80752
ENSG00000255198	735301	ENSG00000255198	SNHG9	small nucleolar RNA host gene 9	-0.886886	1.46548	-2.20513	0.0483358	0.999353	-3.93249
ENSG00000169299	55276	ENSG00000169299	PGM2	phosphoglucomutase 2	0.57459	5.31275	2.20422	0.0484142	0.999353	-3.70779
ENSG00000130766	83667	ENSG00000130766	SESN2	sestrin 2	-0.396162	4.27298	-2.20341	0.0484843	0.999353	-3.72489
ENSG00000174669	3177	ENSG00000174669	SLC29A2	solute carrier family 29 member 2	-0.624813	1.4752	-2.20229	0.0485812	0.999353	-3.88734
ENSG00000103671	9325	ENSG00000103671	TRIP4	thyroid hormone receptor interactor 4	0.435577	4.57326	2.20154	0.048646	0.999353	-3.72292
ENSG00000224650	NA	ENSG00000224650	NA	NA	-2.02096	5.07311	-2.20113	0.0486816	0.999353	-3.73175
ENSG00000113532	7903	ENSG00000113532	ST8SIA4	ST8 alpha-N-acetyl-neuraminide alpha-2,8-sialyltransferase 4	0.337413	5.45003	2.19941	0.0488304	0.999353	-3.71133
ENSG00000110400	5818	ENSG00000110400	NECTIN1	nectin cell adhesion molecule 1	0.961906	3.71797	2.19891	0.048874	0.999353	-3.73713
ENSG00000165071	137835	ENSG00000165071	TMEM71	transmembrane protein 71	0.392948	5.88458	2.19825	0.0489311	0.999353	-3.71038
ENSG00000236801	NA	ENSG00000236801	NA	NA	-1.09519	-0.935032	-2.19762	0.0489858	0.999353	-4.21811
ENSG00000212123	163154	ENSG00000212123	PRR22	proline rich 22	-1.24688	-0.338118	-2.19747	0.0489989	0.999353	-4.15587
ENSG00000171862	5728	ENSG00000171862	PTEN	phosphatase and tensin homolog	0.374338	7.38661	2.19747	0.0489992	0.999353	-3.71034
ENSG00000232303	NA	ENSG00000232303	NA	NA	-1.37732	-1.33853	-2.19671	0.0490649	0.999353	-4.23158
ENSG00000226976	NA	ENSG00000226976	NA	NA	-0.890531	1.13608	-2.19591	0.0491354	0.999353	-4.00719
ENSG00000054219	4065	ENSG00000054219	LY75	lymphocyte antigen 75	0.392203	4.37339	2.19591	0.0491355	0.999353	-3.72419
ENSG00000170915	85315	ENSG00000170915	PAQR8	progestin and adipoQ receptor family member 8	1.30786	2.90856	2.19575	0.049149	0.999353	-3.78603
ENSG00000187607	57335	ENSG00000187607	ZNF286A	zinc finger protein 286A	-0.661596	1.46184	-2.19567	0.0491565	0.999353	-3.93064
ENSG00000170128	2848	ENSG00000170128	GPR25	G protein-coupled receptor 25	1.59252	0.145402	2.19559	0.0491628	0.999353	-4.04215
ENSG00000090432	79594	ENSG00000090432	MUL1	mitochondrial E3 ubiquitin protein ligase 1	-0.657248	4.62175	-2.19482	0.0492305	0.999353	-3.72769
ENSG00000134986	9315	ENSG00000134986	NREP	neuronal regeneration related protein	0.810733	3.62184	2.19254	0.04943	0.999353	-3.75859
ENSG00000180316	285848	ENSG00000180316	PNPLA1	patatin like phospholipase domain containing 1	1.21238	0.322115	2.19141	0.04953	0.999353	-4.04273
ENSG00000113734	662	ENSG00000113734	BNIP1	BCL2 interacting protein 1	-0.722969	3.92272	-2.19118	0.0495496	0.999353	-3.76694
ENSG00000220842	NA	ENSG00000220842	NA	NA	-0.587915	5.25125	-2.18932	0.0497136	0.999353	-3.72426
ENSG00000166171	25911	ENSG00000166171	DPCD	deleted in primary ciliary dyskinesia homolog (mouse)	0.542632	1.42267	2.18922	0.0497231	0.999353	-3.94412
ENSG00000183943	5613	ENSG00000183943	PRKX	protein kinase X-linked	-0.46411	6.16292	-2.18873	0.0497658	0.999353	-3.72157
ENSG00000057657	639	ENSG00000057657	PRDM1	PR/SET domain 1	-0.827998	7.92439	-2.18679	0.0499375	0.999353	-3.72331
ENSG00000231721	378805	ENSG00000231721	LINC-PINT	long intergenic non-protein coding RNA, p53 induced transcript	-0.631311	3.98094	-2.18458	0.0501345	0.999353	-3.75248
ENSG00000224607	NA	ENSG00000224607	NA	NA	-3.06385	0.586506	-2.18426	0.0501627	0.999353	-4.14399
ENSG00000179532	144132	ENSG00000179532	DNHD1	dynein heavy chain domain 1	-0.776807	3.65598	-2.18389	0.0501954	0.999353	-3.76463
ENSG00000075303	55972	ENSG00000075303	SLC25A40	solute carrier family 25 member 40	0.585423	4.49388	2.18376	0.0502075	0.999353	-3.74061
ENSG00000019991	3082	ENSG00000019991	HGF	hepatocyte growth factor	0.706597	2.82934	2.18361	0.0502208	0.999353	-3.81843
ENSG00000280649	NA	ENSG00000280649	NA	NA	-0.644404	2.15199	-2.18352	0.0502287	0.999353	-3.87679
ENSG00000169203	440353	ENSG00000169203	NPIPB12	nuclear pore complex interacting protein family member B12	-0.784063	2.80076	-2.18293	0.050281	0.999353	-3.84513
ENSG00000262251	NA	ENSG00000262251	NA	NA	-0.815457	0.815993	-2.18189	0.0503742	0.999353	-4.0299
ENSG00000175137	80851	ENSG00000175137	SH3BP5L	SH3 binding domain protein 5 like	0.49738	4.18936	2.18189	0.0503746	0.999353	-3.74738
ENSG00000143363	58497	ENSG00000143363	PRUNE1	prune exopolyphosphatase 1	0.580815	4.64876	2.18044	0.050504	0.999353	-3.73925
ENSG00000170819	8419	ENSG00000170819	BFSP2	beaded filament structural protein 2	-1.68722	-1.14167	-2.18015	0.0505304	0.999353	-4.24025
ENSG00000147416	526	ENSG00000147416	ATP6V1B2	ATPase H+ transporting V1 subunit B2	0.493704	7.36428	2.17447	0.0510415	0.999353	-3.73822
ENSG00000122218	1314	ENSG00000122218	COPA	coatomer protein complex subunit alpha	0.389228	7.64534	2.17392	0.0510916	0.999353	-3.73889
ENSG00000261207	NA	ENSG00000261207	NA	NA	-1.71275	-1.14835	-2.17384	0.0510988	0.999353	-4.21793
ENSG00000279148	NA	ENSG00000279148	NA	NA	-1.34494	-0.933514	-2.17326	0.051152	0.999353	-4.21058
ENSG00000174579	55167	ENSG00000174579	MSL2	MSL complex subunit 2	-0.538285	6.55044	-2.17298	0.051177	0.999353	-3.74024
ENSG00000113790	1962	ENSG00000113790	EHHADH	enoyl-CoA hydratase and 3-hydroxyacyl CoA dehydrogenase	1.55911	0.255829	2.17168	0.0512954	0.999353	-4.09282
ENSG00000088899	9762	ENSG00000088899	LZTS3	leucine zipper tumor suppressor family member 3	-1.45354	1.21847	-2.17111	0.0513466	0.999353	-3.94122
ENSG00000138772	306	ENSG00000138772	ANXA3	annexin A3	2.28082	0.904275	2.17075	0.0513796	0.999353	-3.95361
ENSG00000226137	440465	ENSG00000226137	BAIAP2-DT	BAIAP2 divergent transcript	0.763348	3.10051	2.17006	0.0514426	0.999353	-3.77854
ENSG00000034533	28990	ENSG00000034533	ASTE1	asteroid homolog 1	-0.703967	2.90026	-2.16766	0.0516625	0.999353	-3.83371
ENSG00000247903	NA	ENSG00000247903	NA	NA	0.718336	1.73522	2.16758	0.0516697	0.999353	-3.92418
ENSG00000144182	51601	ENSG00000144182	LIPT1	lipoyltransferase 1	-0.515553	2.07936	-2.16639	0.0517783	0.999353	-3.90028
ENSG00000112062	1432	ENSG00000112062	MAPK14	mitogen-activated protein kinase 14	0.488473	5.93622	2.1638	0.0520169	0.999353	-3.75188
ENSG00000228363	NA	ENSG00000228363	NA	NA	1.10095	1.01555	2.16338	0.0520552	0.999353	-3.95707
ENSG00000211666	NA	ENSG00000211666	NA	NA	-1.22176	6.59666	-2.16283	0.0521064	0.999353	-3.75347
ENSG00000152213	115761	ENSG00000152213	ARL11	ADP ribosylation factor like GTPase 11	0.735185	3.16136	2.16136	0.0522423	0.999353	-3.80733
ENSG00000131779	8799	ENSG00000131779	PEX11B	peroxisomal biogenesis factor 11 beta	0.823007	3.51259	2.16062	0.0523108	0.999353	-3.81526
ENSG00000129071	8930	ENSG00000129071	MBD4	methyl-CpG binding domain 4, DNA glycosylase	0.298717	5.35409	2.15888	0.0524724	0.999353	-3.75902
ENSG00000032742	8100	ENSG00000032742	IFT88	intraflagellar transport 88	0.622246	2.52524	2.15791	0.0525628	0.999353	-3.87473
ENSG00000104320	4683	ENSG00000104320	NBN	nibrin	0.357558	5.35719	2.15694	0.0526525	0.999353	-3.762
ENSG00000154856	147495	ENSG00000154856	APCDD1	APC down-regulated 1	0.913765	0.00764102	2.15691	0.0526556	0.999353	-4.01112
ENSG00000276231	146850	ENSG00000276231	PIK3R6	phosphoinositide-3-kinase regulatory subunit 6	0.728776	2.5612	2.1566	0.0526844	0.999353	-3.83645
ENSG00000181619	64582	ENSG00000181619	GPR135	G protein-coupled receptor 135	-1.06837	-0.522803	-2.15649	0.052695	0.999353	-4.16431
ENSG00000188921	401494	ENSG00000188921	HACD4	3-hydroxyacyl-CoA dehydratase 4	0.391451	6.69964	2.15578	0.0527615	0.999353	-3.76091
ENSG00000140416	7168	ENSG00000140416	TPM1	tropomyosin 1	0.938864	2.87922	2.15376	0.0529499	0.999353	-3.82245
ENSG00000122335	84947	ENSG00000122335	SERAC1	serine active site containing 1	0.66164	1.77075	2.15161	0.0531521	0.999353	-3.94118
ENSG00000130529	54795	ENSG00000130529	TRPM4	transient receptor potential cation channel subfamily M member 4	1.26014	0.590335	2.15148	0.0531642	0.999353	-4.0565
ENSG00000104687	2936	ENSG00000104687	GSR	glutathione-disulfide reductase	0.428896	6.58558	2.15095	0.053214	0.999353	-3.76681
ENSG00000127603	23499	ENSG00000127603	MACF1	microtubule actin crosslinking factor 1	-0.540883	7.19826	-2.15034	0.0532715	0.999353	-3.76742
ENSG00000169891	9185	ENSG00000169891	REPS2	RALBP1 associated Eps domain containing 2	0.728121	2.46698	2.15003	0.0533007	0.999353	-3.85143
ENSG00000198113	54863	ENSG00000198113	TOR4A	torsin family 4 member A	0.498741	3.90222	2.14662	0.0536232	0.999353	-3.79083
ENSG00000111679	5777	ENSG00000111679	PTPN6	protein tyrosine phosphatase non-receptor type 6	0.354027	8.36857	2.14614	0.0536694	0.999353	-3.77253
ENSG00000159228	873	ENSG00000159228	CBR1	carbonyl reductase 1	0.548778	4.08084	2.14477	0.0537992	0.999353	-3.80254
ENSG00000135709	9764	ENSG00000135709	KIAA0513	KIAA0513	0.658937	5.54596	2.14447	0.0538284	0.999353	-3.77481
ENSG00000111788	NA	ENSG00000111788	NA	NA	-1.05234	2.05676	-2.14438	0.0538364	0.999353	-3.98232
ENSG00000186205	64757	ENSG00000186205	MARC1	mitochondrial amidoxime reducing component 1	0.711716	4.76925	2.14387	0.0538849	0.999353	-3.78424
ENSG00000116701	4688	ENSG00000116701	NCF2	neutrophil cytosolic factor 2	0.749869	8.20235	2.1438	0.053892	0.999353	-3.77536
ENSG00000211672	NA	ENSG00000211672	NA	NA	-1.76348	0.153558	-2.14218	0.0540461	0.999353	-4.14144
ENSG00000243238	NA	ENSG00000243238	NA	NA	-1.23092	4.45058	-2.14084	0.0541748	0.999353	-3.79541
ENSG00000164597	10466	ENSG00000164597	COG5	component of oligomeric golgi complex 5	0.514351	4.83729	2.14027	0.0542294	0.999353	-3.78473
ENSG00000106052	8887	ENSG00000106052	TAX1BP1	Tax1 binding protein 1	0.311588	7.02989	2.13964	0.0542901	0.999353	-3.7803
ENSG00000125534	79144	ENSG00000125534	PPDPF	pancreatic progenitor cell differentiation and proliferation factor	0.39172	6.89202	2.13918	0.0543335	0.999353	-3.78084
ENSG00000080007	55510	ENSG00000080007	DDX43	DEAD-box helicase 43	1.95735	0.511636	2.13894	0.054357	0.999353	-4.10353
ENSG00000211935	NA	ENSG00000211935	NA	NA	-1.71355	6.11764	-2.13874	0.0543758	0.999353	-3.78341
ENSG00000220749	100131205	ENSG00000220749	RPL21P28	ribosomal protein L21 pseudogene 28	-0.613149	2.01141	-2.13793	0.0544541	0.999353	-3.93229
ENSG00000076258	2329	ENSG00000076258	FMO4	flavin containing dimethylaniline monoxygenase 4	0.691285	0.845458	2.13774	0.0544725	0.999353	-4.02666
ENSG00000114770	10057	ENSG00000114770	ABCC5	ATP binding cassette subfamily C member 5	0.429829	4.32263	2.13554	0.0546849	0.999353	-3.79237
ENSG00000267541	NA	ENSG00000267541	NA	NA	-0.932457	0.217046	-2.13546	0.0546922	0.999353	-4.14005
ENSG00000015133	440193	ENSG00000015133	CCDC88C	coiled-coil domain containing 88C	-0.413932	7.41036	-2.13496	0.054741	0.999353	-3.78601
ENSG00000079950	8417	ENSG00000079950	STX7	syntaxin 7	0.722101	5.51816	2.13299	0.0549319	0.999353	-3.78884
ENSG00000230701	26226	ENSG00000230701	FBXW4P1	F-box and WD repeat domain containing 4 pseudogene 1	-1.25334	0.451829	-2.13247	0.0549817	0.999353	-4.08341
ENSG00000169756	3987	ENSG00000169756	LIMS1	LIM zinc finger domain containing 1	0.402158	6.58649	2.1324	0.0549886	0.999353	-3.78897
ENSG00000085719	8895	ENSG00000085719	CPNE3	copine 3	0.451168	6.33559	2.12746	0.0554703	0.999353	-3.79487
ENSG00000279406	NA	ENSG00000279406	NA	NA	0.725421	-0.103917	2.12706	0.0555096	0.999353	-4.11496
ENSG00000064886	1117	ENSG00000064886	CHI3L2	chitinase 3 like 2	-0.931367	3.97336	-2.12549	0.0556641	0.999353	-3.81765
ENSG00000277054	NA	ENSG00000277054	NA	NA	-1.16161	-0.598399	-2.1236	0.05585	0.999353	-4.09843
ENSG00000188321	84527	ENSG00000188321	ZNF559	zinc finger protein 559	0.630649	2.41261	2.12293	0.0559156	0.999353	-3.87814
ENSG00000183617	116541	ENSG00000183617	MRPL54	mitochondrial ribosomal protein L54	-0.451097	4.98265	-2.12281	0.0559277	0.999353	-3.80553
ENSG00000174695	153339	ENSG00000174695	TMEM167A	transmembrane protein 167A	0.441436	6.52267	2.12219	0.055989	0.999353	-3.80116
ENSG00000197044	126068	ENSG00000197044	ZNF441	zinc finger protein 441	0.814638	0.601247	2.12081	0.0561255	0.999353	-4.02543
ENSG00000197037	221785	ENSG00000197037	ZSCAN25	zinc finger and SCAN domain containing 25	-0.66122	4.43935	-2.12028	0.0561781	0.999353	-3.81192
ENSG00000123136	10212	ENSG00000123136	DDX39A	DExD-box helicase 39A	-0.522359	7.23376	-2.12012	0.0561942	0.999353	-3.80373
ENSG00000270550	NA	ENSG00000270550	NA	NA	-1.23353	5.9222	-2.11896	0.0563092	0.999353	-3.80595
ENSG00000141179	58488	ENSG00000141179	PCTP	phosphatidylcholine transfer protein	0.41283	4.32433	2.11876	0.0563288	0.999353	-3.81681
ENSG00000117335	4179	ENSG00000117335	CD46	CD46 molecule	0.416244	7.08853	2.11834	0.0563705	0.999353	-3.80593
ENSG00000008128	728642	ENSG00000008128	CDK11A	cyclin dependent kinase 11A	-1.05145	1.13632	-2.11799	0.0564053	0.999353	-4.02885
ENSG00000070371	8218	ENSG00000070371	CLTCL1	clathrin heavy chain like 1	1.16048	2.07437	2.11766	0.0564387	0.999353	-3.92175
ENSG00000148450	22921	ENSG00000148450	MSRB2	methionine sulfoxide reductase B2	0.675802	3.40831	2.11566	0.0566375	0.999353	-3.85356
ENSG00000133818	22800	ENSG00000133818	RRAS2	RAS related 2	-0.616238	4.17557	-2.11522	0.0566822	0.999353	-3.82777
ENSG00000243646	3588	ENSG00000243646	IL10RB	interleukin 10 receptor subunit beta	0.405966	5.4865	2.11427	0.0567768	0.999353	-3.81092
ENSG00000238142	105376805	ENSG00000238142	LOC105376805	uncharacterized LOC105376805	0.978153	0.523342	2.1141	0.0567941	0.999353	-4.04788
ENSG00000070731	10610	ENSG00000070731	ST6GALNAC2	ST6 N-acetylgalactosaminide alpha-2,6-sialyltransferase 2	0.910691	1.66479	2.11409	0.0567945	0.999353	-3.95106
ENSG00000148655	83938	ENSG00000148655	LRMDA	leucine rich melanocyte differentiation associated	0.706902	2.61609	2.11358	0.0568456	0.999353	-3.88858
ENSG00000283013	NA	ENSG00000283013	NA	NA	-0.544202	3.75511	-2.11303	0.0569016	0.999353	-3.83403
ENSG00000095383	55357	ENSG00000095383	TBC1D2	TBC1 domain family member 2	0.700749	4.74747	2.11231	0.0569736	0.999353	-3.81662
ENSG00000168118	5867	ENSG00000168118	RAB4A	RAB4A, member RAS oncogene family	0.401079	4.58618	2.1117	0.0570347	0.999353	-3.81941
ENSG00000130338	56995	ENSG00000130338	TULP4	TUB like protein 4	-0.616615	4.04407	-2.11046	0.0571592	0.999353	-3.82902
ENSG00000204370	6392	ENSG00000204370	SDHD	succinate dehydrogenase complex subunit D	0.340592	5.95045	2.11026	0.0571796	0.999353	-3.81546
ENSG00000255587	401258	ENSG00000255587	RAB44	RAB44, member RAS oncogene family	0.959016	2.68976	2.10982	0.0572239	0.999353	-3.88112
ENSG00000111707	64426	ENSG00000111707	SUDS3	SDS3 homolog, SIN3A corepressor complex component	0.420185	4.84102	2.10882	0.0573247	0.999353	-3.82004
ENSG00000204397	114769	ENSG00000204397	CARD16	caspase recruitment domain family member 16	0.405959	6.09078	2.10704	0.0575056	0.999353	-3.81916
ENSG00000232645	100505683	ENSG00000232645	LINC01431	long intergenic non-protein coding RNA 1431	-0.754106	0.369961	-2.10659	0.057551	0.999353	-4.11375
ENSG00000138074	8884	ENSG00000138074	SLC5A6	solute carrier family 5 member 6	-0.510753	4.86309	-2.10594	0.0576167	0.999353	-3.82356
ENSG00000168763	26505	ENSG00000168763	CNNM3	cyclin and CBS domain divalent metal cation transport mediator 3	-0.45362	4.64668	-2.10215	0.0580023	0.999353	-3.82751
ENSG00000240036	NA	ENSG00000240036	NA	NA	-0.618642	0.140589	-2.10198	0.0580199	0.999353	-4.10528
ENSG00000187583	84069	ENSG00000187583	PLEKHN1	pleckstrin homology domain containing N1	0.877897	0.354693	2.10168	0.0580505	0.999353	-4.1172
ENSG00000169224	148823	ENSG00000169224	GCSAML	germinal center associated signaling and motility like	1.77059	-0.567974	2.10132	0.0580872	0.999353	-4.12363
ENSG00000143409	55793	ENSG00000143409	MINDY1	MINDY lysine 48 deubiquitinase 1	0.697626	3.90203	2.10089	0.0581314	0.999353	-3.83822
ENSG00000215559	391267	ENSG00000215559	ANKRD20A11P	ankyrin repeat domain 20 family member A11, pseudogene	-2.60746	-0.812263	-2.10086	0.058135	0.999353	-4.20168
ENSG00000063180	770	ENSG00000063180	CA11	carbonic anhydrase 11	-0.73841	1.30585	-2.10031	0.0581912	0.999353	-3.96412
ENSG00000136161	1102	ENSG00000136161	RCBTB2	RCC1 and BTB domain containing protein 2	0.664515	5.01496	2.10002	0.0582204	0.999353	-3.82797
ENSG00000256393	NA	ENSG00000256393	NA	NA	-0.513256	2.73007	-2.09986	0.0582373	0.999353	-3.9095
ENSG00000115145	10254	ENSG00000115145	STAM2	signal transducing adaptor molecule 2	0.505861	4.26643	2.09957	0.0582669	0.999353	-3.83856
ENSG00000242550	5273	ENSG00000242550	SERPINB10	serpin family B member 10	1.64772	0.353821	2.09957	0.0582671	0.999353	-4.08372
ENSG00000111729	50856	ENSG00000111729	CLEC4A	C-type lectin domain family 4 member A	0.666992	3.92105	2.09816	0.058412	0.999353	-3.83461
ENSG00000133392	4629	ENSG00000133392	MYH11	myosin heavy chain 11	-0.752292	1.5779	-2.09472	0.058766	0.999353	-3.97626
ENSG00000277534	NA	ENSG00000277534	NA	NA	1.31344	-0.953269	2.09443	0.0587969	0.999353	-4.22967
ENSG00000238103	NA	ENSG00000238103	NA	NA	-0.630246	1.39718	-2.09425	0.0588147	0.999353	-4.01066
ENSG00000049323	4052	ENSG00000049323	LTBP1	latent transforming growth factor beta binding protein 1	1.25739	1.91409	2.09414	0.0588268	0.999353	-3.92984
ENSG00000135049	23287	ENSG00000135049	AGTPBP1	ATP/GTP binding protein 1	0.331553	6.35829	2.09392	0.0588488	0.999353	-3.83484
ENSG00000118855	64747	ENSG00000118855	MFSD1	major facilitator superfamily domain containing 1	0.464662	6.28945	2.09324	0.0589192	0.999353	-3.83559
ENSG00000186716	613	ENSG00000186716	BCR	BCR activator of RhoGEF and GTPase	-0.352312	6.37828	-2.09302	0.0589427	0.999353	-3.83592
ENSG00000035687	159	ENSG00000035687	ADSS2	adenylosuccinate synthase 2	0.581391	5.27807	2.09285	0.0589596	0.999353	-3.8363
ENSG00000162851	64216	ENSG00000162851	TFB2M	transcription factor B2, mitochondrial	-0.617795	3.64445	-2.09156	0.0590945	0.999353	-3.87615
ENSG00000111231	51184	ENSG00000111231	GPN3	GPN-loop GTPase 3	0.411149	3.59703	2.09127	0.0591247	0.999353	-3.87297
ENSG00000128731	8924	ENSG00000128731	HERC2	HECT and RLD domain containing E3 ubiquitin protein ligase 2	-0.416019	5.39264	-2.0912	0.0591316	0.999353	-3.83783
ENSG00000197782	284323	ENSG00000197782	ZNF780A	zinc finger protein 780A	1.27833	0.772073	2.0909	0.0591627	0.999353	-4.04838
ENSG00000096696	1832	ENSG00000096696	DSP	desmoplakin	-2.56849	-1.21094	-2.09084	0.0591694	0.999353	-4.2151
ENSG00000211668	NA	ENSG00000211668	NA	NA	-1.2372	5.85814	-2.09031	0.0592245	0.999353	-3.83928
ENSG00000162545	55450	ENSG00000162545	CAMK2N1	calcium/calmodulin dependent protein kinase II inhibitor 1	-0.74313	1.02825	-2.08949	0.0593093	0.999353	-3.99661
ENSG00000095370	10044	ENSG00000095370	SH2D3C	SH2 domain containing 3C	0.52097	5.01542	2.08925	0.0593344	0.999353	-3.84009
ENSG00000129534	55320	ENSG00000129534	MIS18BP1	MIS18 binding protein 1	0.435886	5.56007	2.08917	0.0593428	0.999353	-3.84023
ENSG00000166965	91433	ENSG00000166965	RCCD1	RCC1 domain containing 1	-0.608201	2.39377	-2.08808	0.0594565	0.999353	-3.96453
ENSG00000072210	224	ENSG00000072210	ALDH3A2	aldehyde dehydrogenase 3 family member A2	0.418451	5.14458	2.08721	0.0595475	0.999353	-3.84344
ENSG00000100196	11015	ENSG00000100196	KDELR3	KDEL endoplasmic reticulum protein retention receptor 3	-1.05131	-0.320578	-2.08708	0.059562	0.999353	-4.20939
ENSG00000006634	10926	ENSG00000006634	DBF4	DBF4 zinc finger	-0.733801	5.02624	-2.08681	0.0595898	0.999353	-3.84735
ENSG00000152377	6695	ENSG00000152377	SPOCK1	SPARC (osteonectin), cwcv and kazal like domains proteoglycan 1	0.903427	0.450323	2.08636	0.0596366	0.999353	-4.09484
ENSG00000102109	27344	ENSG00000102109	PCSK1N	proprotein convertase subtilisin/kexin type 1 inhibitor	-1.30241	-1.28794	-2.08608	0.059666	0.999353	-4.19858
ENSG00000082269	57579	ENSG00000082269	FAM135A	family with sequence similarity 135 member A	0.426914	2.73049	2.0858	0.0596953	0.999353	-3.89777
ENSG00000134851	55858	ENSG00000134851	TMEM165	transmembrane protein 165	0.592858	5.40574	2.08547	0.0597306	0.999353	-3.84491
ENSG00000168538	60684	ENSG00000168538	TRAPPC11	trafficking protein particle complex 11	0.481712	5.15879	2.08459	0.0598226	0.999353	-3.84624
ENSG00000271122	101930085	ENSG00000271122	LOC101930085	uncharacterized LOC101930085	0.645441	2.43749	2.0843	0.0598539	0.999353	-3.93981
ENSG00000123643	206358	ENSG00000123643	SLC36A1	solute carrier family 36 member 1	0.425983	4.15978	2.08151	0.0601479	0.999353	-3.85736
ENSG00000185019	22888	ENSG00000185019	UBOX5	U-box domain containing 5	-0.535802	3.57848	-2.08139	0.0601605	0.999353	-3.87797
ENSG00000153066	51061	ENSG00000153066	TXNDC11	thioredoxin domain containing 11	-0.544792	7.09885	-2.08126	0.0601741	0.999353	-3.85005
ENSG00000115446	25972	ENSG00000115446	UNC50	unc-50 inner nuclear membrane RNA binding protein	0.511588	3.84386	2.07908	0.060405	0.999353	-3.87348
ENSG00000076604	9618	ENSG00000076604	TRAF4	TNF receptor associated factor 4	-0.959011	3.87638	-2.07473	0.0608685	0.999353	-3.87089
ENSG00000172663	80194	ENSG00000172663	TMEM134	transmembrane protein 134	-0.333938	4.16315	-2.07455	0.0608877	0.999353	-3.86325
ENSG00000204576	80742	ENSG00000204576	PRR3	proline rich 3	-0.430363	3.56592	-2.07436	0.0609079	0.999353	-3.88952
ENSG00000141506	23533	ENSG00000141506	PIK3R5	phosphoinositide-3-kinase regulatory subunit 5	-0.443391	7.66246	-2.07424	0.0609208	0.999353	-3.85897
ENSG00000176463	28232	ENSG00000176463	SLCO3A1	solute carrier organic anion transporter family member 3A1	0.500661	5.61218	2.07257	0.061099	0.999353	-3.85966
ENSG00000122026	6144	ENSG00000122026	RPL21	ribosomal protein L21	-0.426215	9.01012	-2.07043	0.061329	0.999353	-3.86356
ENSG00000173727	NA	ENSG00000173727	NA	NA	-1.80138	0.622964	-2.06957	0.0614223	0.999353	-4.12896
ENSG00000170917	11162	ENSG00000170917	NUDT6	nudix hydrolase 6	0.996772	-0.272387	2.06657	0.0617461	0.999353	-4.20158
ENSG00000230537	NA	ENSG00000230537	NA	NA	-1.03054	0.656868	-2.06646	0.0617582	0.999353	-4.13269
ENSG00000115268	6209	ENSG00000115268	RPS15	ribosomal protein S15	-0.423569	8.73375	-2.06572	0.0618378	0.999353	-3.86931
ENSG00000140632	84656	ENSG00000140632	GLYR1	glyoxylate reductase 1 homolog	0.349258	6.60047	2.06555	0.0618563	0.999353	-3.86855
ENSG00000165102	138050	ENSG00000165102	HGSNAT	heparan-alpha-glucosaminide N-acetyltransferase	0.474701	5.20087	2.06512	0.0619036	0.999353	-3.86827
ENSG00000114268	5210	ENSG00000114268	PFKFB4	6-phosphofructo-2-kinase/fructose-2,6-biphosphatase 4	0.545645	3.63386	2.06421	0.0620025	0.999353	-3.88216
ENSG00000070190	27071	ENSG00000070190	DAPP1	dual adaptor of phosphotyrosine and 3-phosphoinositides 1	0.514647	5.37111	2.06406	0.0620182	0.999353	-3.86952
ENSG00000276644	1602	ENSG00000276644	DACH1	dachshund family transcription factor 1	1.3347	-0.615993	2.06363	0.0620653	0.999353	-4.18233
ENSG00000175886	NA	ENSG00000175886	NA	NA	-0.62454	1.7743	-2.06267	0.0621705	0.999353	-4.00864
ENSG00000260837	NA	ENSG00000260837	NA	NA	0.902058	-0.357759	2.06078	0.0623764	0.999353	-4.1805
ENSG00000225873	102724231	ENSG00000225873	C3orf86	chromosome 3 open reading frame 86	0.950566	1.19613	2.06005	0.0624566	0.999353	-4.03395
ENSG00000211770	NA	ENSG00000211770	NA	NA	-1.11917	-0.177946	-2.05988	0.0624749	0.999353	-4.1869
ENSG00000153234	4929	ENSG00000153234	NR4A2	nuclear receptor subfamily 4 group A member 2	-1.77272	5.2363	-2.05963	0.0625021	0.999353	-3.87466
ENSG00000147050	7403	ENSG00000147050	KDM6A	lysine demethylase 6A	-1.00297	5.69551	-2.05956	0.0625098	0.999353	-3.8747
ENSG00000135828	6041	ENSG00000135828	RNASEL	ribonuclease L	0.805917	2.95276	2.05913	0.062557	0.999353	-3.9127
ENSG00000277053	2970	ENSG00000277053	GTF2IP1	general transcription factor IIi pseudogene 1	0.367976	4.75625	2.0586	0.062615	0.999353	-3.87623
ENSG00000164830	55074	ENSG00000164830	OXR1	oxidation resistance 1	0.308401	4.8921	2.05847	0.062629	0.999353	-3.87646
ENSG00000149781	83706	ENSG00000149781	FERMT3	fermitin family member 3	0.294907	8.25095	2.05796	0.0626855	0.999353	-3.87861
ENSG00000138071	10097	ENSG00000138071	ACTR2	actin related protein 2	0.386468	9.34818	2.05788	0.0626939	0.999353	-3.87843
ENSG00000131069	55902	ENSG00000131069	ACSS2	acyl-CoA synthetase short chain family member 2	0.709695	4.73889	2.05679	0.0628147	0.999353	-3.87819
ENSG00000071967	79901	ENSG00000071967	CYBRD1	cytochrome b reductase 1	0.718718	4.39152	2.0564	0.0628573	0.999353	-3.87833
ENSG00000183655	64410	ENSG00000183655	KLHL25	kelch like family member 25	-0.95715	0.496754	-2.05593	0.0629094	0.999353	-4.09554
ENSG00000126246	79713	ENSG00000126246	IGFLR1	IGF like family receptor 1	0.602334	1.81125	2.05579	0.0629247	0.999353	-4.00637
ENSG00000237765	285550	ENSG00000237765	FAM200B	family with sequence similarity 200 member B	0.405879	4.53134	2.05518	0.0629918	0.999353	-3.88151
ENSG00000123453	1757	ENSG00000123453	SARDH	sarcosine dehydrogenase	-1.15865	-0.18105	-2.05513	0.0629971	0.999353	-4.10902
ENSG00000204020	643418	ENSG00000204020	LIPN	lipase family member N	0.790532	0.510478	2.05496	0.0630155	0.999353	-4.06003
ENSG00000096717	23411	ENSG00000096717	SIRT1	sirtuin 1	-0.739733	4.91323	-2.05399	0.0631235	0.999353	-3.88121
ENSG00000165650	118987	ENSG00000165650	PDZD8	PDZ domain containing 8	-0.577008	5.58934	-2.05395	0.0631279	0.999353	-3.88137
ENSG00000211945	NA	ENSG00000211945	NA	NA	-1.57008	6.45302	-2.05377	0.0631473	0.999353	-3.88137
ENSG00000163932	5580	ENSG00000163932	PRKCD	protein kinase C delta	0.605142	6.78752	2.05369	0.0631566	0.999353	-3.88309
ENSG00000241859	NA	ENSG00000241859	NA	NA	2.39444	-1.84295	2.05294	0.063239	0.999353	-4.27034
ENSG00000175294	117144	ENSG00000175294	CATSPER1	cation channel sperm associated 1	0.726155	2.19949	2.05232	0.0633075	0.999353	-3.95527
ENSG00000177663	23765	ENSG00000177663	IL17RA	interleukin 17 receptor A	0.649688	7.30685	2.05189	0.063356	0.999353	-3.88562
ENSG00000283050	101926918	ENSG00000283050	GTF2IP12	general transcription factor IIi pseudogene 12	-0.580363	1.44683	-2.0514	0.0634105	0.999353	-4.04667
ENSG00000260401	NA	ENSG00000260401	NA	NA	1.14918	0.286786	2.0507	0.0634879	0.999353	-4.06959
ENSG00000136942	11224	ENSG00000136942	RPL35	ribosomal protein L35	-0.396869	8.86854	-2.04957	0.0636133	0.999353	-3.8886
ENSG00000186047	220107	ENSG00000186047	DLEU7	deleted in lymphocytic leukemia 7	0.688349	0.595311	2.04956	0.0636143	0.999353	-4.08005
ENSG00000272758	102723582	ENSG00000272758	LOC102723582	uncharacterized LOC102723582	-0.990305	0.406529	-2.04928	0.0636458	0.999353	-4.14169
ENSG00000164975	6619	ENSG00000164975	SNAPC3	small nuclear RNA activating complex polypeptide 3	0.610857	4.00416	2.04846	0.0637378	0.999353	-3.89812
ENSG00000213326	NA	ENSG00000213326	NA	NA	-0.516192	2.35017	-2.0482	0.063767	0.999353	-3.98288
ENSG00000040199	23035	ENSG00000040199	PHLPP2	PH domain and leucine rich repeat protein phosphatase 2	-0.471194	2.93593	-2.04747	0.0638478	0.999353	-3.92872
ENSG00000184436	80764	ENSG00000184436	THAP7	THAP domain containing 7	-0.3615	3.78961	-2.04665	0.0639398	0.999353	-3.90197
ENSG00000179119	144108	ENSG00000179119	SPTY2D1	SPT2 chromatin protein domain containing 1	-0.747247	5.78169	-2.04452	0.064179	0.999353	-3.89223
ENSG00000052802	6307	ENSG00000052802	MSMO1	methylsterol monooxygenase 1	-0.608175	3.87516	-2.04415	0.0642202	0.999353	-3.91227
ENSG00000176105	7525	ENSG00000176105	YES1	YES proto-oncogene 1, Src family tyrosine kinase	-1.05421	2.76531	-2.04413	0.0642222	0.999353	-3.96394
ENSG00000132294	23167	ENSG00000132294	EFR3A	EFR3 homolog A	0.463226	5.75693	2.04413	0.0642228	0.999353	-3.89285
ENSG00000251247	25850	ENSG00000251247	ZNF345	zinc finger protein 345	0.629132	1.05404	2.04338	0.0643068	0.999353	-4.04502
ENSG00000108963	1801	ENSG00000108963	DPH1	diphthamide biosynthesis 1	-0.41636	4.01529	-2.043	0.0643491	0.999353	-3.9033
ENSG00000211679	NA	ENSG00000211679	NA	NA	-1.79322	8.48289	-2.04218	0.0644417	0.999353	-3.89693
ENSG00000260236	NA	ENSG00000260236	NA	NA	-0.825581	-0.774789	-2.04172	0.0644938	0.999353	-4.22374
ENSG00000233016	84973	ENSG00000233016	SNHG7	small nucleolar RNA host gene 7	-0.523578	4.5597	-2.04047	0.064635	0.999353	-3.89991
ENSG00000022277	51507	ENSG00000022277	RTF2	replication termination factor 2	0.324984	5.88601	2.03989	0.0647008	0.999353	-3.89789
ENSG00000211584	55652	ENSG00000211584	SLC48A1	solute carrier family 48 member 1	0.479629	3.37406	2.03942	0.0647535	0.999353	-3.92641
ENSG00000065559	6416	ENSG00000065559	MAP2K4	mitogen-activated protein kinase kinase 4	0.564832	4.7136	2.03771	0.0649479	0.999353	-3.90131
ENSG00000172403	171024	ENSG00000172403	SYNPO2	synaptopodin 2	0.964481	-0.493754	2.0375	0.0649717	0.999353	-4.20452
ENSG00000128245	7533	ENSG00000128245	YWHAH	tyrosine 3-monooxygenase/tryptophan 5-monooxygenase activation protein eta	0.326372	6.58386	2.03642	0.065094	0.999353	-3.90281
ENSG00000246430	100507632	ENSG00000246430	LINC00968	long intergenic non-protein coding RNA 968	0.813078	0.525087	2.03581	0.0651632	0.999353	-4.11701
ENSG00000197601	84188	ENSG00000197601	FAR1	fatty acyl-CoA reductase 1	0.509654	5.68826	2.03568	0.065178	0.999353	-3.90251
ENSG00000112367	9896	ENSG00000112367	FIG4	FIG4 phosphoinositide 5-phosphatase	0.523452	5.02251	2.03418	0.0653502	0.999353	-3.90369
ENSG00000105127	10270	ENSG00000105127	AKAP8	A-kinase anchoring protein 8	-0.708558	5.76822	-2.03399	0.0653712	0.999353	-3.90456
ENSG00000011590	27033	ENSG00000011590	ZBTB32	zinc finger and BTB domain containing 32	-0.739887	3.20618	-2.03393	0.0653777	0.999353	-3.97068
ENSG00000238072	NA	ENSG00000238072	NA	NA	-1.01926	-0.0599266	-2.0339	0.065382	0.999353	-4.18936
ENSG00000118113	4317	ENSG00000118113	MMP8	matrix metallopeptidase 8	3.34126	0.649742	2.03273	0.0655156	0.999353	-4.09013
ENSG00000143507	11221	ENSG00000143507	DUSP10	dual specificity phosphatase 10	-1.15253	5.24991	-2.02978	0.0658538	0.999353	-3.90868
ENSG00000082996	11342	ENSG00000082996	RNF13	ring finger protein 13	0.354448	6.17533	2.02879	0.0659674	0.999353	-3.91139
ENSG00000116903	149371	ENSG00000116903	EXOC8	exocyst complex component 8	0.521016	4.48562	2.02748	0.0661187	0.999353	-3.91212
ENSG00000168385	4735	ENSG00000168385	SEPTIN2	septin 2	0.367954	7.78174	2.02672	0.066207	0.999353	-3.91569
ENSG00000172578	89857	ENSG00000172578	KLHL6	kelch like family member 6	0.440828	4.87866	2.02663	0.0662175	0.999353	-3.91226
ENSG00000085365	9522	ENSG00000085365	SCAMP1	secretory carrier membrane protein 1	0.430299	4.66043	2.02443	0.0664726	0.999353	-3.91533
ENSG00000114853	92999	ENSG00000114853	ZBTB47	zinc finger and BTB domain containing 47	0.895515	1.9681	2.02436	0.0664803	0.999353	-4.00537
ENSG00000110987	605	ENSG00000110987	BCL7A	BAF chromatin remodeling complex subunit BCL7A	-0.730756	3.89673	-2.02421	0.0664975	0.999353	-3.92785
ENSG00000166780	89927	ENSG00000166780	BMERB1	bMERB domain containing 1	-0.741421	1.20464	-2.02404	0.0665173	0.999353	-4.07448
ENSG00000144843	141	ENSG00000144843	ADPRH	ADP-ribosylarginine hydrolase	0.677162	4.12565	2.024	0.0665225	0.999353	-3.9211
ENSG00000224861	NA	ENSG00000224861	NA	NA	-0.583572	2.2534	-2.02358	0.0665709	0.999353	-4.0074
ENSG00000091436	51776	ENSG00000091436	MAP3K20	mitogen-activated protein kinase kinase kinase 20	0.569338	4.37308	2.02357	0.066572	0.999353	-3.91761
ENSG00000187796	64170	ENSG00000187796	CARD9	caspase recruitment domain family member 9	0.582412	3.9019	2.02281	0.0666607	0.999353	-3.92046
ENSG00000178199	340152	ENSG00000178199	ZC3H12D	zinc finger CCCH-type containing 12D	-0.822336	3.74184	-2.02242	0.0667052	0.999353	-3.92463
ENSG00000104205	23678	ENSG00000104205	SGK3	serum/glucocorticoid regulated kinase family member 3	0.696749	3.19467	2.02221	0.0667302	0.999353	-3.94347
ENSG00000211764	NA	ENSG00000211764	NA	NA	-0.979507	0.855048	-2.02176	0.0667826	0.999353	-4.1222
ENSG00000100104	402055	ENSG00000100104	SRRD	SRR1 domain containing	-0.408376	3.51999	-2.02099	0.0668729	0.999353	-3.94206
ENSG00000017797	10928	ENSG00000017797	RALBP1	ralA binding protein 1	0.430611	6.04946	2.02019	0.066966	0.999353	-3.92133
ENSG00000159733	57732	ENSG00000159733	ZFYVE28	zinc finger FYVE-type containing 28	-0.377075	4.05613	-2.01998	0.0669899	0.999353	-3.92406
ENSG00000135378	79056	ENSG00000135378	PRRG4	proline rich and Gla domain 4	0.496294	4.2956	2.01989	0.0670007	0.999353	-3.92366
ENSG00000186810	2833	ENSG00000186810	CXCR3	C-X-C motif chemokine receptor 3	-1.11173	5.25853	-2.0192	0.0670814	0.999353	-3.92169
ENSG00000275106	NA	ENSG00000275106	NA	NA	0.94673	-0.00429643	2.0182	0.0671991	0.999353	-4.15726
ENSG00000242071	NA	ENSG00000242071	NA	NA	-0.455281	3.83625	-2.01817	0.0672028	0.999353	-3.93386
ENSG00000102699	143	ENSG00000102699	PARP4	poly(ADP-ribose) polymerase family member 4	0.725946	6.85	2.01775	0.0672511	0.999353	-3.92526
ENSG00000228878	NA	ENSG00000228878	NA	NA	0.639322	0.281802	2.01676	0.0673674	0.999353	-4.14275
ENSG00000116954	64121	ENSG00000116954	RRAGC	Ras related GTP binding C	0.346825	4.14323	2.0164	0.0674096	0.999353	-3.93031
ENSG00000183077	125061	ENSG00000183077	AFMID	arylformamidase	0.615068	2.77039	2.01418	0.0676717	0.999353	-3.98832
ENSG00000218018	100291105	ENSG00000218018	LOC100291105	uncharacterized LOC100291105	-1.35841	0.204104	-2.01397	0.067696	0.999353	-4.17909
ENSG00000231711	NA	ENSG00000231711	NA	NA	0.672672	0.377786	2.01337	0.0677676	0.999353	-4.12005
ENSG00000087008	8310	ENSG00000087008	ACOX3	acyl-CoA oxidase 3, pristanoyl	0.551054	3.08366	2.01298	0.067813	0.999353	-3.97193
ENSG00000188229	10383	ENSG00000188229	TUBB4B	tubulin beta 4B class IVb	-0.798493	7.24358	-2.01233	0.06789	0.999353	-3.93196
ENSG00000232434	389813	ENSG00000232434	AJM1	apical junction component 1 homolog	-0.464652	2.74009	-2.01214	0.0679129	0.999353	-3.96042
ENSG00000196505	54834	ENSG00000196505	GDAP2	ganglioside induced differentiation associated protein 2	0.383016	4.11052	2.0118	0.067953	0.999353	-3.93344
ENSG00000111615	11103	ENSG00000111615	KRR1	KRR1 small subunit processome component homolog	-0.553557	5.02741	-2.01023	0.0681395	0.999353	-3.93078
ENSG00000123338	3071	ENSG00000123338	NCKAP1L	NCK associated protein 1 like	0.439697	8.15594	2.00991	0.0681767	0.999353	-3.93578
ENSG00000128487	92521	ENSG00000128487	SPECC1	sperm antigen with calponin homology and coiled-coil domains 1	0.601638	4.48534	2.00865	0.0683273	0.999353	-3.93258
ENSG00000012223	4057	ENSG00000012223	LTF	lactotransferrin	2.95543	2.33397	2.00727	0.0684913	0.999353	-3.98247
ENSG00000128692	NA	ENSG00000128692	NA	NA	-1.03476	-0.0774468	-2.00712	0.0685091	0.999353	-4.22198
ENSG00000138767	246175	ENSG00000138767	CNOT6L	CCR4-NOT transcription complex subunit 6 like	-0.532267	6.74672	-2.00676	0.0685524	0.999353	-3.93829
ENSG00000244116	NA	ENSG00000244116	NA	NA	-1.66457	3.62024	-2.00666	0.0685647	0.999353	-3.97598
ENSG00000149218	23052	ENSG00000149218	ENDOD1	endonuclease domain containing 1	0.451917	4.36643	2.00601	0.0686422	0.999353	-3.93607
ENSG00000279692	NA	ENSG00000279692	NA	NA	0.672434	0.150942	2.00555	0.0686971	0.999353	-4.13526
ENSG00000189409	8510	ENSG00000189409	MMP23B	matrix metallopeptidase 23B	-1.34912	-1.01086	-2.00526	0.0687323	0.999353	-4.20333
ENSG00000104825	4793	ENSG00000104825	NFKBIB	NFKB inhibitor beta	-0.489844	5.55084	-2.00493	0.0687714	0.999353	-3.9375
ENSG00000114013	942	ENSG00000114013	CD86	CD86 molecule	0.432799	6.72393	2.00395	0.0688885	0.999353	-3.94147
ENSG00000100485	6655	ENSG00000100485	SOS2	SOS Ras/Rho guanine nucleotide exchange factor 2	0.360329	5.86349	2.00328	0.0689691	0.999353	-3.94119
ENSG00000115295	79745	ENSG00000115295	CLIP4	CAP-Gly domain containing linker protein family member 4	0.500982	4.10236	2.00279	0.0690285	0.999353	-3.94267
ENSG00000229769	NA	ENSG00000229769	NA	NA	-2.38306	1.19003	-2.00084	0.0692626	0.999353	-4.10419
ENSG00000110651	975	ENSG00000110651	CD81	CD81 molecule	-0.380751	7.19002	-1.99976	0.0693935	0.999353	-3.94687
ENSG00000163512	64343	ENSG00000163512	AZI2	5-azacytidine induced 2	0.330884	4.11491	1.9995	0.069425	0.999353	-3.94799
ENSG00000247317	NA	ENSG00000247317	NA	NA	-0.949215	0.0470706	-1.99917	0.0694648	0.999353	-4.23195
ENSG00000109944	79864	ENSG00000109944	JHY	junctional cadherin complex regulator	0.710641	1.98202	1.99866	0.0695257	0.999353	-4.02839
ENSG00000213714	388799	ENSG00000213714	FAM209B	family with sequence similarity 209 member B	-0.993878	-0.349288	-1.99753	0.0696634	0.999353	-4.22681
ENSG00000130803	57693	ENSG00000130803	ZNF317	zinc finger protein 317	-0.706385	5.92931	-1.99588	0.0698638	0.999353	-3.94941
ENSG00000160783	11243	ENSG00000160783	PMF1	polyamine modulated factor 1	-0.461539	4.50515	-1.995	0.0699706	0.999353	-3.95079
ENSG00000050130	51528	ENSG00000050130	JKAMP	JNK1/MAPK8 associated membrane protein	0.361664	5.06335	1.99352	0.0701511	0.999353	-3.94959
ENSG00000132002	3337	ENSG00000132002	DNAJB1	DnaJ heat shock protein family (Hsp40) member B1	-0.547074	7.46335	-1.99333	0.0701737	0.999353	-3.95525
ENSG00000211654	NA	ENSG00000211654	NA	NA	-3.21299	4.75216	-1.99197	0.0703402	0.999353	-3.96295
ENSG00000138078	9581	ENSG00000138078	PREPL	prolyl endopeptidase like	1.01616	3.39294	1.99164	0.0703798	0.999353	-3.9759
ENSG00000100439	63874	ENSG00000100439	ABHD4	abhydrolase domain containing 4	0.397723	4.59574	1.99063	0.0705036	0.999353	-3.95268
ENSG00000186529	4051	ENSG00000186529	CYP4F3	cytochrome P450 family 4 subfamily F member 3	2.38336	0.877835	1.98979	0.0706069	0.999353	-4.08526
ENSG00000189068	284415	ENSG00000189068	VSTM1	V-set and transmembrane domain containing 1	3.37346	1.6108	1.98966	0.0706227	0.999353	-4.06512
ENSG00000178814	26873	ENSG00000178814	OPLAH	5-oxoprolinase, ATP-hydrolysing	0.821241	1.93261	1.98934	0.070662	0.999353	-4.03396
ENSG00000170876	79188	ENSG00000170876	TMEM43	transmembrane protein 43	0.370462	5.729	1.98849	0.0707673	0.999353	-3.9578
ENSG00000257511	NA	ENSG00000257511	NA	NA	-0.871871	0.218734	-1.98778	0.070854	0.999353	-4.17129
ENSG00000156239	29104	ENSG00000156239	N6AMT1	N-6 adenine-specific DNA methyltransferase 1	1.19336	0.750663	1.98725	0.0709199	0.999353	-4.12804
ENSG00000002016	5893	ENSG00000002016	RAD52	RAD52 homolog, DNA repair protein	0.673673	2.29244	1.98658	0.0710021	0.999353	-4.02663
ENSG00000170325	56980	ENSG00000170325	PRDM10	PR/SET domain 10	-0.533747	3.24413	-1.9861	0.0710616	0.999353	-3.98029
ENSG00000117640	56181	ENSG00000117640	MTFR1L	mitochondrial fission regulator 1 like	0.312749	4.68947	1.98543	0.0711447	0.999353	-3.95843
ENSG00000135535	8763	ENSG00000135535	CD164	CD164 molecule	0.389313	8.21582	1.98428	0.0712869	0.999353	-3.96611
ENSG00000178732	2814	ENSG00000178732	GP5	glycoprotein V platelet	0.976953	0.652264	1.98296	0.07145	0.999353	-4.08014
ENSG00000149573	10205	ENSG00000149573	MPZL2	myelin protein zero like 2	0.810837	1.69054	1.9828	0.0714702	0.999353	-4.04511
ENSG00000271780	NA	ENSG00000271780	NA	NA	1.13049	-1.05469	1.98171	0.0716052	0.999353	-4.26368
ENSG00000279086	NA	ENSG00000279086	NA	NA	-0.702568	0.913002	-1.97949	0.0718823	0.999353	-4.11197
ENSG00000142002	91039	ENSG00000142002	DPP9	dipeptidyl peptidase 9	-0.295955	6.45824	-1.97924	0.0719135	0.999353	-3.96976
ENSG00000166920	84419	ENSG00000166920	C15orf48	chromosome 15 open reading frame 48	-1.86441	-0.942999	-1.97862	0.0719902	0.999353	-4.18852
ENSG00000135116	8739	ENSG00000135116	HRK	harakiri, BCL2 interacting protein	-1.85525	-0.923779	-1.97842	0.0720158	0.999353	-4.20172
ENSG00000102401	51566	ENSG00000102401	ARMCX3	armadillo repeat containing X-linked 3	0.655276	3.60822	1.9782	0.0720428	0.999353	-3.98056
ENSG00000254685	8790	ENSG00000254685	FPGT	fucose-1-phosphate guanylyltransferase	0.724415	2.14536	1.97802	0.0720654	0.999353	-4.05054
ENSG00000237550	NA	ENSG00000237550	NA	NA	-1.78995	8.04441	-1.97744	0.0721384	0.999353	-3.97375
ENSG00000162772	467	ENSG00000162772	ATF3	activating transcription factor 3	-1.40263	5.11766	-1.97641	0.0722678	0.999353	-3.97
ENSG00000204070	90196	ENSG00000204070	SYS1	SYS1 golgi trafficking protein	-0.36272	4.98072	-1.975	0.0724442	0.999353	-3.97078
ENSG00000186350	6256	ENSG00000186350	RXRA	retinoid X receptor alpha	0.654916	6.52387	1.97488	0.0724597	0.999353	-3.97592
ENSG00000204713	5987	ENSG00000204713	TRIM27	tripartite motif containing 27	0.371981	5.1355	1.97406	0.0725626	0.999353	-3.97203
ENSG00000115318	84695	ENSG00000115318	LOXL3	lysyl oxidase like 3	0.760413	2.98948	1.97403	0.0725657	0.999353	-3.99565
ENSG00000144645	114884	ENSG00000144645	OSBPL10	oxysterol binding protein like 10	-0.805452	3.32187	-1.97373	0.0726036	0.999353	-3.98294
ENSG00000237214	NA	ENSG00000237214	NA	NA	-1.051	-0.85168	-1.9722	0.0727972	0.999353	-4.27927
ENSG00000258469	NA	ENSG00000258469	NA	NA	-1.5017	-0.539239	-1.96948	0.0731408	0.999353	-4.24955
ENSG00000188554	4077	ENSG00000188554	NBR1	NBR1 autophagy cargo receptor	0.536787	6.74868	1.96936	0.0731568	0.999353	-3.982
ENSG00000168329	1524	ENSG00000168329	CX3CR1	C-X3-C motif chemokine receptor 1	1.29378	6.69351	1.9689	0.073215	0.999353	-3.98325
ENSG00000140992	5170	ENSG00000140992	PDPK1	3-phosphoinositide dependent protein kinase 1	0.342448	5.27037	1.96661	0.0735061	0.999353	-3.98191
ENSG00000197321	6840	ENSG00000197321	SVIL	supervillin	0.590509	3.82395	1.96506	0.073704	0.999353	-3.98096
ENSG00000145623	9180	ENSG00000145623	OSMR	oncostatin M receptor	-1.3604	-0.812182	-1.96328	0.073932	0.999353	-4.26008
ENSG00000214194	401397	ENSG00000214194	SMIM30	small integral membrane protein 30	0.514643	3.78552	1.96208	0.0740848	0.999353	-3.99973
ENSG00000165097	221656	ENSG00000165097	KDM1B	lysine demethylase 1B	0.518499	6.03044	1.96188	0.0741109	0.999353	-3.98938
ENSG00000141526	9123	ENSG00000141526	SLC16A3	solute carrier family 16 member 3	0.643014	5.27522	1.96174	0.0741288	0.999353	-3.98655
ENSG00000073969	4905	ENSG00000073969	NSF	N-ethylmaleimide sensitive factor, vesicle fusing ATPase	0.451076	5.10406	1.96163	0.0741433	0.999353	-3.98514
ENSG00000257275	NA	ENSG00000257275	NA	NA	-1.93341	-0.603456	-1.96147	0.0741642	0.999353	-4.2141
ENSG00000107798	3988	ENSG00000107798	LIPA	lipase A, lysosomal acid type	0.717475	7.95154	1.96104	0.0742193	0.999353	-3.99328
ENSG00000152422	7518	ENSG00000152422	XRCC4	X-ray repair cross complementing 4	0.465213	3.40055	1.96027	0.0743178	0.999353	-4.01413
ENSG00000197713	6120	ENSG00000197713	RPE	ribulose-5-phosphate-3-epimerase	0.665363	3.96235	1.95945	0.0744234	0.999353	-3.99588
ENSG00000158467	23382	ENSG00000158467	AHCYL2	adenosylhomocysteinase like 2	0.411332	4.04984	1.95902	0.0744789	0.999353	-3.98845
ENSG00000011009	11313	ENSG00000011009	LYPLA2	lysophospholipase 2	0.345734	5.75996	1.95882	0.0745044	0.999353	-3.99155
ENSG00000249592	100129917	ENSG00000249592	LOC100129917	uncharacterized LOC100129917	-0.619802	0.212042	-1.95866	0.0745249	0.999353	-4.18609
ENSG00000132704	79368	ENSG00000132704	FCRL2	Fc receptor like 2	-1.12837	3.1158	-1.95856	0.0745377	0.999353	-4.01009
ENSG00000107099	81704	ENSG00000107099	DOCK8	dedicator of cytokinesis 8	0.2954	8.14288	1.95856	0.074538	0.999353	-3.99641
ENSG00000157017	51738	ENSG00000157017	GHRL	ghrelin and obestatin prepropeptide	1.07302	-0.356323	1.95845	0.0745527	0.999353	-4.18227
ENSG00000121966	7852	ENSG00000121966	CXCR4	C-X-C motif chemokine receptor 4	-0.864445	9.442	-1.95749	0.0746759	0.999353	-3.99657
ENSG00000124496	55809	ENSG00000124496	TRERF1	transcriptional regulating factor 1	-0.510605	5.27729	-1.95744	0.0746826	0.999353	-3.99327
ENSG00000120253	348995	ENSG00000120253	NUP43	nucleoporin 43	0.692102	3.05142	1.95709	0.0747278	0.999353	-4.02783
ENSG00000108641	27077	ENSG00000108641	B9D1	B9 domain containing 1	-0.968152	0.733976	-1.95338	0.0752094	0.999353	-4.20953
ENSG00000260916	9236	ENSG00000260916	CCPG1	cell cycle progression 1	0.692543	3.76356	1.95228	0.0753528	0.999353	-4.00041
ENSG00000091039	114882	ENSG00000091039	OSBPL8	oxysterol binding protein like 8	0.380205	7.00398	1.95206	0.0753818	0.999353	-4.00293
ENSG00000149970	22866	ENSG00000149970	CNKSR2	connector enhancer of kinase suppressor of Ras 2	-0.565403	1.83885	-1.95082	0.075543	0.999353	-4.08955
ENSG00000227825	121456	ENSG00000227825	SLC9A7P1	solute carrier family 9 member 7 pseudogene 1	0.808488	2.57902	1.94898	0.0757844	0.999353	-4.04233
ENSG00000114841	25981	ENSG00000114841	DNAH1	dynein axonemal heavy chain 1	-0.691837	4.71724	-1.94889	0.0757954	0.999353	-3.99971
ENSG00000107614	1787	ENSG00000107614	TRDMT1	tRNA aspartic acid methyltransferase 1	0.531696	2.76483	1.94812	0.0758974	0.999353	-4.04148
ENSG00000178789	124599	ENSG00000178789	CD300LB	CD300 molecule like family member b	0.941835	4.41434	1.94783	0.0759355	0.999353	-4.00154
ENSG00000171863	6201	ENSG00000171863	RPS7	ribosomal protein S7	-0.40822	8.91724	-1.94765	0.0759586	0.999353	-4.00913
ENSG00000034677	25897	ENSG00000034677	RNF19A	ring finger protein 19A, RBR E3 ubiquitin protein ligase	-0.719447	5.98387	-1.94753	0.0759741	0.999353	-4.00522
ENSG00000196705	170959	ENSG00000196705	ZNF431	zinc finger protein 431	-0.527477	3.98139	-1.94752	0.075976	0.999353	-4.00183
ENSG00000188735	144404	ENSG00000188735	TMEM120B	transmembrane protein 120B	-0.438157	2.97296	-1.94691	0.0760555	0.999353	-4.03337
ENSG00000187953	441194	ENSG00000187953	PMS2CL	PMS2 C-terminal like pseudogene	-0.640351	3.34774	-1.9466	0.0760971	0.999353	-4.01575
ENSG00000100938	51292	ENSG00000100938	GMPR2	guanosine monophosphate reductase 2	0.361379	5.6101	1.94507	0.0762984	0.999353	-4.00709
ENSG00000005889	7543	ENSG00000005889	ZFX	zinc finger protein X-linked	-0.77155	5.57141	-1.94377	0.0764701	0.999353	-4.00804
ENSG00000197536	441108	ENSG00000197536	IRF1-AS1	IRF1 antisense RNA 1	-0.49053	4.41923	-1.94357	0.0764958	0.999353	-4.00418
ENSG00000064763	55711	ENSG00000064763	FAR2	fatty acyl-CoA reductase 2	0.55402	4.12281	1.94339	0.07652	0.999353	-4.00766
ENSG00000185009	26985	ENSG00000185009	AP3M1	adaptor related protein complex 3 subunit mu 1	0.362073	5.69265	1.94283	0.0765945	0.999353	-4.00936
ENSG00000100596	9517	ENSG00000100596	SPTLC2	serine palmitoyltransferase long chain base subunit 2	0.460439	6.46733	1.94273	0.0766076	0.999353	-4.01195
ENSG00000163393	55356	ENSG00000163393	SLC22A15	solute carrier family 22 member 15	0.6982	3.65796	1.94096	0.076842	0.999353	-4.01278
ENSG00000225101	NA	ENSG00000225101	NA	NA	0.871033	1.07209	1.94062	0.0768866	0.999353	-4.10296
ENSG00000196169	124602	ENSG00000196169	KIF19	kinesin family member 19	-0.878582	1.08811	-1.93926	0.0770678	0.999353	-4.11542
ENSG00000116661	26232	ENSG00000116661	FBXO2	F-box protein 2	-0.758375	0.812328	-1.938	0.0772359	0.999353	-4.1312
ENSG00000173614	64802	ENSG00000173614	NMNAT1	nicotinamide nucleotide adenylyltransferase 1	0.826247	1.74584	1.93689	0.0773843	0.999353	-4.09615
ENSG00000055483	57602	ENSG00000055483	USP36	ubiquitin specific peptidase 36	-0.450774	5.62958	-1.93583	0.0775256	0.999353	-4.01835
ENSG00000006432	4293	ENSG00000006432	MAP3K9	mitogen-activated protein kinase kinase kinase 9	-0.731406	2.37427	-1.93534	0.0775914	0.999353	-4.05143
ENSG00000278864	NA	ENSG00000278864	NA	NA	-1.69464	-0.955406	-1.93458	0.0776929	0.999353	-4.28782
ENSG00000145439	84869	ENSG00000145439	CBR4	carbonyl reductase 4	0.585942	3.05586	1.93448	0.0777059	0.999353	-4.04498
ENSG00000166831	348093	ENSG00000166831	RBPMS2	RNA binding protein, mRNA processing factor 2	0.893801	0.613528	1.93316	0.0778838	0.999353	-4.15353
ENSG00000175711	146712	ENSG00000175711	B3GNTL1	UDP-GlcNAc:betaGal beta-1,3-N-acetylglucosaminyltransferase like 1	0.460915	2.58899	1.93302	0.077902	0.999353	-4.05849
ENSG00000241258	27297	ENSG00000241258	CRCP	CGRP receptor component	-0.407189	5.01737	-1.9314	0.0781212	0.999353	-4.01913
ENSG00000234741	60674	ENSG00000234741	GAS5	growth arrest specific 5	-0.355205	6.42447	-1.9313	0.0781342	0.999353	-4.02541
ENSG00000165661	169714	ENSG00000165661	QSOX2	quiescin sulfhydryl oxidase 2	-0.589729	4.31659	-1.93118	0.0781507	0.999353	-4.01764
ENSG00000142657	5226	ENSG00000142657	PGD	phosphogluconate dehydrogenase	0.52257	8.27656	1.93013	0.0782915	0.999353	-4.02968
ENSG00000013392	112611	ENSG00000013392	RWDD2A	RWD domain containing 2A	-0.758858	1.9826	-1.92992	0.0783203	0.999353	-4.09529
ENSG00000258130	613038	ENSG00000258130	LOC613038	SAGA complex associated factor 29 pseudogene	-0.798299	-0.343601	-1.92972	0.0783468	0.999353	-4.19848
ENSG00000130164	3949	ENSG00000130164	LDLR	low density lipoprotein receptor	-1.0629	6.37909	-1.9296	0.078363	0.999353	-4.02709
ENSG00000234506	101927015	ENSG00000234506	LINC01506	long intergenic non-protein coding RNA 1506	0.924896	-0.191709	1.92959	0.0783645	0.999353	-4.23287
ENSG00000092108	23256	ENSG00000092108	SCFD1	sec1 family domain containing 1	0.443349	5.24229	1.9292	0.078417	0.999353	-4.02077
ENSG00000148331	140459	ENSG00000148331	ASB6	ankyrin repeat and SOCS box containing 6	-0.325453	4.8866	-1.92861	0.0784971	0.999353	-4.02178
ENSG00000259642	NA	ENSG00000259642	NA	NA	0.65003	2.03166	1.92804	0.0785741	0.999353	-4.08132
ENSG00000114316	7375	ENSG00000114316	USP4	ubiquitin specific peptidase 4	0.265719	6.40262	1.92753	0.0786431	0.999353	-4.0298
ENSG00000162972	79568	ENSG00000162972	MAIP1	matrix AAA peptidase interacting protein 1	-0.492192	2.84822	-1.92738	0.0786647	0.999353	-4.06129
ENSG00000163110	10611	ENSG00000163110	PDLIM5	PDZ and LIM domain 5	0.421146	5.10234	1.92706	0.0787074	0.999353	-4.0251
ENSG00000184100	NA	ENSG00000184100	NA	NA	0.880901	-0.941185	1.92688	0.0787324	0.999353	-4.29892
ENSG00000197153	8356	ENSG00000197153	H3C12	H3 clustered histone 12	-1.26339	-1.0097	-1.92676	0.0787481	0.999353	-4.32586
ENSG00000159374	130951	ENSG00000159374	M1AP	meiosis 1 associated protein	1.42198	-0.299126	1.92657	0.0787741	0.999353	-4.24435
ENSG00000151470	132321	ENSG00000151470	C4orf33	chromosome 4 open reading frame 33	0.37674	3.8628	1.92549	0.0789207	0.999353	-4.03017
ENSG00000164512	79722	ENSG00000164512	ANKRD55	ankyrin repeat domain 55	-0.568678	1.52831	-1.92507	0.0789784	0.999353	-4.07979
ENSG00000124721	1769	ENSG00000124721	DNAH8	dynein axonemal heavy chain 8	-1.38662	0.402048	-1.92428	0.0790854	0.999353	-4.19366
ENSG00000112303	8875	ENSG00000112303	VNN2	vanin 2	0.739242	6.01573	1.92394	0.0791323	0.999353	-4.03433
ENSG00000197982	127687	ENSG00000197982	C1orf122	chromosome 1 open reading frame 122	-0.440567	3.66904	-1.92308	0.0792497	0.999353	-4.03454
ENSG00000132406	85013	ENSG00000132406	TMEM128	transmembrane protein 128	0.456426	3.3752	1.9227	0.0793011	0.999353	-4.04273
ENSG00000100100	113791	ENSG00000100100	PIK3IP1	phosphoinositide-3-kinase interacting protein 1	-0.504828	7.08852	-1.92257	0.0793196	0.999353	-4.03771
ENSG00000104695	5516	ENSG00000104695	PPP2CB	protein phosphatase 2 catalytic subunit beta	0.407139	4.51296	1.92222	0.0793671	0.999353	-4.02722
ENSG00000166704	80095	ENSG00000166704	ZNF606	zinc finger protein 606	0.740503	0.584762	1.92208	0.0793862	0.999353	-4.16383
ENSG00000154134	64221	ENSG00000154134	ROBO3	roundabout guidance receptor 3	-0.756389	0.861703	-1.92182	0.0794216	0.999353	-4.12758
ENSG00000103227	64788	ENSG00000103227	LMF1	lipase maturation factor 1	-0.550822	3.11675	-1.92163	0.0794472	0.999353	-4.04417
ENSG00000198829	56670	ENSG00000198829	SUCNR1	succinate receptor 1	1.47503	-0.102598	1.92136	0.0794845	0.999353	-4.23405
ENSG00000099860	4616	ENSG00000099860	GADD45B	growth arrest and DNA damage inducible beta	-0.91713	7.53216	-1.92074	0.0795689	0.999353	-4.04026
ENSG00000100221	9929	ENSG00000100221	JOSD1	Josephin domain containing 1	-0.437017	6.74001	-1.91858	0.0798653	0.999353	-4.04134
ENSG00000119471	84263	ENSG00000119471	HSDL2	hydroxysteroid dehydrogenase like 2	0.517211	4.52542	1.91853	0.0798732	0.999353	-4.03109
ENSG00000115310	57142	ENSG00000115310	RTN4	reticulon 4	0.382879	7.48662	1.91729	0.0800442	0.999353	-4.04414
ENSG00000280734	NA	ENSG00000280734	NA	NA	0.731526	1.73846	1.91706	0.0800748	0.999353	-4.11187
ENSG00000125900	128646	ENSG00000125900	SIRPD	signal regulatory protein delta	0.908704	1.17697	1.91659	0.0801397	0.999353	-4.19573
ENSG00000126467	60385	ENSG00000126467	TSKS	testis specific serine kinase substrate	1.29616	-0.714602	1.91609	0.0802085	0.999353	-4.26763
ENSG00000171992	11346	ENSG00000171992	SYNPO	synaptopodin	-0.99341	2.47875	-1.91536	0.0803095	0.999353	-4.0426
ENSG00000156804	114907	ENSG00000156804	FBXO32	F-box protein 32	-0.633981	4.1734	-1.91533	0.0803147	0.999353	-4.0344
ENSG00000130640	10844	ENSG00000130640	TUBGCP2	tubulin gamma complex associated protein 2	-0.303046	6.32997	-1.91496	0.0803654	0.999353	-4.04394
ENSG00000173917	3212	ENSG00000173917	HOXB2	homeobox B2	0.534779	3.01776	1.9148	0.0803877	0.999353	-4.04813
ENSG00000135211	85025	ENSG00000135211	TMEM60	transmembrane protein 60	0.535787	2.37872	1.9145	0.0804288	0.999353	-4.08674
ENSG00000172534	3054	ENSG00000172534	HCFC1	host cell factor C1	-0.346138	7.0867	-1.91446	0.080435	0.999353	-4.04638
ENSG00000182782	338442	ENSG00000182782	HCAR2	hydroxycarboxylic acid receptor 2	-0.931474	1.84727	-1.91419	0.0804721	0.999353	-4.05967
ENSG00000114812	7433	ENSG00000114812	VIPR1	vasoactive intestinal peptide receptor 1	0.427587	4.03533	1.91394	0.0805067	0.999353	-4.0374
ENSG00000136040	10154	ENSG00000136040	PLXNC1	plexin C1	0.656301	6.48229	1.91349	0.0805691	0.999353	-4.04679
ENSG00000071462	114049	ENSG00000071462	BUD23	BUD23 rRNA methyltransferase and ribosome maturation factor	-0.372164	5.68827	-1.91348	0.0805709	0.999353	-4.04241
ENSG00000072422	9886	ENSG00000072422	RHOBTB1	Rho related BTB domain containing 1	1.20706	2.36599	1.91245	0.0807126	0.999353	-4.06521
ENSG00000089876	55760	ENSG00000089876	DHX32	DEAH-box helicase 32 (putative)	0.463769	2.7346	1.91159	0.0808326	0.999353	-4.06243
ENSG00000150540	3176	ENSG00000150540	HNMT	histamine N-methyltransferase	0.645841	4.10783	1.90809	0.081321	0.999353	-4.04206
ENSG00000122126	4952	ENSG00000122126	OCRL	OCRL inositol polyphosphate-5-phosphatase	0.732096	2.27407	1.90744	0.0814117	0.999353	-4.08168
ENSG00000183255	754	ENSG00000183255	PTTG1IP	PTTG1 interacting protein	0.365975	7.00288	1.90705	0.0814657	0.999353	-4.05525
ENSG00000113448	5144	ENSG00000113448	PDE4D	phosphodiesterase 4D	-1.05136	6.91646	-1.90638	0.0815595	0.999353	-4.05485
ENSG00000154124	90268	ENSG00000154124	OTULIN	OTU deubiquitinase with linear linkage specificity	-0.429704	5.30603	-1.90613	0.0815953	0.999353	-4.04922
ENSG00000116525	55223	ENSG00000116525	TRIM62	tripartite motif containing 62	-0.405391	3.97332	-1.90602	0.0816111	0.999353	-4.04436
ENSG00000096384	3326	ENSG00000096384	HSP90AB1	heat shock protein 90 alpha family class B member 1	-0.33156	9.50861	-1.90517	0.0817306	0.999353	-4.0581
ENSG00000119638	91754	ENSG00000119638	NEK9	NIMA related kinase 9	0.408166	5.95932	1.90457	0.0818151	0.999353	-4.05508
ENSG00000120158	10171	ENSG00000120158	RCL1	RNA terminal phosphate cyclase like 1	-0.568791	3.45717	-1.90449	0.081826	0.999353	-4.06024
ENSG00000155097	528	ENSG00000155097	ATP6V1C1	ATPase H+ transporting V1 subunit C1	0.343926	5.17075	1.90434	0.0818468	0.999353	-4.04905
ENSG00000149516	932	ENSG00000149516	MS4A3	membrane spanning 4-domains A3	1.43036	0.699934	1.90396	0.0819007	0.999353	-4.21068
ENSG00000141469	6563	ENSG00000141469	SLC14A1	solute carrier family 14 member 1 (Kidd blood group)	-0.565664	2.11338	-1.90376	0.0819287	0.999353	-4.10166
ENSG00000120800	27340	ENSG00000120800	UTP20	UTP20 small subunit processome component	-0.396636	3.69791	-1.90335	0.0819864	0.999353	-4.0517
ENSG00000108107	6158	ENSG00000108107	RPL28	ribosomal protein L28	-0.324701	10.079	-1.90295	0.0820431	0.999353	-4.05928
ENSG00000172831	8824	ENSG00000172831	CES2	carboxylesterase 2	0.349058	4.8083	1.90279	0.0820652	0.999353	-4.05035
ENSG00000100299	410	ENSG00000100299	ARSA	arylsulfatase A	-0.370624	5.64516	-1.90261	0.0820907	0.999353	-4.05555
ENSG00000116285	54206	ENSG00000116285	ERRFI1	ERBB receptor feedback inhibitor 1	-1.37544	0.752127	-1.90197	0.08218	0.999353	-4.18102
ENSG00000182463	128553	ENSG00000182463	TSHZ2	teashirt zinc finger homeobox 2	-0.884935	1.39227	-1.90191	0.0821893	0.999353	-4.09966
ENSG00000168291	5162	ENSG00000168291	PDHB	pyruvate dehydrogenase E1 beta subunit	0.362607	5.37442	1.90174	0.0822132	0.999353	-4.05267
ENSG00000185808	51227	ENSG00000185808	PIGP	phosphatidylinositol glycan anchor biosynthesis class P	0.471736	2.92531	1.90121	0.0822887	0.999353	-4.07354
ENSG00000196151	151525	ENSG00000196151	WDSUB1	WD repeat, sterile alpha motif and U-box domain containing 1	0.503289	3.22257	1.90069	0.0823618	0.999353	-4.06945
ENSG00000196981	54554	ENSG00000196981	WDR5B	WD repeat domain 5B	0.83573	0.780244	1.89958	0.0825185	0.999353	-4.17247
ENSG00000108106	27338	ENSG00000108106	UBE2S	ubiquitin conjugating enzyme E2 S	-0.597729	5.7323	-1.89889	0.0826174	0.999353	-4.05718
ENSG00000138678	84803	ENSG00000138678	GPAT3	glycerol-3-phosphate acyltransferase 3	0.658369	2.88184	1.89883	0.0826253	0.999353	-4.05738
ENSG00000136143	8803	ENSG00000136143	SUCLA2	succinate-CoA ligase ADP-forming beta subunit	0.526201	4.14862	1.89878	0.0826322	0.999353	-4.0545
ENSG00000267365	400617	ENSG00000267365	KCNJ2-AS1	KCNJ2 antisense RNA 1	1.38901	-0.213143	1.89853	0.0826675	0.999353	-4.25362
ENSG00000089169	22895	ENSG00000089169	RPH3A	rabphilin 3A	0.767287	3.73595	1.89713	0.0828674	0.999353	-4.05476
ENSG00000068001	8692	ENSG00000068001	HYAL2	hyaluronidase 2	0.672065	1.91458	1.89693	0.082895	0.999353	-4.11962
ENSG00000233223	100996842	ENSG00000233223	LOC100996842	uncharacterized LOC100996842	-0.601979	1.04802	-1.89677	0.0829178	0.999353	-4.17302
ENSG00000160072	83858	ENSG00000160072	ATAD3B	ATPase family AAA domain containing 3B	-0.388371	4.31291	-1.89674	0.0829226	0.999353	-4.05425
ENSG00000145675	5295	ENSG00000145675	PIK3R1	phosphoinositide-3-kinase regulatory subunit 1	-0.942934	7.4805	-1.89582	0.0830534	0.999353	-4.06912
ENSG00000133639	694	ENSG00000133639	BTG1	BTG anti-proliferation factor 1	-0.504422	8.39931	-1.89558	0.0830881	0.999353	-4.06984
ENSG00000160310	3275	ENSG00000160310	PRMT2	protein arginine methyltransferase 2	0.528397	6.40275	1.89524	0.0831364	0.999353	-4.06736
ENSG00000124831	9208	ENSG00000124831	LRRFIP1	LRR binding FLII interacting protein 1	0.298655	7.96752	1.89295	0.0834628	0.999353	-4.0729
ENSG00000138623	8482	ENSG00000138623	SEMA7A	semaphorin 7A (John Milton Hagen blood group)	-0.703299	2.50175	-1.89158	0.0836598	0.999353	-4.08824
ENSG00000115758	4953	ENSG00000115758	ODC1	ornithine decarboxylase 1	-0.357088	7.22288	-1.89024	0.0838516	0.999353	-4.07433
ENSG00000119979	404636	ENSG00000119979	DENND10	DENN domain containing 10	0.277022	5.07665	1.89013	0.0838685	0.999353	-4.06594
ENSG00000166483	7465	ENSG00000166483	WEE1	WEE1 G2 checkpoint kinase	-0.789556	4.1774	-1.88996	0.0838924	0.999353	-4.0644
ENSG00000106635	9275	ENSG00000106635	BCL7B	BAF chromatin remodeling complex subunit BCL7B	-0.438323	6.76442	-1.88973	0.0839263	0.999353	-4.07409
ENSG00000107890	22852	ENSG00000107890	ANKRD26	ankyrin repeat domain 26	0.451586	2.8933	1.8894	0.0839731	0.999353	-4.08606
ENSG00000115762	55041	ENSG00000115762	PLEKHB2	pleckstrin homology domain containing B2	0.372479	6.78615	1.88939	0.0839753	0.999353	-4.07506
ENSG00000150636	79839	ENSG00000150636	CCDC102B	coiled-coil domain containing 102B	-0.751218	0.271836	-1.88933	0.083983	0.999353	-4.23054
ENSG00000253636	NA	ENSG00000253636	NA	NA	-1.03702	-1.21301	-1.88902	0.0840277	0.999353	-4.30058
ENSG00000105483	22900	ENSG00000105483	CARD8	caspase recruitment domain family member 8	0.399187	6.19983	1.88899	0.0840325	0.999353	-4.07415
ENSG00000057608	2665	ENSG00000057608	GDI2	GDP dissociation inhibitor 2	0.360677	8.46153	1.8888	0.0840603	0.999353	-4.07783
ENSG00000177096	150368	ENSG00000177096	PHETA2	PH domain containing endocytic trafficking adaptor 2	0.531367	1.62672	1.88871	0.0840723	0.999353	-4.13959
ENSG00000198855	11153	ENSG00000198855	FICD	FIC domain containing	-0.638411	2.39909	-1.8884	0.084117	0.999353	-4.11117
ENSG00000111554	56890	ENSG00000111554	MDM1	Mdm1 nuclear protein	0.400884	3.94922	1.88822	0.0841427	0.999353	-4.06378
ENSG00000198420	9747	ENSG00000198420	TCAF1	TRPM8 channel associated factor 1	0.45531	2.05335	1.88739	0.0842633	0.999353	-4.10684
ENSG00000237513	NA	ENSG00000237513	NA	NA	-0.61043	1.90239	-1.88674	0.0843565	0.999353	-4.13935
ENSG00000042832	7038	ENSG00000042832	TG	thyroglobulin	-1.49797	0.931566	-1.88666	0.0843691	0.999353	-4.20249
ENSG00000105281	6510	ENSG00000105281	SLC1A5	solute carrier family 1 member 5	0.417035	5.68525	1.88566	0.0845138	0.999353	-4.07412
ENSG00000205593	414918	ENSG00000205593	DENND6B	DENN domain containing 6B	0.419132	3.33294	1.88488	0.0846266	0.999353	-4.07326
ENSG00000235508	NA	ENSG00000235508	NA	NA	-0.742712	-0.0751262	-1.88478	0.0846408	0.999353	-4.26513
ENSG00000196663	9895	ENSG00000196663	TECPR2	tectonin beta-propeller repeat containing 2	0.39408	3.97192	1.88438	0.0846995	0.999353	-4.06685
ENSG00000175938	93129	ENSG00000175938	ORAI3	ORAI calcium release-activated calcium modulator 3	0.609724	2.86998	1.88385	0.0847764	0.999353	-4.08671
ENSG00000105369	973	ENSG00000105369	CD79A	CD79a molecule	-1.06823	6.78713	-1.8837	0.0847975	0.999353	-4.08175
ENSG00000100226	9567	ENSG00000100226	GTPBP1	GTP binding protein 1	-0.370377	6.58445	-1.88325	0.0848634	0.999353	-4.0808
ENSG00000101442	79913	ENSG00000101442	ACTR5	actin related protein 5	-0.395349	3.52094	-1.88075	0.0852268	0.999353	-4.07696
ENSG00000157823	10239	ENSG00000157823	AP3S2	adaptor related protein complex 3 subunit sigma 2	0.486391	3.03885	1.87988	0.0853549	0.999353	-4.08462
ENSG00000141034	79018	ENSG00000141034	GID4	GID complex subunit 4 homolog	0.62944	3.30379	1.87972	0.0853775	0.999353	-4.07683
ENSG00000156502	6832	ENSG00000156502	SUPV3L1	Suv3 like RNA helicase	-0.75424	4.85817	-1.87904	0.0854777	0.999353	-4.07377
ENSG00000244482	79168	ENSG00000244482	LILRA6	leukocyte immunoglobulin like receptor A6	0.683136	4.8563	1.87752	0.0856996	0.999353	-4.07826
ENSG00000183604	595101	ENSG00000183604	SMG1P5	SMG1 pseudogene 5	-0.894099	1.56413	-1.87706	0.0857682	0.999353	-4.1483
ENSG00000119820	84272	ENSG00000119820	YIPF4	Yip1 domain family member 4	0.448877	4.37138	1.87571	0.0859656	0.999353	-4.07632
ENSG00000254910	NA	ENSG00000254910	NA	NA	-0.581253	1.2909	-1.87541	0.0860106	0.999353	-4.17195
ENSG00000147144	90060	ENSG00000147144	CCDC120	coiled-coil domain containing 120	-0.426778	2.82106	-1.8747	0.0861149	0.999353	-4.09357
ENSG00000182566	339390	ENSG00000182566	CLEC4G	C-type lectin domain family 4 member G	1.12828	-0.621231	1.87439	0.0861598	0.999353	-4.26156
ENSG00000109572	1182	ENSG00000109572	CLCN3	chloride voltage-gated channel 3	0.369429	4.56869	1.87272	0.0864072	0.999353	-4.08047
ENSG00000108691	6347	ENSG00000108691	CCL2	C-C motif chemokine ligand 2	-2.35318	-1.40065	-1.87239	0.0864551	0.999353	-4.28282
ENSG00000133812	81846	ENSG00000133812	SBF2	SET binding factor 2	0.627212	4.0858	1.87211	0.0864969	0.999353	-4.07965
ENSG00000160932	4061	ENSG00000160932	LY6E	lymphocyte antigen 6 family member E	-0.37084	8.7265	-1.87207	0.0865037	0.999353	-4.09717
ENSG00000164758	90390	ENSG00000164758	MED30	mediator complex subunit 30	-0.454797	3.80796	-1.87148	0.08659	0.999353	-4.08149
ENSG00000230979	NA	ENSG00000230979	NA	NA	-0.632719	2.37711	-1.87143	0.0865973	0.999353	-4.12621
ENSG00000243264	NA	ENSG00000243264	NA	NA	-1.43976	2.13156	-1.87039	0.0867518	0.999353	-4.12944
ENSG00000196715	154807	ENSG00000196715	VKORC1L1	vitamin K epoxide reductase complex subunit 1 like 1	0.572207	4.00529	1.87016	0.0867869	0.999353	-4.08183
ENSG00000151665	5281	ENSG00000151665	PIGF	phosphatidylinositol glycan anchor biosynthesis class F	0.510725	2.28979	1.86921	0.0869271	0.999353	-4.13747
ENSG00000153201	5903	ENSG00000153201	RANBP2	RAN binding protein 2	-0.433075	5.97937	-1.8688	0.0869878	0.999353	-4.09558
ENSG00000174059	947	ENSG00000174059	CD34	CD34 molecule	1.42139	0.141936	1.86855	0.0870259	0.999353	-4.22315
ENSG00000105248	55702	ENSG00000105248	YJU2	YJU2 splicing factor homolog	-0.592416	4.71683	-1.86841	0.0870458	0.999353	-4.08511
ENSG00000257497	NA	ENSG00000257497	NA	NA	-1.03215	1.98461	-1.86833	0.0870584	0.999353	-4.16093
ENSG00000152117	150776	ENSG00000152117	LOC150776	sphingomyelin phosphodiesterase 4, neutral membrane (neutral sphingomyelinase-3) pseudogene	-0.833992	4.5469	-1.8679	0.0871222	0.999353	-4.08428
ENSG00000152409	133746	ENSG00000152409	JMY	junction mediating and regulatory protein, p53 cofactor	-0.969133	5.05649	-1.86782	0.0871338	0.999353	-4.09022
ENSG00000111641	4839	ENSG00000111641	NOP2	NOP2 nucleolar protein	-0.384269	5.04082	-1.86776	0.0871429	0.999353	-4.08831
ENSG00000182324	3770	ENSG00000182324	KCNJ14	potassium inwardly rectifying channel subfamily J member 14	-1.02076	-0.476077	-1.86592	0.087418	0.999353	-4.29167
ENSG00000273117	NA	ENSG00000273117	NA	NA	-0.562889	2.04388	-1.86539	0.0874973	0.999353	-4.12815
ENSG00000136485	10238	ENSG00000136485	DCAF7	DDB1 and CUL4 associated factor 7	0.531159	6.47586	1.86497	0.0875596	0.999353	-4.10158
ENSG00000185477	285513	ENSG00000185477	GPRIN3	GPRIN family member 3	-0.635558	6.16672	-1.86408	0.0876922	0.999353	-4.10122
ENSG00000179542	139065	ENSG00000179542	SLITRK4	SLIT and NTRK like family member 4	0.653931	2.39552	1.86335	0.0878018	0.999353	-4.11227
ENSG00000177455	930	ENSG00000177455	CD19	CD19 molecule	-0.852463	4.19086	-1.86334	0.0878036	0.999353	-4.08885
ENSG00000138166	1847	ENSG00000138166	DUSP5	dual specificity phosphatase 5	-0.663357	6.24285	-1.86302	0.0878518	0.999353	-4.1027
ENSG00000115568	7701	ENSG00000115568	ZNF142	zinc finger protein 142	-0.314505	5.01457	-1.86285	0.0878768	0.999353	-4.09601
ENSG00000137502	27314	ENSG00000137502	RAB30	RAB30, member RAS oncogene family	-1.08072	4.83666	-1.8626	0.0879144	0.999353	-4.09133
ENSG00000120265	5110	ENSG00000120265	PCMT1	protein-L-isoaspartate (D-aspartate) O-methyltransferase	0.369746	5.56476	1.86218	0.0879786	0.999353	-4.09886
ENSG00000148840	23082	ENSG00000148840	PPRC1	PPARG related coactivator 1	-0.540577	5.30378	-1.8617	0.0880503	0.999353	-4.09878
ENSG00000213386	NA	ENSG00000213386	NA	NA	-3.59167	-0.84556	-1.85928	0.0884141	0.999353	-4.31532
ENSG00000141540	94015	ENSG00000141540	TTYH2	tweety family member 2	0.391433	4.82472	1.85841	0.0885469	0.999353	-4.10028
ENSG00000122786	800	ENSG00000122786	CALD1	caldesmon 1	1.33087	0.384851	1.858	0.0886075	0.999353	-4.1697
ENSG00000154114	219899	ENSG00000154114	TBCEL	tubulin folding cofactor E like	0.472846	3.59622	1.85794	0.0886166	0.999353	-4.09652
ENSG00000241351	NA	ENSG00000241351	NA	NA	-1.34208	7.06712	-1.85628	0.088869	0.999353	-4.11077
ENSG00000163788	54861	ENSG00000163788	SNRK	SNF related kinase	-0.539774	6.59428	-1.85317	0.0893418	0.999353	-4.11639
ENSG00000117215	26279	ENSG00000117215	PLA2G2D	phospholipase A2 group IID	-0.99969	-0.293729	-1.85252	0.0894402	0.999353	-4.29082
ENSG00000232630	NA	ENSG00000232630	NA	NA	-1.24256	0.56175	-1.85222	0.0894861	0.999353	-4.23101
ENSG00000135218	948	ENSG00000135218	CD36	CD36 molecule	0.885388	7.78314	1.85139	0.0896133	0.999353	-4.12073
ENSG00000167965	64223	ENSG00000167965	MLST8	MTOR associated protein, LST8 homolog	-0.36554	4.99775	-1.85	0.0898251	0.999353	-4.10718
ENSG00000198435	441478	ENSG00000198435	NRARP	NOTCH regulated ankyrin repeat protein	-1.61047	-0.797167	-1.84998	0.0898284	0.999353	-4.29317
ENSG00000096433	3710	ENSG00000096433	ITPR3	inositol 1,4,5-trisphosphate receptor type 3	-0.416409	5.49924	-1.84997	0.0898297	0.999353	-4.11411
ENSG00000168672	157638	ENSG00000168672	LRATD2	LRAT domain containing 2	-0.683062	2.01736	-1.84959	0.089888	0.999353	-4.13328
ENSG00000163214	90957	ENSG00000163214	DHX57	DExH-box helicase 57	0.333549	4.39294	1.84938	0.0899204	0.999353	-4.10415
ENSG00000279672	NA	ENSG00000279672	NA	NA	-1.64406	-0.469081	-1.84846	0.0900615	0.999353	-4.29197
ENSG00000184588	5142	ENSG00000184588	PDE4B	phosphodiesterase 4B	-1.13813	6.49339	-1.84826	0.0900921	0.999353	-4.12199
ENSG00000123739	81579	ENSG00000123739	PLA2G12A	phospholipase A2 group XIIA	0.506045	3.77769	1.84825	0.090094	0.999353	-4.10385
ENSG00000183762	83999	ENSG00000183762	KREMEN1	kringle containing transmembrane protein 1	1.42987	2.10279	1.84648	0.090367	0.999353	-4.1627
ENSG00000274267	NA	ENSG00000274267	NA	NA	-1.32745	-0.863502	-1.84644	0.0903727	0.999353	-4.34605
ENSG00000099968	23786	ENSG00000099968	BCL2L13	BCL2 like 13	0.429127	5.54022	1.84633	0.0903891	0.999353	-4.1182
ENSG00000182511	2242	ENSG00000182511	FES	FES proto-oncogene, tyrosine kinase	0.635524	6.21733	1.84441	0.090686	0.999353	-4.1248
ENSG00000172007	83452	ENSG00000172007	RAB33B	RAB33B, member RAS oncogene family	0.352084	3.67117	1.84361	0.0908094	0.999353	-4.10905
ENSG00000240445	2310	ENSG00000240445	FOXO3B	forkhead box O3B	-0.731401	-0.259785	-1.84358	0.0908139	0.999353	-4.26569
ENSG00000006062	9020	ENSG00000006062	MAP3K14	mitogen-activated protein kinase kinase kinase 14	-0.465024	5.13319	-1.84353	0.090822	0.999353	-4.1196
ENSG00000232838	100303755	ENSG00000232838	PET117	PET117 cytochrome c oxidase chaperone	-0.666284	0.27107	-1.84351	0.0908253	0.999353	-4.25585
ENSG00000154319	83648	ENSG00000154319	FAM167A	family with sequence similarity 167 member A	-1.08681	1.09136	-1.84265	0.0909586	0.999353	-4.17627
ENSG00000181873	200205	ENSG00000181873	IBA57	iron-sulfur cluster assembly factor IBA57	-0.606341	2.31453	-1.84258	0.0909682	0.999353	-4.14285
ENSG00000186409	728621	ENSG00000186409	CCDC30	coiled-coil domain containing 30	0.854937	0.0408556	1.84222	0.0910252	0.999353	-4.25249
ENSG00000135457	7024	ENSG00000135457	TFCP2	transcription factor CP2	0.424598	5.37404	1.84217	0.0910329	0.999353	-4.12188
ENSG00000089041	5027	ENSG00000089041	P2RX7	purinergic receptor P2X 7	0.635457	5.09334	1.84128	0.0911711	0.999353	-4.12332
ENSG00000136783	25934	ENSG00000136783	NIPSNAP3A	nipsnap homolog 3A	0.326513	4.41845	1.84098	0.0912174	0.999353	-4.11209
ENSG00000088930	22803	ENSG00000088930	XRN2	5'-3' exoribonuclease 2	0.366377	7.13194	1.84083	0.0912403	0.999353	-4.13113
ENSG00000197798	79607	ENSG00000197798	FAM118B	family with sequence similarity 118 member B	0.651561	3.16614	1.84063	0.0912717	0.999353	-4.1241
ENSG00000142065	57677	ENSG00000142065	ZFP14	ZFP14 zinc finger protein	0.573737	1.40433	1.8404	0.0913063	0.999353	-4.17208
ENSG00000139722	79720	ENSG00000139722	VPS37B	VPS37B subunit of ESCRT-I	-0.54096	6.19055	-1.84018	0.0913411	0.999353	-4.12732
ENSG00000165646	6571	ENSG00000165646	SLC18A2	solute carrier family 18 member A2	0.652145	0.506587	1.84017	0.0913426	0.999353	-4.23522
ENSG00000108375	54894	ENSG00000108375	RNF43	ring finger protein 43	-0.824365	0.543118	-1.84008	0.0913567	0.999353	-4.22393
ENSG00000178464	NA	ENSG00000178464	NA	NA	-0.40379	4.749	-1.83941	0.0914609	0.999353	-4.1192
ENSG00000125995	140823	ENSG00000125995	ROMO1	reactive oxygen species modulator 1	-0.45549	4.00047	-1.83923	0.0914898	0.999353	-4.11523
ENSG00000108861	1845	ENSG00000108861	DUSP3	dual specificity phosphatase 3	0.6866	5.49211	1.83845	0.0916104	0.999353	-4.12813
ENSG00000161533	51	ENSG00000161533	ACOX1	acyl-CoA oxidase 1	0.301066	4.84676	1.83807	0.0916692	0.999353	-4.11946
ENSG00000168172	84376	ENSG00000168172	HOOK3	hook microtubule tethering protein 3	0.363757	5.78589	1.8374	0.0917744	0.999353	-4.13097
ENSG00000185885	8519	ENSG00000185885	IFITM1	interferon induced transmembrane protein 1	-0.422921	7.98803	-1.83693	0.0918472	0.999353	-4.13709
ENSG00000138613	83464	ENSG00000138613	APH1B	aph-1 homolog B, gamma-secretase subunit	0.386908	3.26896	1.8369	0.0918528	0.999353	-4.11823
ENSG00000107929	23185	ENSG00000107929	LARP4B	La ribonucleoprotein 4B	0.301865	5.74719	1.83665	0.0918922	0.999353	-4.13037
ENSG00000259658	100128108	ENSG00000259658	LOC100128108	putative ubiquitin-conjugating enzyme E2Q2-like protein	-0.917111	-0.576048	-1.83616	0.0919678	0.999353	-4.28904
ENSG00000134830	27202	ENSG00000134830	C5AR2	complement component 5a receptor 2	0.664591	2.59961	1.83579	0.0920269	0.999353	-4.12856
ENSG00000118503	7128	ENSG00000118503	TNFAIP3	TNF alpha induced protein 3	-0.681491	10.0852	-1.83558	0.0920586	0.999353	-4.13493
ENSG00000213203	170575	ENSG00000213203	GIMAP1	GTPase, IMAP family member 1	0.742658	5.27339	1.83456	0.0922186	0.999353	-4.1295
ENSG00000126705	27245	ENSG00000126705	AHDC1	AT-hook DNA binding motif containing 1	-0.367445	4.17989	-1.83409	0.0922935	0.999353	-4.12038
ENSG00000258867	283587	ENSG00000258867	LINC01146	long intergenic non-protein coding RNA 1146	0.772639	0.51474	1.83387	0.0923278	0.999353	-4.23566
ENSG00000181215	389197	ENSG00000181215	C4orf50	chromosome 4 open reading frame 50	-1.12329	-1.16176	-1.83348	0.0923886	0.999353	-4.29416
ENSG00000204599	56658	ENSG00000204599	TRIM39	tripartite motif containing 39	-0.475955	2.91321	-1.83269	0.0925126	0.999353	-4.13004
ENSG00000131100	529	ENSG00000131100	ATP6V1E1	ATPase H+ transporting V1 subunit E1	0.257933	6.353	1.83265	0.0925192	0.999353	-4.13763
ENSG00000214026	6150	ENSG00000214026	MRPL23	mitochondrial ribosomal protein L23	1.83308	2.8409	1.83172	0.0926657	0.999353	-4.14938
ENSG00000138722	22915	ENSG00000138722	MMRN1	multimerin 1	1.25166	1.6817	1.83154	0.0926936	0.999353	-4.16813
ENSG00000114331	23527	ENSG00000114331	ACAP2	ArfGAP with coiled-coil, ankyrin repeat and PH domains 2	0.313987	6.76782	1.83078	0.0928138	0.999353	-4.14197
ENSG00000111237	51699	ENSG00000111237	VPS29	VPS29 retromer complex component	0.303358	5.9261	1.83075	0.0928184	0.999353	-4.1368
ENSG00000135315	22832	ENSG00000135315	CEP162	centrosomal protein 162	0.567746	2.35781	1.83062	0.0928388	0.999353	-4.14864
ENSG00000087116	9509	ENSG00000087116	ADAMTS2	ADAM metallopeptidase with thrombospondin type 1 motif 2	-1.43461	4.48489	-1.83055	0.0928505	0.999353	-4.13881
ENSG00000183597	128989	ENSG00000183597	TANGO2	transport and golgi organization 2 homolog	0.344416	4.15677	1.83011	0.0929201	0.999353	-4.12295
ENSG00000274104	NA	ENSG00000274104	NA	NA	-0.51506	1.21231	-1.82982	0.0929653	0.999353	-4.20104
ENSG00000140280	256586	ENSG00000140280	LYSMD2	LysM domain containing 2	0.43588	4.01141	1.82934	0.0930408	0.999353	-4.12408
ENSG00000142303	81794	ENSG00000142303	ADAMTS10	ADAM metallopeptidase with thrombospondin type 1 motif 10	-0.685721	2.24558	-1.82838	0.0931931	0.999353	-4.13375
ENSG00000139438	84915	ENSG00000139438	FAM222A	family with sequence similarity 222 member A	-0.718082	0.331479	-1.82817	0.0932268	0.999353	-4.26394
ENSG00000160211	2539	ENSG00000160211	G6PD	glucose-6-phosphate dehydrogenase	0.328248	7.47711	1.82717	0.0933841	0.999353	-4.14772
ENSG00000214922	285830	ENSG00000214922	HLA-F-AS1	HLA-F antisense RNA 1	-0.60005	1.34586	-1.82637	0.0935126	0.999353	-4.20182
ENSG00000139436	9815	ENSG00000139436	GIT2	GIT ArfGAP 2	0.27794	5.69407	1.82621	0.0935369	0.999353	-4.1421
ENSG00000140575	8826	ENSG00000140575	IQGAP1	IQ motif containing GTPase activating protein 1	0.374897	9.35742	1.82559	0.0936365	0.999353	-4.14942
ENSG00000119599	26094	ENSG00000119599	DCAF4	DDB1 and CUL4 associated factor 4	-0.485965	3.03247	-1.82549	0.0936519	0.999353	-4.1372
ENSG00000105048	7138	ENSG00000105048	TNNT1	troponin T1, slow skeletal type	1.31874	1.1497	1.82503	0.0937242	0.999353	-4.16094
ENSG00000138029	3032	ENSG00000138029	HADHB	hydroxyacyl-CoA dehydrogenase trifunctional multienzyme complex subunit beta	0.287774	6.55558	1.82411	0.0938711	0.999353	-4.14761
ENSG00000123609	9111	ENSG00000123609	NMI	N-myc and STAT interactor	0.45241	6.24258	1.8237	0.0939365	0.999353	-4.14591
ENSG00000271178	NA	ENSG00000271178	NA	NA	-3.35983	-0.32456	-1.82312	0.0940295	0.999353	-4.32757
ENSG00000136573	640	ENSG00000136573	BLK	BLK proto-oncogene, Src family tyrosine kinase	-0.937202	4.17947	-1.82281	0.0940797	0.999353	-4.13215
ENSG00000167775	51293	ENSG00000167775	CD320	CD320 molecule	-0.582923	4.7453	-1.82075	0.0944092	0.999353	-4.13322
ENSG00000233261	645528	ENSG00000233261	FAM238A	family with sequence similarity 238 member A	-0.803899	1.03485	-1.82072	0.0944139	0.999353	-4.23452
ENSG00000085733	2017	ENSG00000085733	CTTN	cortactin	1.04843	2.8479	1.82007	0.094517	0.999353	-4.13277
ENSG00000092068	23428	ENSG00000092068	SLC7A8	solute carrier family 7 member 8	1.01779	0.61898	1.81946	0.0946153	0.999353	-4.25107
ENSG00000272462	NA	ENSG00000272462	NA	NA	-0.592634	1.84633	-1.8186	0.0947534	0.999353	-4.18196
ENSG00000226054	NA	ENSG00000226054	NA	NA	-0.739135	-0.692771	-1.81852	0.094767	0.999353	-4.32169
ENSG00000232629	3120	ENSG00000232629	HLA-DQB2	major histocompatibility complex, class II, DQ beta 2	-0.888877	3.74504	-1.81802	0.0948471	0.999353	-4.13532
ENSG00000163376	84541	ENSG00000163376	KBTBD8	kelch repeat and BTB domain containing 8	-0.715428	3.82532	-1.81801	0.0948479	0.999353	-4.13468
ENSG00000170425	136	ENSG00000170425	ADORA2B	adenosine A2b receptor	0.843107	1.04378	1.81775	0.0948909	0.999353	-4.19923
ENSG00000172594	10924	ENSG00000172594	SMPDL3A	sphingomyelin phosphodiesterase acid like 3A	0.704436	2.91816	1.81743	0.0949421	0.999353	-4.1405
ENSG00000138867	83606	ENSG00000138867	GUCD1	guanylyl cyclase domain containing 1	-0.329246	6.55781	-1.81687	0.0950315	0.999353	-4.15646
ENSG00000181773	2827	ENSG00000181773	GPR3	G protein-coupled receptor 3	-1.08932	-0.61815	-1.81665	0.0950676	0.999353	-4.31403
ENSG00000173120	22992	ENSG00000173120	KDM2A	lysine demethylase 2A	-0.57765	7.9021	-1.81646	0.095098	0.999353	-4.16078
ENSG00000248810	100507639	ENSG00000248810	LINC02432	long intergenic non-protein coding RNA 2432	0.787903	2.56629	1.81629	0.0951251	0.999353	-4.14417
ENSG00000075624	60	ENSG00000075624	ACTB	actin beta	0.391922	13.1229	1.81583	0.0951992	0.999353	-4.14907
ENSG00000182253	23336	ENSG00000182253	SYNM	synemin	0.731817	1.73393	1.8156	0.0952365	0.999353	-4.17722
ENSG00000118922	11278	ENSG00000118922	KLF12	Kruppel like factor 12	-0.480853	5.79441	-1.81499	0.0953361	0.999353	-4.15681
ENSG00000110756	11234	ENSG00000110756	HPS5	HPS5 biogenesis of lysosomal organelles complex 2 subunit 2	0.384055	3.94192	1.8142	0.0954641	0.999353	-4.13798
ENSG00000260727	NA	ENSG00000260727	NA	NA	-1.48848	-0.936362	-1.81416	0.0954694	0.999353	-4.32181
ENSG00000130731	84326	ENSG00000130731	METTL26	methyltransferase like 26	-0.386057	4.79683	-1.81408	0.0954824	0.999353	-4.14383
ENSG00000132749	9633	ENSG00000132749	TESMIN	testis expressed metallothionein like protein	0.615495	0.931693	1.81386	0.0955179	0.999353	-4.20983
ENSG00000138814	5530	ENSG00000138814	PPP3CA	protein phosphatase 3 catalytic subunit alpha	0.308114	5.99972	1.81385	0.0955202	0.999353	-4.15747
ENSG00000132819	55544	ENSG00000132819	RBM38	RNA binding motif protein 38	-0.819442	7.30939	-1.81316	0.0956313	0.999353	-4.16317
ENSG00000139266	92979	ENSG00000139266	MARCHF9	membrane associated ring-CH-type finger 9	-0.433213	3.61756	-1.81297	0.095662	0.999353	-4.13961
ENSG00000107815	56652	ENSG00000107815	TWNK	twinkle mtDNA helicase	-0.62557	2.45444	-1.81241	0.0957534	0.999353	-4.16182
ENSG00000165934	53981	ENSG00000165934	CPSF2	cleavage and polyadenylation specific factor 2	0.530067	5.44264	1.8123	0.0957709	0.999353	-4.15145
ENSG00000169902	8460	ENSG00000169902	TPST1	tyrosylprotein sulfotransferase 1	-0.673871	3.16158	-1.81169	0.0958697	0.999353	-4.1762
ENSG00000113552	10007	ENSG00000113552	GNPDA1	glucosamine-6-phosphate deaminase 1	0.4128	4.71502	1.81152	0.0958984	0.999353	-4.14564
[truncated: 13,648 more rows]

## Sheet: M-Re vs M-Ac
	ENTREZID	ENSEMBL	SYMBOL	GENENAME	logFC	AveExpr	t	P.Value	adj.P.Val	B
[truncated: 14,770 more rows]

[truncated: 1 more sheets: S-Re vs S-Ac]
