# Supplementary material for: Rapid humoral immune responses are required for recovery from haemorrhagic fever with renal syndrome patients
Source: Emerg Microbes Infect. 2020 Oct 21;9(1):2303–14. doi: 10.1080/22221751.2020.1830717 (PMC8284976; doi:10.1080/22221751.2020.1830717)
Supplement: Supplemental Material [file TEMI_A_1830717_SM3938.zip › Tables S4 and S5/Table S5.xlsx]

## Sheet: S-Ac vs M-Ac
	Rank	p.value	p.adj	vote.rank	avg.rank	med.rank	min.pvalue	min.rank	avg.logfc	avg.logfc.dir	direction	significance	camera	roast	safe	gage	padog	plage	zscore	gsva	ssgsea	globaltest	ora	fry
enriched in monocytes (II) (M11.0)	27	1.11449e-34	3.66669e-32	40	36.8333	37.5	9.28746e-36	1	0.800064	0.814955	Up	100	1	40	100	3	1	28	27	68	40	59	36	39
chromosome Y linked (M240)	12	3.65797e-05	0.000325263	10	75.5833	22.5	3.32549e-06	6	5.43532	6.48111	Up	75.3744	24	6	121	322	44	14	22	7	23	9	308	7
immune activation - generic cluster (M37.0)	92	1.78172e-30	2.93092e-28	100	108.833	108	1.48476e-31	1	0.598127	0.697455	Up	65.4785	28	100	135	1	168	117	75	199	116	189	80	98
cell cycle and transcription (M4.0)	70	2.45478e-26	2.69208e-24	75	74	80.5	2.04565e-27	2	0.543324	-0.325415	Down	50.9177	38	74	134	2	90	115	6	87	134	128	8	72
Monocyte surface signature (S4)	31	3.97209e-17	3.26705e-15	5	62.8333	42.5	3.31008e-18	2	0.729999	0.775218	Up	42.0454	2	34	50	4	2	38	34	93	53	75	322	47
myeloid cell enriched receptors and transporters (M4.3)	18	7.2755e-13	4.78728e-11	30	29.3333	27	6.06292e-14	3	0.789421	0.809135	Up	32.3919	3	29	56	29	4	24	23	63	26	56	11	28
chemokine cluster (I) (M27.0)	73	7.37397e-07	1.73288e-05	110	96.75	83.5	6.14498e-08	10	1.32183	1.41807	Up	25.0234	131	109	64	10	108	30	82	79	301	85	60	102
TLR and inflammatory signaling (M16)	41	7.1295e-10	3.90934e-08	80	57.1667	58.5	5.94125e-11	4	0.696839	0.756773	Up	20.5248	4	77	53	9	60	46	57	101	68	91	43	77
enriched in myeloid cells and monocytes (M81)	238	1.6223e-08	6.67171e-07	245	189.583	224	1.35192e-09	5	0.832815	-0.858149	Down	20.4499	204	284	18	5	105	323	307	245	244	112	141	287
TBA (M66)	21	7.56737e-08	2.26333e-06	10	45.3333	29	6.30614e-09	6	0.903837	0.996297	Up	20.2873	6	36	24	26	7	16	32	33	21	182	123	38
cell adhesion (M51)	49	1.41423e-06	2.90802e-05	60	74.9167	65.5	1.17853e-07	11	1.10668	-1.05052	Down	19.9611	84	108	58	11	72	36	59	52	167	33	105	114
complement and other receptors in DCs (M40)	13	3.06239e-06	4.79775e-05	20	29	23.5	2.552e-07	5	1.15857	1.23658	Up	19.8954	13	18	26	32	5	49	25	22	43	10	86	19
platelet activation & blood coagulation (M199)	69	4.78231e-06	6.84078e-05	110	86.9167	79.5	3.98527e-07	6	1.10964	-1.17846	Down	18.3755	56	105	111	12	109	80	65	6	42	79	270	108
complement activation (I) (M112.0)	4	1.90622e-06	3.48767e-05	10	27.6667	11	1.58852e-07	3	1.02604	1.17078	Up	18.1846	9	10	3	33	3	26	11	23	18	7	178	11
RA, WNT, CSF receptors network (monocyte) (M23)	10	1.90815e-06	3.48767e-05	10	31.25	21.5	1.59013e-07	6	1.00086	1.00086	Up	17.7384	10	12	30	75	50	25	18	65	6	12	54	18
platelet activation - actin binding (M196)	79	1.6541e-05	0.000181399	90	102.667	92	1.37842e-06	16	1.08488	-1.22932	Down	16.1386	90	132	108	16	92	92	107	41	90	64	267	133
enriched in neutrophils (I) (M37.1)	72	3.8104e-08	1.39291e-06	90	84.6667	83	3.17534e-09	6	0.688915	0.675836	Up	16.0407	15	86	55	6	61	85	71	170	111	187	81	88
inflammatory response (M33)	6	3.75594e-07	9.50541e-06	10	29.25	14.5	3.12995e-08	4	0.774092	0.774092	Up	15.4569	7	14	4	97	27	9	8	9	37	49	75	15
enriched in monocytes (IV) (M118.0)	52	1.60335e-08	6.67171e-07	55	72.0833	67	1.33613e-09	5	0.617075	0.670166	Up	15.1524	5	78	52	23	59	59	52	103	83	90	186	75
cell cycle and growth arrest (M31)	26	0.000182876	0.00130796	35	37.4167	34	1.52409e-05	11	1.21247	1.21247	Up	13.9004	30	35	33	43	33	58	28	48	11	30	65	35
lysosomal/endosomal proteins (M139)	14	2.36398e-06	4.09342e-05	25	49.8333	24	1.96999e-07	6	0.694584	0.694584	Up	12.1181	11	24	75	100	6	7	21	18	75	24	210	27
suppression of MAPK signaling (M56)	25	2.85795e-05	0.000268647	20	40.0833	33	2.38166e-06	12	0.840682	0.840682	Up	11.9358	22	16	31	70	75	37	12	40	13	35	110	20
cell junction (GO) (M4.13)	8	3.89431e-06	5.82376e-05	15	31.8333	21.5	3.24526e-07	13	0.681173	0.681173	Up	11.4694	14	21	32	119	15	23	13	15	35	52	21	22
putative targets of PAX3 (M89.0)	32	0.000354682	0.00238144	45	56.25	45	2.95616e-05	15	1.0881	1.10833	Up	11.3487	45	45	25	24	49	77	36	99	15	65	152	43
enriched in antigen presentation (I) (M71)	19	0.000103904	0.000794988	30	38.5833	27.5	8.65909e-06	10	0.918542	0.987408	Up	11.3204	26	11	22	59	48	40	10	60	29	19	129	10
enriched in monocytes (I) (M4.15)	9	2.1661e-05	0.000222702	20	32	21.5	1.8051e-06	10	0.763371	0.846711	Up	11.0854	19	19	77	114	14	18	24	20	10	23	23	23
enriched in B cells (I) (M47.0)	134	1.47928e-07	4.05569e-06	210	149.083	147.5	1.23273e-08	8	0.510584	-0.552968	Down	10.9462	80	207	204	8	194	143	142	120	152	235	97	207
Resting dendritic cell surface signature (S10)	50	1.05992e-06	2.32475e-05	20	78.6667	66.5	8.83264e-08	8	0.574151	0.624735	Up	10.5779	8	72	17	25	20	82	44	90	79	118	328	61
cell movement, Adhesion & Platelet activation (M30)	107	4.9433e-05	0.000417012	145	110.25	119.5	4.11951e-06	18	0.780935	-0.989084	Down	10.4946	120	158	144	18	142	145	119	53	109	86	64	165
lysosome (M209)	7	1.47542e-05	0.000175113	20	66.4167	19	1.3413e-06	4	0.690199	0.690199	Up	10.3093	18	20	42	314	8	4	16	14	46	20	281	14
inflammasome receptors and signaling (M53)	15	9.11151e-06	0.000124904	20	45.0833	25	7.59296e-07	12	0.661265	0.661265	Up	10.263	16	23	27	92	12	21	17	54	47	109	107	16
blood coagulation (M11.1)	46	1.54355e-05	0.000175113	80	64.9167	60.5	1.2863e-06	17	0.680172	0.699612	Up	10.1596	17	76	59	49	26	62	51	116	120	87	37	79
formyl peptide receptor mediated neutrophil response (M11.2)	34	4.04539e-05	0.000350246	40	51.3333	49.5	3.37122e-06	25	0.737054	0.737054	Up	10.1269	25	49	79	80	36	32	39	67	50	67	38	54
regulation of signal transduction (M3)	63	9.6016e-06	0.000126357	65	73.4167	73.5	8.00137e-07	7	0.647815	0.67953	Up	10.0413	29	97	54	13	63	89	84	173	61	117	7	94
MHC-TLR7-TLR8 cluster (M146)	11	2.56206e-06	4.21459e-05	20	66	21.5	2.13505e-07	12	0.575026	0.575026	Up	10.0033	12	17	23	135	66	20	15	19	97	154	217	17
TBA (M48)	30	2.67685e-05	0.000259024	40	51.25	40	2.23073e-06	21	0.699372	0.699372	Up	9.97356	21	41	68	95	37	34	31	47	39	63	102	37
enriched in membrane proteins (M124)	87	9.57039e-05	0.000749681	95	117.583	103.5	7.97568e-06	21	0.793926	0.981112	Up	9.86505	75	102	105	21	93	126	95	112	91	286	193	112
ATF targets network (M41.4)	74	0.00705126	0.0301281	240	98.5455	84	0.000707373	1	1.61069	-0.17878	Down	9.74094	128	51	132	239		84	240	73	1	1	90	45
extracellular matrix (II) (M2.1)	60	0.000148385	0.00108486	95	70	70.5	1.23663e-05	5	0.823635	0.92051	Up	9.7086	53	95	19	22	32	71	70	130	136	116	5	91
enriched in activated dendritic cells (II) (M165)	138	1.27515e-05	0.000161356	155	146.917	151.5	1.06263e-06	14	0.628428	0.721001	Up	9.47546	70	171	138	14	152	135	155	151	149	206	237	185
enriched in monocytes (III) (M73)	36	0.000288353	0.00201847	35	58.0833	51.5	2.40326e-05	20	0.873027	0.873027	Up	9.3548	31	53	76	35	53	39	42	62	20	103	133	50
DC surface signature (S5)	82	2.15599e-05	0.000222702	35	97.1667	94	1.79668e-06	17	0.620698	0.69574	Up	9.01355	32	96	51	17	43	104	66	111	123	108	323	92
enriched in activated dendritic cells/monocytes (M64)	43	0.00029907	0.00204988	35	66.5	58.5	2.49259e-05	24	0.839689	0.88201	Up	8.97519	33	48	67	36	130	64	45	94	24	83	121	53
Hox cluster VI (M107)	1	0.0012494	0.00746115	5	46.3333	4	0.000113647	1	1.04143	1.04143	Up	8.80823	39	4	15	265	46	2	2	1	3	3	172	4
lipid metabolism, endoplasmic reticulum (M92)	5	0.00384531	0.0188822	15	53	14	0.000350186	6	1.27004	1.27004	Up	8.70545	50	8	45	258	52	6	14	13	14	11	156	9
transcription regulation in cell development (M49)	100	5.72232e-05	0.00047066	140	115.833	114	4.76872e-06	19	0.620467	-0.529622	Down	8.20846	129	80	102	19	91	136	136	226	117	140	103	111
chemokines and inflammatory molecules in myeloid cells (M86.0)	35	0.00184592	0.0102934	45	62.1667	51	0.000153957	22	1.03311	1.22202	Up	8.16377	41	75	60	42	128	60	41	32	22	34	146	65
B cell surface signature (S2)	127	1.53861e-05	0.000175113	85	149.25	139	1.28219e-06	15	0.545906	-0.601624	Down	8.15407	85	170	136	15	186	133	125	96	142	208	320	175
platelet activation and degranulation (M85)	166	0.00577426	0.0263852	10	153.417	176.5	0.000526316	8	1.29172	1.6408	Up	8.10779	166	201	8	253	10	141	190	287	187	26	145	227
viral sensing & immunity; IRF2 targets network (I) (M111.0)	28	0.000856363	0.00541814	40	50.9167	38	7.13916e-05	11	0.850804	1.00318	Up	7.66602	37	38	21	96	11	13	38	34	48	47	176	52
TLR8-BAFF network (M25)	22	0.000417654	0.00269428	25	38	29.5	3.48111e-05	18	0.732692	0.779078	Up	7.48569	35	22	36	88	18	22	26	26	25	69	56	33
enriched in antigen presentation (III) (M95.1)	17	3.26433e-05	0.000298324	15	51.0833	26	2.72032e-06	9	0.533863	0.533863	Up	7.48306	23	13	29	152	17	17	9	59	71	50	160	13
cell cycle (I) (M4.1)	213	6.44834e-08	2.1215e-06	235	176	204.5	5.37362e-09	7	0.324324	-0.332518	Down	7.31595	36	206	234	7	242	233	194	308	195	245	9	203
enriched in monocytes (surface) (M118.1)	48	0.000122344	0.000914802	65	81.4167	64.5	1.01959e-05	27	0.592385	0.695223	Up	7.15714	27	55	65	85	64	66	47	64	105	156	187	56
Hox cluster IV (M17.3)	2	0.00250045	0.0130579	5	33.3333	4.5	0.000227572	1	0.912615	0.912615	Up	6.83675	46	1	16	227	47	1	1	2	4	5	47	3
TBA (M79)	23	0.00418131	0.0202302	35	41.9167	30	0.000349112	7	0.993273	1.09533	Up	6.69012	49	31	7	54	24	11	29	21	77	29	139	32
AP-1 transcription factor network (M20)	86	0.00126998	0.00746115	100	107.667	103.5	0.000105894	30	0.78139	0.768211	Up	6.60886	78	119	109	30	97	125	96	163	102	218	50	105
transmembrane transport (I) (M87)	65	0.00102797	0.00638117	35	85	76	8.57045e-05	27	0.718766	0.719522	Up	6.27326	52	99	61	27	35	35	91	214	32	126	148	100
chemokine cluster (II) (M27.1)	144	0.00156433	0.00902922	65	160	156.5	0.000130455	31	0.762431	0.864969	Up	6.19737	144	62	172	31	247	309	94	169	298	260	61	73
TBA (M41.1)	51	0.0104034	0.0422556	45	96.6667	67	0.000950262	2	1.12588	1.59943	Up	6.15131	143	43	131	237	28	186	210	44	2	2	88	46
enriched in neutrophils (II) (M163)	20	0.000367976	0.00242128	15	53.1667	28	3.06698e-05	13	0.584779	0.609285	Up	6.08239	34	15	28	131	13	42	20	51	19	28	236	21
Hox cluster V (M96)	3	0.00314652	0.0160739	5	45.5	11	0.000286457	2	0.847066	0.847066	Up	6.04174	48	2	14	260	25	3	3	4	16	8	161	2
enriched in antigen presentation (II) (M95.0)	16	2.58204e-05	0.000257422	20	50.5833	25.5	2.15173e-06	4	0.392194	0.408591	Up	5.59718	20	7	20	157	19	45	4	35	104	31	159	6
enriched in activated dendritic cells (I) (M119)	57	0.0044325	0.0211347	70	78.4167	70	0.000370128	49	0.82204	0.82204	Up	5.4747	51	67	82	73	103	70	55	70	49	70	188	63
integrin cell surface interactions (I) (M1.0)	240	0.00322456	0.0160739	305	174.75	225.5	0.000269111	2	0.765525	-0.626585	Down	5.46014	303	288	62	34	73	238	252	263	213	84	2	285
TBA (M105)	61	0.00320801	0.0160739	70	90.5	70.5	0.000267728	47	0.747173	0.798778	Up	5.32925	47	70	104	71	68	79	60	100	66	185	169	67
growth factor induced, enriched in nuclear receptor subfamily 4 (M94)	88	0.0125293	0.0480584	115	99.25	104	0.00105016	34	0.944472	0.960015	Up	4.95031	100	114	38	48	34	108	112	251	51	62	158	115
leukocyte migration (M88.0)	191	0.00587216	0.0264649	235	161.333	190.5	0.000490669	1	0.782279	-0.965849	Down	4.90609	280	245	1	39	23	123	256	294	232	60	149	234
enriched in B cells (II) (M47.1)	263	8.31808e-05	0.000667475	275	214.167	239.5	6.93199e-06	20	0.387567	-0.449029	Down	4.8935	213	274	238	20	266	234	246	190	241	277	98	273
endoplasmic reticulum (M37.2)	42	0.0020664	0.0110334	35	63.3333	58.5	0.000172364	32	0.618049	0.666266	Up	4.80983	43	32	107	81	95	56	40	61	34	95	82	34
TBA (M131)	117	0.00462396	0.0217326	150	117.75	127.5	0.000386149	37	0.703927	-0.825605	Down	4.65417	148	141	148	37	131	81	103	66	92	124	200	142
antigen presentation (lipids and proteins) (M28)	33	0.0125624	0.0480584	55	75.1667	47	0.00114861	24	0.875436	0.844565	Up	4.58847	55	25	40	232	31	94	33	28	224	54	62	24
cytoskeleton/actin (SRF transcription targets) (M145.0)	242	0.00996312	0.0409733	320	193.167	226	0.000834076	27	0.829177	-0.940006	Down	4.57438	319	322	72	45	45	237	302	167	247	27	215	320
TBA (M26.2)	24	0.0731655	0.200595	30	59.8182	33	0.00756924	5	1.62842	-1.62842	Down	4.51725	101	27	98	231		15	37	5	33	22	59	30
signaling in T cells (I) (M35.0)	108	0.00638384	0.0276353	125	123.417	121.5	0.00053355	40	0.713911	0.68068	Up	4.42397	110	126	73	40	153	193	122	183	93	190	77	121
proinflammatory dendritic cell, myeloid cell response (M86.1)	29	0.020069	0.0717684	35	61.0833	39.5	0.001688	8	0.967863	1.03112	Up	4.40268	59	33	35	62	171	83	30	42	8	37	147	26
TBA (M55)	67	0.00207924	0.0110334	90	80.25	78.5	0.000173435	44	0.55924	0.574916	Up	4.35216	44	88	71	113	54	61	76	107	69	81	109	90
myeloid, dendritic cell activation via NFkB (I) (M43.0)	94	0.00485635	0.0225034	110	110	109.5	0.0004056	38	0.657895	0.745972	Up	4.31023	98	110	169	38	156	147	109	102	56	130	92	113
putative targets of PAX3 (M89.1)	37	0.0269825	0.0896693	55	83.1667	52	0.00248357	9	1.02345	1.04825	Up	4.26198	64	42	9	256	51	95	53	155	30	39	153	51
TBA (M26.1)	45	0.0549468	0.158575	65	71.5	60	0.00512447	3	1.32784	-1.32784	Down	4.2224	105	61	96	230	79	19	49	3	38	61	58	59
T & B cell development, activation (M62.0)	282	0.00108661	0.00662026	305	231.5	259.5	9.05958e-05	28	0.454163	0.358529	Up	3.935	306	239	302	28	286	297	203	178	302	259	118	260
Activated (LPS) dendritic cell surface signature (S11)	77	0.00629754	0.0276252	65	105.583	91.5	0.000526316	9	0.609819	0.658255	Up	3.77932	65	125	57	50	9	86	97	138	103	80	329	128
recruitment of neutrophils (M132)	75	0.0334673	0.106901	90	100.167	85	0.00308978	40	0.930368	0.924979	Up	3.59199	66	89	86	277	40	52	86	104	74	43	201	84
activated dendritic cells (M67)	246	0.00629754	0.0276252	20	196.167	230	0.000526316	16	0.568955	0.699196	Up	3.52607	292	323	113	104	16	301	289	267	193	17	124	315
regulation of antigen presentation and immune response (M5.0)	47	0.00203134	0.0110334	45	74.1667	64.5	0.000169436	24	0.452569	0.501114	Up	3.52202	42	39	101	41	127	88	35	134	87	136	24	36
antiviral IFN signature (M75)	206	0.0116623	0.0462277	310	201.583	202	0.000977093	47	0.6581	-0.330286	Down	3.49347	262	312	139	47	62	142	308	326	273	105	135	308
cell activation (IL15, IL23, TNF) (M24)	84	0.0171427	0.0633703	55	87.3333	97	0.00143991	52	0.723311	0.840083	Up	3.44568	61	104	78	53	96	103	98	118	52	120	55	110
cytoskeleton/actin (SRF transcription targets) (M145.1)	68	0.0232772	0.0806125	90	84.4167	79.5	0.00196077	28	0.7567	-1.04773	Down	3.29028	87	91	110	56	106	67	72	36	28	57	216	87
chemokines and receptors (M38)	53	0.029949	0.0975567	5	74.75	68	0.00253068	5	0.776776	0.840839	Up	3.12168	73	5	115	61	157	155	7	38	63	134	84	5
B cell development (M9)	64	0.0332796	0.106901	85	81.8333	74.5	0.00281652	33	0.789238	0.812562	Up	3.04711	81	85	39	63	104	55	73	182	76	121	33	70
enriched in B cells (VI) (M69)	114	0.0092495	0.0385201	130	135.583	126.5	0.000774079	44	0.529984	-0.556272	Down	2.9803	82	163	207	44	195	111	110	91	127	220	126	151
T cell surface, activation (M36)	62	0.00866363	0.0365427	5	87.9167	71	0.000724852	1	0.507627	0.550377	Up	2.90077	63	3	256	87	231	137	5	25	5	163	79	1
enriched in dendritic cells (M168)	95	0.0199542	0.0717684	115	113.583	109.5	0.00167825	58	0.627587	0.695595	Up	2.85481	58	115	66	64	65	78	106	113	179	152	240	127
antigen processing and presentation (M200)	54	0.0123905	0.0480584	60	107.333	68.5	0.0011328	39	0.51361	0.583583	Up	2.69201	54	63	89	309	39	57	58	71	101	110	271	66
G protein mediated calcium signaling (M159)	269	0.022546	0.0789109	275	239.333	246.5	0.00189853	55	0.598779	-0.527424	Down	2.62567	240	257	223	55	271	249	244	328	300	202	231	272
Hox cluster III (M17.2)	38	0.0434089	0.131023	75	57.8333	52.5	0.00402635	8	0.743541	0.830332	Up	2.60943	71	9	91	226	74	12	19	8	59	71	46	8
extracellular matrix, complement (M140)	71	0.0345384	0.109261	50	115	82	0.00319026	42	0.671759	0.72526	Up	2.56821	67	50	155	282	101	43	46	83	81	219	211	42
collagen, TGFB family et al (M77)	195	0.0171057	0.0633703	185	190	192.5	0.00143677	52	0.534978	-0.468847	Down	2.54851	185	210	165	52	188	275	218	323	119	197	137	211
enriched in B cells (III) (M47.2)	259	0.0160144	0.0605603	240	198.583	237	0.00134443	51	0.501385	0.532871	Up	2.42775	138	237	141	51	161	257	249	299	237	264	99	250
TBA (M201)	106	0.0546053	0.158575	75	128.583	118.5	0.00466846	34	0.715988	-0.622264	Down	2.27678	236	144	34	72	107	69	130	166	84	72	272	157
myeloid, dendritic cell activation via NFkB (II) (M43.1)	146	0.0294542	0.0969042	160	173.583	158	0.00248829	60	0.561132	0.645538	Up	2.26156	154	159	249	60	257	212	157	246	146	207	93	143
plasma cells & B cells, immunoglobulins (M156.0)	224	0.0261201	0.088593	210	192.833	211	0.00220318	57	0.531383	-0.521324	Down	2.22394	190	234	208	57	228	122	175	216	206	214	227	237
TBA (M198)	59	0.0460452	0.135258	25	85.5833	70	0.00392054	2	0.63721	0.770503	Up	2.20127	69	71	2	141	22	8	93	207	44	21	269	80
proinflammatory cytokines and chemokines (M29)	55	0.156214	0.383539	70	86.5833	69.5	0.0153228	11	1.2813	1.33826	Up	2.12029	95	79	11	233	70	100	69	179	36	36	63	68
CD1 and other DC receptors (M50)	105	0.0574911	0.164474	75	134.833	117	0.00536825	68	0.672641	0.817786	Up	2.09651	74	68	186	241	133	120	92	175	233	114	104	78
extracellular matrix, collagen (M210)	91	0.118901	0.305612	5	104.417	107	0.0104933	4	0.956229	-0.808792	Down	1.95739	164	131	5	83	21	5	202	206	12	4	282	138
TBA (M114.0)	128	0.058417	0.165683	130	146.583	140.5	0.00500351	74	0.551326	0.629712	Up	1.71142	130	129	137	74	141	178	124	218	163	144	181	140
signaling in T cells (II) (M35.1)	186	0.0680626	0.189768	195	185	189.5	0.00585692	77	0.593235	0.522111	Up	1.70248	187	192	221	77	272	326	185	227	89	192	78	174
DNA repair (M76)	129	0.0238197	0.081632	145	152.083	141.5	0.00200698	62	0.376314	-0.376314	Down	1.62812	62	140	142	99	200	154	132	300	141	175	136	144
TBA (M80)	197	0.0592415	0.166585	195	189.833	193.5	0.00507614	76	0.504517	0.575717	Up	1.56138	158	175	213	76	192	268	197	224	250	195	140	190
innate activation by cytosolic DNA sensing (M13)	130	0.127005	0.32142	230	147.25	142	0.011255	6	0.766212	-0.455976	Down	1.5017	229	251	6	84	112	51	274	172	197	107	40	244
respiratory electron transport chain (mitochondrion) (M219)	85	0.00182239	0.0102934	125	113	98	0.000151993	16	0.189305	0.189305	Up	1.49592	40	90	103	211	121	134	54	16	122	93	290	82
Hox cluster I (M17.0)	56	0.110942	0.292	60	85.3333	70	0.0106333	29	0.688882	0.814216	Up	1.46433	88	56	44	224	29	140	64	58	100	101	44	76
nuclear pore, transport; mRNA splicing, processing (M143)	66	0.0176695	0.0645918	60	98.0833	76	0.00148452	48	0.308241	-0.308241	Down	1.45822	57	57	114	160	84	68	48	158	62	92	213	64
enriched in T cells (I) (M7.0)	326	0.0107494	0.0431288	325	263.167	312	0.000900229	27	0.261115	-0.295409	Down	1.41739	325	315	299	46	309	292	321	260	324	324	27	316
Membrane, ER proteins (M134)	283	0.115485	0.29917	330	216.417	259.5	0.0101742	55	0.679404	-0.615575	Down	1.41572	277	309	80	82	55	329	328	242	299	89	204	303
Plasma cell surface signature (S3)	104	0.0774825	0.210676	120	119.417	116	0.00669821	40	0.522451	0.509214	Up	1.40505	77	116	70	129	129	119	118	92	106	40	321	116
cell division in stimulated CD4 T cells (M4.6)	229	0.0403798	0.123009	225	183.667	218.5	0.00342892	14	0.383479	-0.406303	Down	1.3876	117	223	243	68	249	236	223	240	198	179	14	214
mitotic cell cycle - DNA replication (M4.4)	188	0.0392446	0.121807	240	173.75	190	0.00333073	12	0.352881	-0.364665	Down	1.28287	72	193	240	66	238	204	180	312	200	181	12	187
PLK1 signaling events (M4.2)	200	0.0397962	0.122364	195	181.583	194.5	0.00337843	10	0.349388	-0.361677	Down	1.26742	76	194	239	67	224	239	191	325	177	242	10	195
E2F1 targets (Q4) (M10.1)	143	0.0449478	0.133224	150	157.167	156	0.00382511	35	0.364098	-0.364098	Down	1.26732	68	164	209	98	219	180	134	248	148	237	35	146
extracellular matrix (I) (M2.0)	136	0.147663	0.370849	70	133.917	150	0.0132262	4	0.723297	-0.690896	Down	1.23893	210	151	69	86	67	187	149	184	320	18	4	162
enriched in NK cells (I) (M7.2)	320	0.0269714	0.0896693	300	250.5	298	0.00227589	29	0.286248	0.296408	Up	1.19203	234	306	300	58	298	255	298	314	285	323	29	306
nuclear pore complex (M106.0)	103	0.0217213	0.0768419	145	121.25	115.5	0.00182838	60	0.263814	-0.278918	Down	1.16894	60	87	143	171	145	102	78	191	80	129	170	99
TBA (M141)	187	0.169339	0.406662	280	185.833	189.5	0.0153423	66	0.746208	-1.04863	Down	1.15939	278	258	83	89	111	167	259	292	139	66	212	276
E2F1 targets (Q3) (M10.0)	192	0.0708111	0.195772	160	178.583	191	0.00610158	34	0.411458	-0.386205	Down	1.15868	123	190	205	78	258	217	198	329	159	160	34	192
T cell differentiation (Th2) (M19)	212	0.0356991	0.111857	205	198.75	204	0.00302474	49	0.305827	-0.361488	Down	1.15681	135	203	309	65	265	282	205	109	276	303	49	184
mitotic cell cycle in stimulated CD4 T cells (M4.5)	225	0.0448309	0.133224	230	182.417	212	0.00381495	13	0.319888	-0.317376	Down	1.11344	91	196	237	69	230	277	152	277	228	243	13	176
G protein coupled receptors cluster (M155)	80	0.199229	0.464867	100	106.417	92.5	0.0199956	27	0.754774	0.840394	Up	0.998351	99	113	85	287	38	27	88	97	57	53	226	107
enriched in NK cells (KIR cluster) (M61.1)	44	0.164276	0.397404	100	80.9167	59	0.0161819	17	0.620806	0.620806	Up	0.989238	96	54	92	243	98	47	63	17	55	42	116	48
cell cycle (III) (M103)	193	0.0787838	0.212458	200	185.75	191	0.00681505	79	0.350181	-0.328231	Down	0.936663	79	197	235	93	246	198	173	290	191	169	167	191
adhesion and migration, chemotaxis (M91)	208	0.190459	0.447579	185	193.667	203	0.0174532	17	0.612907	-0.61317	Down	0.850813	253	184	282	91	287	184	243	222	17	183	155	223
enriched in hepatocyte nuclear factors (I) (M88.1)	203	0.249835	0.574794	285	164.25	198	0.0257944	9	0.792678	0.412332	Up	0.757952	282	259	49	254	85	41	282	301	9	13	150	246
cell division - E2F transcription network (M4.8)	160	0.100256	0.266002	170	157.833	169.5	0.00876512	16	0.318664	-0.318664	Down	0.728684	83	177	167	112	220	170	137	257	208	178	16	169
mitotic cell division (M6)	241	0.0928787	0.248432	215	200.333	226	0.00809035	26	0.298149	-0.298149	Down	0.716955	103	212	242	79	245	247	215	305	230	278	26	222
TBA (M190)	120	0.24099	0.558349	135	124.583	132	0.0227163	7	0.686883	1.0657	Up	0.691221	132	52	154	132	162	171	100	238	7	25	262	60
nuclear pore complex (mitosis) (M106.1)	98	0.12277	0.313112	100	133.333	112	0.0108562	85	0.271837	-0.295228	Down	0.545066	89	98	181	162	175	99	85	220	96	123	171	101
mismatch repair (II) (M22.1)	140	0.156151	0.383539	150	163.5	153	0.0140489	53	0.315973	-0.315973	Down	0.52287	93	156	219	134	208	164	141	318	150	177	53	149
immuregulation - monocytes, T and B cells (M57)	217	0.26166	0.593698	190	204.25	207	0.0249624	94	0.537924	0.630372	Up	0.484301	212	232	187	94	248	272	247	317	143	186	111	202
type I interferon response (M127)	116	0.180925	0.428234	120	137.833	127.5	0.0164941	97	0.32828	-0.356233	Down	0.480751	97	117	171	154	154	132	121	123	110	161	196	118
cell division (stimulated CD4+ T cells) (M46)	254	0.176936	0.421826	235	220.583	235	0.0160958	90	0.31591	-0.330195	Down	0.470861	172	242	303	90	294	235	235	231	227	284	96	238
mitosis (TF motif CCAATNNSNNNGCG) (M169)	126	0.155063	0.383539	140	145	139	0.013943	92	0.276561	-0.276561	Down	0.45765	92	136	147	156	118	139	116	132	166	158	241	139
mismatch repair (I) (M22.0)	219	0.159965	0.389841	245	190.917	208	0.014421	52	0.25903	-0.268657	Down	0.42135	94	211	241	117	243	216	192	269	203	248	52	205
translation initiation factor 3 complex (M245)	110	0.114432	0.298794	125	132.917	122.5	0.010076	12	0.174408	0.174408	Up	0.363805	86	121	118	182	124	91	101	12	180	137	313	130
E2F transcription factor network (M8)	156	0.269925	0.608256	165	161.167	165.5	0.0258766	32	0.400034	-0.400034	Down	0.343422	104	165	184	109	166	199	165	307	173	170	32	160
enriched in hepatocyte nuclear factors (II) (M88.2)	39	0.304805	0.677574	45	82.3333	54.5	0.032511	29	0.505001	0.505001	Up	0.339423	107	47	94	255	83	31	62	29	41	44	151	44
TBA (M26.0)	112	0.380562	0.818332	205	117.083	124.5	0.0426059	10	0.887543	-0.983809	Down	0.307264	201	148	12	229	169	10	140	114	108	82	57	135
mitotic cell cycle (M4.7)	216	0.260215	0.593698	105	183.583	207	0.0248035	15	0.317212	-0.321594	Down	0.285591	102	195	244	116	235	222	159	236	219	274	15	186
leukocyte differentiation (M160)	90	0.339729	0.745139	105	132.583	105.5	0.0340006	74	0.525022	0.74747	Up	0.266706	108	101	74	101	132	131	128	284	95	102	232	103
TBA (M166)	271	0.348926	0.760242	270	229.545	250	0.0420054	11	0.548068	-0.797807	Down	0.259423	296	269	269	292		214	250	11	183	228	238	275
cell junction (M162.1)	58	0.4312	0.901797	15	101.25	70	0.05	12	0.933449	-0.927123	Down	0.166611	186	26	13	291	30	54	114	86	154	14	235	12
transmembrane transport (SLC cluster) (M154.1)	239	0.311135	0.687003	225	217.273	225	0.036585	10	0.191042	-0.191042	Down	0.123845	256	225	203	286		208	234	10	204	309	225	230
enriched in DNA interacting proteins (M182)	172	0.362425	0.78446	110	193.917	182.5	0.0368123	109	0.269454	-0.286201	Down	0.112952	109	173	257	151	232	185	138	285	202	180	254	161
respiratory electron transport chain (mitochondrion) (M216)	111	0.302249	0.676462	125	150.5	124	0.0321881	37	0.139818	0.151083	Up	0.0943712	106	120	122	315	126	151	90	37	165	164	288	122
B cell development/activation (M58)	222	0.445037	0.920864	215	211.75	209	0.0478867	103	0.445905	0.424632	Up	0.0634793	279	314	149	103	215	205	285	176	188	213	112	302
TBA (M136)	89	0.38751	0.827862	210	129.333	104	0.0400287	45	0.180603	0.187582	Up	0.0589127	111	84	166	209	139	50	80	56	308	45	207	97
T cell activation (I) (M7.1)	297	0.433082	0.901797	300	237.667	273	0.046194	28	0.265831	-0.289018	Down	0.0474478	224	265	298	102	303	296	273	228	283	273	28	279
cell cycle, mitotic phase (M230)	121	0.423395	0.898691	115	146.417	132	0.0448465	30	0.245131	-0.252145	Down	0.0452137	112	59	150	161	214	273	43	30	114	262	299	40
cytoskeletal remodeling (M32.8)	205	0.45964	0.945135	310	184.083	199	0.05	10	0.257132	-0.307779	Down	0.0250543	308	280	10	177	57	206	288	192	239	104	74	274
TBA (M32.5)	81	0.430075	0.901797	60	121.833	93	0.0457735	31	0.135984	0.127774	Up	0.0242715	113	58	170	215	184	73	56	31	234	200	71	57
cell adhesion (lymphocyte homing) (M21)	78	0.484383	0.977681	65	115.167	92	0.0584402	50	0.562695	-0.623264	Down	0.0219311	118	65	261	228	149	110	61	50	70	145	51	74
mitotic cell cycle in stimulated CD4 T cells (M4.9)	178	0.473626	0.961871	185	179.667	185	0.0520738	17	0.294104	-0.294104	Down	0.0197427	115	185	185	125	167	232	200	272	185	279	17	194
TBA (M32.6)	93	0.465496	0.951232	70	146.583	109.5	0.0508623	24	0.13122	0.149596	Up	0.0113286	114	69	276	212	268	105	67	24	267	216	72	69
platelet activation (I) (M32.0)	158	0.49499	0.992999	120	185.083	167	0.0553412	66	0.146847	0.176669	Up	0.00178135	116	124	273	210	277	304	99	95	271	266	66	120
targets of FOSL1/2 (M0)	113	0.611097	0.999998	140	113.583	126.5	0.0822744	1	1.25196	1.33006	Up	4.58047e-06	137	138	127	219	56	101	126	194	31	99	1	134
enriched for TF motif TTCNRGNNNNTTC (M172)	119	0.832657	0.999998	120	145.25	131	0.15	46	0.983331	1.01499	Up	3.54534e-06	171	142	46	294	114	213	120	80	118	55	243	147
enriched for cell migration (M122)	251	0.743001	0.999998	305	215.5	232.5	0.116193	45	0.972551	0.857855	Up	3.5038e-06	293	304	162	274	146	169	277	302	45	143	191	280
TBA (M41.0)	168	0.954989	0.999998	90	184.5	177.5	0.245648	48	0.922485	-0.326983	Down	3.31088e-06	261	256	97	236	119	90	326	313	113	48	87	268
cytoskeletal remodeling (enriched for SRF targets) (M34)	122	0.866991	0.999998	80	130.167	137	0.16756	15	0.892173	-0.758668	Down	3.19407e-06	165	150	124	235	102	107	176	76	170	15	76	166
extracellular matrix (III) (M2.2)	40	0.619798	0.999998	190	104.5	58	0.0841603	6	0.825518	-0.835646	Down	2.93723e-06	189	28	47	221	41	285	102	69	209	32	6	25
TBA (M99)	227	0.864377	0.999998	165	200.417	218	0.166086	65	0.80587	-0.921448	Down	2.86152e-06	272	252	99	262	159	65	225	164	286	211	163	247
TBA (M193)	132	0.829711	0.999998	195	157.5	145.5	0.148651	45	0.791827	-0.816853	Down	2.8074e-06	191	208	119	307	94	128	158	45	60	133	265	182
TBA (M220)	153	0.919015	0.999998	225	182.818	164	0.222249	68	0.785069	-0.28391	Down	2.78137e-06	222	130	164	316		152	186	264	86	68	291	132
myeloid cell cytokines, metallopeptidases and laminins (M78)	149	0.822678	0.999998	160	163.667	162.5	0.145512	43	0.763939	0.879492	Up	2.69994e-06	157	182	43	249	99	288	208	225	58	149	138	168
integrin cell surface interactions (II) (M1.1)	173	0.933063	0.999998	85	170.167	183	0.217936	3	0.762046	-0.371698	Down	2.69265e-06	245	238	128	220	81	308	264	146	85	73	3	251
TBA (M116)	221	0.969024	0.999998	245	195.333	208.5	0.270845	98	0.748194	0.587579	Up	2.63927e-06	233	244	125	272	110	181	271	261	98	122	184	243
TBA (M104)	218	0.996372	0.999998	295	220.417	207.5	0.4	88	0.743391	-1.09452	Down	2.62076e-06	316	295	189	264	155	192	305	223	157	88	168	293
TBA (M183)	102	0.686189	0.999998	115	144	114	0.1	6	0.723966	-0.895183	Down	2.54591e-06	195	66	93	301	113	48	115	147	327	6	255	62
signal transduction, plasma membrane (M82)	125	0.683116	0.999998	125	150.667	138	0.0992022	54	0.723402	0.829243	Up	2.54374e-06	134	123	228	250	233	96	150	125	54	148	142	125
extracellular region cluster (GO) (M189)	207	0.844026	0.999998	200	205.417	202	0.155419	64	0.720555	-0.413648	Down	2.53277e-06	200	189	156	306	143	271	230	279	64	162	261	204
TBA (M176)	276	0.997805	0.999998	255	237.273	254	0.457814	137	0.697735	-1.22468	Down	2.44483e-06	283	255	297	297		159	245	137	254	173	247	263
erythrocyte differentiation (M173)	99	0.699858	0.999998	115	133.083	113.5	0.103636	31	0.679306	-0.899623	Down	2.37382e-06	147	44	227	295	211	114	50	39	82	113	244	31
CCR1, 7 and cell signaling (M59)	161	0.932617	0.999998	150	183.25	170	0.217463	88	0.667508	0.631245	Up	2.32836e-06	179	231	88	242	135	161	212	321	147	146	113	224
enriched in B cell differentiation (M123)	179	0.630332	0.999998	140	189.417	185	0.0864966	121	0.656231	0.647001	Up	2.2849e-06	127	139	265	275	197	172	178	262	121	209	192	136
cytokines - recepters cluster (M115)	150	0.948214	0.999998	95	164.583	162.5	0.23597	87	0.643788	-0.487221	Down	2.23696e-06	205	217	123	271	134	87	232	142	94	94	183	193
TBA (M90)	255	0.829775	0.999998	260	204.909	235	0.162274	63	0.628605	-0.410474	Down	2.17845e-06	259	249	201	257		63	257	159	235	168	154	252
enriched for SMAD2/3 signaling (M97)	162	0.739159	0.999998	265	163.167	171.5	0.115	37	0.616399	0.667631	Up	2.13141e-06	199	37	193	261	239	261	162	181	73	141	162	49
enriched in extracellular matrix & associated proteins (M202)	135	0.642054	0.999998	130	176.417	147.5	0.0891688	29	0.602736	-0.794495	Down	2.07877e-06	223	128	130	310	116	29	160	239	248	135	273	126
glycerophospholipid metabolism (M114.1)	133	0.841784	0.999998	115	155.583	146	0.154323	76	0.582808	0.809956	Up	2.00198e-06	159	186	87	270	76	113	133	221	129	111	182	200
TBA (M102)	284	0.993622	0.999998	295	227.833	261	0.368421	120	0.57783	-0.672708	Down	1.98279e-06	294	293	161	263	120	262	260	213	272	139	166	291
TBA (M108)	175	0.920201	0.999998	195	177	183.5	0.205339	72	0.57449	-0.552932	Down	1.96992e-06	228	103	194	266	190	72	177	131	303	191	173	96
RIG-1 like receptor signaling (M68)	118	0.687149	0.999998	135	126	130.5	0.100251	33	0.569377	-0.375766	Down	1.95022e-06	142	134	84	246	77	33	105	129	155	132	125	150
Wnt signaling pathway (M206)	305	0.984796	0.999998	290	247.667	279.5	0.316525	106	0.53437	-0.426317	Down	1.81532e-06	281	286	163	311	173	106	304	256	231	289	278	294
TBA (M93)	298	0.980227	0.999998	160	240.5	273	0.3	46	0.52647	0.675715	Up	1.78489e-06	324	287	158	259	212	303	318	319	192	46	157	311
TBA (M244)	76	0.606484	0.999998	30	122	87	0.0812901	27	0.491533	-0.491533	Down	1.65026e-06	168	30	95	324	115	74	79	27	133	78	312	29
platelet activation (III) (M42)	109	0.559899	0.999998	125	118	121.5	0.071898	44	0.482456	0.646248	Up	1.61528e-06	124	127	120	240	123	44	129	85	112	98	91	123
cell development (M175)	289	0.998575	0.999998	200	241.583	263.5	0.44887	148	0.476206	-0.511322	Down	1.5912e-06	305	308	199	296	196	148	281	296	156	151	246	317
TBA (M70.0)	115	0.598192	0.999998	145	121.5	127.5	0.0731669	27	0.472094	-0.47766	Down	1.57535e-06	141	82	173	128	189	203	81	72	27	142	127	93
enriched in naive and memory B cells (M83)	280	0.998607	0.999998	300	248.25	257.5	0.45	143	0.471106	-0.431327	Down	1.57155e-06	312	302	160	251	204	264	296	209	310	229	143	299
TBA (M184.1)	202	0.925747	0.999998	180	189.833	195.5	0.210526	71	0.46907	-0.158919	Down	1.5637e-06	176	168	195	303	71	220	206	311	99	76	257	196
golgi membrane (I) (M113)	145	0.608054	0.999998	155	178.833	157	0.081624	125	0.465237	0.606388	Up	1.54893e-06	125	154	188	269	160	127	143	281	135	231	180	153
plasma membrane, cell junction (M162.0)	131	0.806067	0.999998	145	147.333	144.5	0.138528	53	0.462619	0.506433	Up	1.53884e-06	197	145	159	290	69	53	147	144	131	58	234	141
TBA (M233)	181	0.966822	0.999998	100	190.083	185	0.266278	96	0.461192	-0.458843	Down	1.53334e-06	264	187	198	321	176	97	221	98	138	96	302	183
TBA (M207)	185	0.914101	0.999998	130	177.667	189	0.2	16	0.458777	-0.390932	Down	1.52404e-06	249	180	129	312	82	76	211	274	126	16	279	198
enriched for promoter motif NATCACGTGAY (putative SREBF1 targets) (M178)	294	0.999987	0.999998	255	268.417	270	0.639519	215	0.449542	0.36778	Up	1.48845e-06	285	303	267	298	273	219	316	215	251	254	250	290
receptors, cell migration (M109)	258	0.768702	0.999998	250	214	236.5	0.114855	115	0.438273	0.374407	Up	1.44503e-06	251	266	247	123	136	315	226	188	278	115	174	249
heme biosynthesis (I) (M171)	264	0.999639	0.999998	245	238.667	241.5	0.513587	163	0.436758	-0.543114	Down	1.43919e-06	266	198	290	293	264	163	233	254	212	241	242	208
CD28 costimulation (M12)	152	0.705796	0.999998	215	166.083	163.5	0.105263	39	0.434218	-0.383462	Down	1.4294e-06	214	135	285	223	42	146	170	157	280	196	39	106
cell cell adhesion (M133.1)	256	0.965237	0.999998	205	224.5	235	0.263158	86	0.425205	-0.357512	Down	1.39467e-06	288	292	196	279	86	149	300	204	266	127	203	304
TBA (M177.1)	270	0.867191	0.999998	250	242.833	249	0.154846	117	0.424021	0.42202	Up	1.39011e-06	311	329	178	130	117	248	324	286	249	165	249	328
T cell differentiation (M14)	182	0.833927	0.999998	215	180.917	186	0.138957	41	0.422481	-0.525462	Down	1.38417e-06	169	213	255	127	250	177	195	139	176	217	41	212
transcriptional targets of glucocorticoid receptor (M74)	184	0.848981	0.999998	135	174.667	189	0.157895	58	0.421129	-0.31809	Down	1.37896e-06	196	133	90	248	58	182	207	270	243	204	134	131
plasma cells, immunoglobulins (M156.1)	151	0.548327	0.999998	165	172.917	163	0.0697057	100	0.414949	0.414949	Up	1.35515e-06	122	160	192	288	163	189	163	154	164	100	228	152
interferon alpha response (I) (M158.0)	155	0.811042	0.999998	205	153.545	165	0.153481	41	0.41164	0.41164	Up	1.3424e-06	203	107	202	289		165	166	49	128	41	230	109
enriched in B cells (IV) (M47.3)	268	0.545841	0.999998	285	224.25	246.5	0.0636592	100	0.410367	0.402291	Up	1.33749e-06	217	281	176	108	202	287	279	265	260	233	100	283
TBA (M197)	285	0.999717	0.999998	255	257	261	0.524154	171	0.408236	0.435347	Up	1.32928e-06	284	247	229	308	206	276	287	253	171	301	268	254
Hox cluster II (M17.1)	266	0.999731	0.999998	250	228.083	246	0.526316	45	0.401568	0.380305	Up	1.30359e-06	265	248	200	225	165	251	231	247	316	299	45	245
heme biosynthesis (II) (M222)	299	0.8699	0.999998	210	255.75	274	0.169232	67	0.399935	-0.415021	Down	1.2973e-06	286	301	262	317	259	210	293	208	67	250	292	324
Naive B cell surface signature (S8)	157	0.723996	0.999998	205	190	166	0.101724	118	0.394904	-0.456941	Down	1.27791e-06	202	205	145	118	172	157	153	160	145	287	326	210
TBA (source: B cells) (M152.0)	231	0.826214	0.999998	200	207.182	219	0.160537	65	0.394212	-0.175257	Down	1.27525e-06	198	153	230	284		158	219	289	65	280	222	181
cell adhesion (GO) (M117)	215	0.934038	0.999998	235	197.25	204.5	0.202726	100	0.388157	0.371662	Up	1.25191e-06	231	264	206	136	100	130	217	203	307	119	185	269
viral sensing & immunity; IRF2 targets network (II) (M111.1)	204	0.962771	0.999998	305	204.667	198.5	0.239838	78	0.385866	0.358888	Up	1.24308e-06	302	326	112	140	78	109	278	133	220	258	177	323
axon guidance (M110)	230	0.99157	0.999998	270	223.667	218.5	0.352201	150	0.374527	-0.198334	Down	1.19939e-06	209	216	293	267	199	150	238	273	175	268	175	221
CD4 T cell surface signature Th2-stimulated (S7)	199	0.621976	0.999998	255	204	193.5	0.0778676	74	0.370934	-0.365484	Down	1.18554e-06	177	199	253	115	170	254	164	74	264	265	325	188
cell cycle (II) (M4.10)	244	0.519481	0.999998	230	200	228.5	0.0592465	18	0.364255	-0.336578	Down	1.15981e-06	193	241	254	106	177	230	267	234	222	227	18	231
enriched in plasma membrane proteins (I) (M135.0)	189	0.99533	0.999998	190	200.273	190	0.415298	121	0.358918	-0.358918	Down	1.13924e-06	242	161	231	280		190	187	121	262	166	205	158
enriched in plasma membrane proteins (II) (M135.1)	194	0.99533	0.999998	170	201.636	191	0.415298	122	0.358918	-0.358918	Down	1.13924e-06	243	166	232	281		191	188	122	263	167	206	159
enriched in G-protein coupled receptors (M130)	321	0.94375	0.999998	330	277.25	302	0.213238	138	0.347417	0.326059	Up	1.09492e-06	326	299	284	138	229	258	329	316	328	316	199	305
innate antiviral response (M150)	167	0.809405	0.999998	150	182.417	177	0.129018	116	0.346298	-0.343665	Down	1.09061e-06	150	179	175	139	191	116	156	149	255	270	220	189
TBA (M70.1)	97	0.815374	0.999998	60	133.083	110.5	0.142371	55	0.34599	-0.479208	Down	1.08943e-06	153	60	157	247	213	93	77	57	72	285	128	55
TBA (M125)	308	0.999421	0.999998	290	266.75	285	0.492171	152	0.343254	-0.296058	Down	1.07888e-06	309	291	323	276	288	314	275	152	207	290	194	282
complement activation (II) (M112.1)	310	0.997342	0.999998	290	269.833	289	0.416739	124	0.3426	0.356724	Up	1.07636e-06	250	272	325	268	289	310	292	124	314	326	179	289
enriched in NK cells (receptor activation) (M61.2)	274	0.973811	0.999998	255	222.25	252	0.261795	117	0.337323	0.437361	Up	1.05603e-06	238	270	252	147	138	179	290	276	253	252	117	255
enriched in B cells (V) (M47.4)	286	0.75979	0.999998	280	234	262.5	0.112062	101	0.33612	-0.387873	Down	1.05139e-06	276	276	260	121	205	197	261	293	282	272	101	264
Memory B cell surface signature (S9)	279	0.999935	0.999998	260	256.083	255	0.583618	195	0.334457	-0.374191	Down	1.04499e-06	260	253	225	329	198	195	229	283	287	230	327	257
enriched in NK cells (III) (M157)	309	0.991007	0.999998	325	273.417	286	0.324709	149	0.334214	0.308105	Up	1.04405e-06	322	318	281	149	274	291	322	310	265	193	229	327
TBA (M184.0)	196	0.847198	0.999998	260	201.75	193	0.156996	111	0.33372	-0.130075	Down	1.04215e-06	161	111	319	302	260	153	148	237	130	225	256	119
NK cell surface signature (S1)	317	0.525299	0.999998	320	283.667	294.5	0.060201	107	0.332826	0.331014	Up	1.0387e-06	275	317	271	107	285	320	294	295	318	293	319	310
TBA (M121)	287	0.999983	0.999998	300	257.25	263	0.631579	190	0.332316	0.388242	Up	1.03674e-06	298	307	315	273	193	253	325	211	223	201	190	298
TBA (M177.0)	290	0.973765	0.999998	315	258.333	264.5	0.261688	146	0.322917	-0.335515	Down	1.00052e-06	313	271	236	146	187	322	258	304	306	223	248	286
enriched for unknown TF motif CTCNANGTGNY (M62.1)	260	0.994868	0.999998	245	234.083	238	0.380778	119	0.319107	-0.128635	Down	9.85836e-07	216	152	292	244	234	328	242	322	184	320	119	156
TBA (M186)	296	0.926259	0.999998	300	245.75	271.5	0.211023	75	0.316516	-0.413364	Down	9.75852e-07	299	278	197	304	164	75	284	291	216	317	259	265
TBA (M188)	272	0.997396	0.999998	245	237.667	250.5	0.417823	144	0.3119	-0.30838	Down	9.58065e-07	241	183	291	305	263	279	193	171	144	321	260	201
T cell signaling and costimulation (M44)	252	0.995969	0.999998	255	212.083	234	0.36839	94	0.30935	-0.24876	Down	9.48238e-07	254	263	286	150	275	173	214	177	137	256	94	266
nucleotide metabolism (M181)	180	0.532675	0.999998	180	201.75	185	0.0668201	121	0.307741	-0.343408	Down	9.42037e-07	121	191	190	300	180	162	151	327	196	172	253	178
enriched in NK cells (II) (M61.0)	220	0.770324	0.999998	220	198.083	208	0.115374	115	0.307578	0.306086	Up	9.41411e-07	156	219	277	124	261	211	168	127	205	298	115	216
double positive thymocytes (M126)	278	0.75727	0.999998	210	244.583	255	0.111289	120	0.306101	0.289994	Up	9.35719e-07	208	202	313	120	290	240	270	271	322	276	195	228
BCR signaling (M54)	245	0.97755	0.999998	320	214.667	228.5	0.271211	98	0.300133	-0.19766	Down	9.12722e-07	317	254	216	158	182	98	241	324	291	131	108	256
cell division (M37.3)	165	0.534498	0.999998	180	183.167	176.5	0.0617323	83	0.29762	-0.29762	Down	9.03038e-07	119	178	226	148	253	196	172	298	172	176	83	177
IL2, IL7, TCR network (M65)	159	0.933229	0.999998	170	196.833	168.5	0.218112	122	0.297274	-0.297274	Down	9.01706e-07	180	169	321	245	301	168	154	140	132	263	122	167
enriched for TF motif PAX3 (M179)	83	0.622722	0.999998	85	139.333	94.5	0.0848028	41	0.29345	-0.333533	Down	8.86971e-07	126	81	41	299	80	318	83	81	125	106	251	81
T cell activation (III) (M7.4)	234	0.940523	0.999998	175	205.417	221	0.209572	31	0.292515	-0.363816	Down	8.83365e-07	173	226	305	144	310	245	216	78	210	292	31	235
transmembrane transport (II) (M191)	281	0.990304	0.999998	280	215	258.5	0.320456	77	0.286829	0.260164	Up	8.61456e-07	271	279	146	164	144	290	254	280	115	77	263	297
metabolism of steroids (M225)	273	0.998943	0.999998	260	249.455	251	0.496046	156	0.274192	-0.0485284	Down	8.12761e-07	257	243	270	319		228	251	156	211	275	295	239
Ran mediated mitosis (M15)	233	0.738557	0.999998	245	209.583	219.5	0.105772	42	0.272644	-0.272644	Down	8.06796e-07	139	224	263	122	244	243	209	320	215	281	42	213
T cell surface signature (S0)	322	0.81883	0.999998	305	281.5	303	0.132691	126	0.270038	-0.301741	Down	7.96753e-07	239	282	304	126	311	321	269	309	326	302	318	271
mitotic cell cycle in stimulated CD4 T cells (M4.11)	249	0.885474	0.999998	230	208.75	230.5	0.165214	19	0.268785	-0.291622	Down	7.91925e-07	163	229	266	133	241	246	227	232	238	282	19	229
T cell activation and signaling (M5.1)	302	0.965275	0.999998	300	248.833	276.5	0.244235	25	0.267954	-0.227857	Down	7.88722e-07	235	296	275	143	278	259	312	297	309	257	25	300
enriched in T cells (II) (M223)	300	0.575693	0.999998	270	268.333	274	0.0689493	110	0.267502	-0.312401	Down	7.86983e-07	244	267	317	110	312	252	263	266	311	304	293	281
TBA (M41.2)	257	0.986537	0.999998	240	214.818	236	0.35	89	0.260514	-0.364763	Down	7.60056e-07	301	236	133	238		156	319	187	293	171	89	240
regulation of transcription, transcription factors (M213)	164	0.724442	0.999998	175	185.667	174	0.101845	131	0.257068	-0.231359	Down	7.46776e-07	136	174	214	153	216	218	131	168	186	174	285	173
cell adhesion, membrane (M133.0)	293	0.999884	0.999998	270	252.917	267.5	0.561289	196	0.255486	-0.1294	Down	7.4068e-07	248	275	268	278	207	305	280	196	294	215	202	267
C-MYC transcriptional network (M4.12)	291	0.514816	0.999998	265	226	265	0.0584887	20	0.255011	-0.236321	Down	7.3885e-07	226	261	288	105	269	278	272	165	284	283	20	261
TBA (M148)	141	0.784406	0.999998	90	143.583	153.5	0.120026	41	0.253978	0.236679	Up	7.34867e-07	149	46	180	169	158	284	87	205	88	97	219	41
T cell activation (II) (M7.3)	318	0.579785	0.999998	305	259.167	296	0.0697008	30	0.253493	-0.220539	Down	7.33001e-07	269	290	301	111	304	307	291	282	319	305	30	301
MAPK, RAS signaling (M100)	101	0.845864	0.999998	90	121.167	114	0.144293	74	0.252841	0.263993	Up	7.30489e-07	155	94	117	170	89	124	111	105	162	74	164	89
T cell activation (IV) (M52)	147	0.879271	0.999998	150	191.583	158.5	0.161536	77	0.251026	0.321784	Up	7.23492e-07	162	149	316	142	313	267	146	77	169	297	106	155
lymphocyte generic cluster (M60)	265	0.938076	0.999998	310	239.083	242	0.206912	114	0.250853	-0.216519	Down	7.22827e-07	310	260	307	137	295	229	248	230	181	322	114	236
TBA (M151)	228	0.979035	0.999998	270	215.167	218	0.296267	88	0.250047	0.26068	Up	7.19721e-07	207	147	296	283	267	215	204	88	268	222	221	164
TBA (M249)	176	0.832657	0.999998	200	183.5	184	0.15	38	0.249042	0.250612	Up	7.1585e-07	230	172	48	327	88	299	196	119	199	38	316	170
TBA (M208)	174	0.862071	0.999998	195	184.833	183	0.164807	55	0.245718	-0.29255	Down	7.03038e-07	192	93	126	313	174	319	68	55	225	288	280	85
TBA (M120)	137	0.700538	0.999998	125	150.167	151	0.0955975	75	0.238638	0.303582	Up	6.75757e-07	133	122	152	163	150	174	104	75	259	157	189	124
T cell differentiation via ITK and PKC (M18)	311	0.972929	0.999998	320	264	290	0.259754	48	0.235321	0.265465	Up	6.62978e-07	291	320	289	145	281	270	309	278	312	306	48	319
TBA (M137)	123	0.902022	0.999998	140	133.833	137.5	0.176	64	0.232989	-0.253236	Down	6.53989e-07	167	64	106	197	137	202	74	89	153	138	208	71
TBA (M214)	96	0.923226	0.999998	110	128.833	109.5	0.192576	51	0.227395	0.315015	Up	6.32434e-07	170	106	81	189	87	112	127	135	107	51	286	95
TBA (M205)	250	0.857758	0.999998	300	207	231	0.15	37	0.21959	-0.205311	Down	6.02359e-07	268	240	37	185	122	298	222	141	296	150	277	248
integrins and cell adhesion (M84)	139	0.84579	0.999998	145	184.833	152.5	0.156292	83	0.218133	0.262335	Up	5.96744e-07	160	83	320	252	302	227	108	145	124	267	144	86
TBA (M194)	148	0.770861	0.999998	155	170.583	161.5	0.115547	129	0.213321	-0.255254	Down	5.78202e-07	146	155	174	172	178	129	135	217	168	153	266	154
intracellular transport (M147)	124	0.899689	0.999998	190	139.083	137.5	0.174382	58	0.212665	-0.214151	Down	5.75675e-07	188	73	63	195	147	244	89	128	78	188	218	58
mitochondrial cluster (M235)	277	0.997678	0.999998	260	248.25	254	0.396755	166	0.210982	-0.235874	Down	5.69189e-07	218	250	215	166	223	260	265	306	274	240	304	258
enriched for TF motif TNCATNTCCYR (M232)	314	0.999983	0.999998	220	266.833	291.5	0.6	155	0.209133	-0.208621	Down	5.62062e-07	290	319	278	173	218	293	314	219	321	155	301	321
phosphatidylinositol signaling system (M101)	201	0.998934	0.999998	165	206.25	195.5	0.434644	151	0.209021	-0.20735	Down	5.61632e-07	258	181	218	174	221	312	179	243	151	210	165	163
TBA (M128)	307	0.999234	0.999998	310	258	284.5	0.45	151	0.205233	0.170927	Up	5.47035e-07	307	327	151	167	181	280	303	250	289	319	197	325
inositol phosphate metabolism (M129)	247	0.999993	0.999998	255	227.75	230	0.6268	184	0.203116	-0.241412	Down	5.38878e-07	267	235	251	184	251	225	220	241	217	203	198	241
TBA (M248)	198	0.943476	0.999998	185	208.75	193.5	0.229866	140	0.20197	-0.285941	Down	5.34462e-07	182	146	224	326	217	188	174	249	140	199	315	145
transmembrane and ion transporters (II) (M224)	327	0.999889	0.999998	325	297	318	0.597897	195	0.201614	-0.17878	Down	5.33091e-07	321	328	329	318		207	315	195	323	315	294	322
TBA (M236)	235	0.995705	0.999998	205	235.25	221	0.365039	165	0.199999	-0.206772	Down	5.26866e-07	211	222	310	165	262	176	201	202	258	291	305	220
TBA (M246)	329	0.999949	0.999998	325	308.417	323.5	0.592946	193	0.192851	0.182588	Up	4.99322e-07	323	324	328	325	300	325	301	193	313	329	314	326
TBA (M218)	211	0.945995	0.999998	180	205.75	203.5	0.215904	153	0.18859	-0.199446	Down	4.82903e-07	178	221	153	180	209	175	182	198	245	224	289	215
TBA (M174)	253	0.999983	0.999998	235	237.583	234.5	0.6	159	0.188219	-0.242104	Down	4.81474e-07	295	233	272	207	236	274	239	233	226	159	245	232
enriched for ubiquitination (M138)	169	0.994241	0.999998	165	179.75	181.5	0.349328	123	0.187232	-0.217687	Down	4.77672e-07	220	162	177	186	203	144	123	161	189	212	209	171
TBA (M161)	248	0.999971	0.999998	255	234.333	230	0.581918	147	0.184766	0.163749	Up	4.68167e-07	252	227	212	200	201	266	237	315	305	147	233	217
platelet activation (II) (M32.1)	170	0.979774	0.999998	220	175	182.5	0.277521	67	0.184018	0.194087	Up	4.65285e-07	194	215	140	216	148	160	181	115	261	184	67	219
TBA (M180)	226	0.996662	0.999998	210	209.083	212	0.378246	140	0.183506	0.211638	Up	4.63313e-07	215	209	179	176	140	242	286	148	218	238	252	206
integrin mediated leukocyte migration (M39)	154	0.99611	0.999998	225	181.583	164.5	0.370261	85	0.180959	-0.207839	Down	4.53501e-07	221	157	220	168	252	138	161	110	194	325	85	148
small GTPase mediated signal transduction (M215)	295	0.999931	0.999998	290	252.667	270.5	0.55	168	0.18067	0.153358	Up	4.52383e-07	273	289	168	198	179	311	268	258	304	205	287	292
transcription elongation, RNA polymerase II (M234)	163	0.816325	0.999998	125	168.083	172	0.131698	46	0.178425	0.175563	Up	4.43732e-07	151	218	116	191	125	201	184	46	160	125	303	197
leukocyte activation and migration (M45)	243	0.992852	0.999998	230	230.833	228	0.337503	95	0.176038	0.24009	Up	4.34536e-07	206	228	318	155	306	300	228	259	201	249	95	225
TBA (M229)	319	0.999931	0.999998	315	273.583	296	0.55	181	0.17375	0.174687	Up	4.2572e-07	289	311	182	181	222	316	317	244	315	294	298	314
golgi membrane (II) (M237)	301	0.999991	0.999998	315	265	274	0.620376	190	0.170895	-0.194768	Down	4.14717e-07	315	313	211	190	237	209	313	229	279	269	306	309
CD4 T cell surface signature Th1-stimulated (S6)	328	0.999986	0.999998	330	306.917	322.5	0.638045	210	0.16924	-0.179974	Down	4.08341e-07	328	321	326	328	305	324	320	210	256	328	324	313
purine nucleotide biosynthesis (M212)	288	0.999205	0.999998	275	244.417	263	0.448286	153	0.169091	-0.192734	Down	4.07768e-07	227	273	264	159	255	269	266	153	275	246	284	262
amino acid metabolishm and transport (M154.0)	312	0.992839	0.999998	285	272.583	290.5	0.361739	108	0.167649	-0.191042	Down	4.02211e-07	318	285	327	285	296	194	306	108	317	327	224	284
Rho GTPase cycle (M4.14)	306	0.999908	0.999998	315	254.333	280.5	0.570337	22	0.157081	-0.176079	Down	3.61488e-07	255	283	324	222	314	294	297	180	269	314	22	278
TBA (M72.2)	262	0.994386	0.999998	225	224.917	239	0.35071	118	0.155914	-0.138826	Down	3.56992e-07	300	262	222	196	225	118	253	268	270	194	132	259
TBA (M153)	142	0.840145	0.999998	155	182.583	155	0.141691	104	0.153692	0.1734	Up	3.48427e-07	152	112	210	214	151	327	144	143	158	253	223	104
KLF12 targets network (M32.3)	236	0.999118	0.999998	265	214.25	221.5	0.443492	69	0.151152	0.156034	Up	3.38639e-07	225	214	248	206	254	263	189	136	288	261	69	218
proteasome (M226)	316	0.999931	0.999998	300	264.75	294.5	0.55	183	0.150169	-0.166197	Down	3.34855e-07	314	294	183	194	183	313	299	288	297	221	296	295
TBA (M192)	267	0.99467	0.999998	250	233.583	246	0.353516	106	0.149796	0.162157	Up	3.33415e-07	246	246	280	193	276	223	224	106	252	251	264	242
TBA (M211)	190	0.961825	0.999998	185	213.167	190	0.238246	126	0.14822	0.168452	Up	3.27344e-07	183	188	311	192	291	221	183	126	174	226	283	180
enriched in cell cycle (M167)	292	0.999399	0.999998	300	260.083	266.5	0.461055	161	0.144401	0.109596	Up	3.12625e-07	327	297	245	205	297	286	262	235	161	271	239	296
TBA (M203)	232	0.99858	0.999998	145	219.083	219	0.42097	137	0.143867	-0.196556	Down	3.10569e-07	237	143	283	187	292	166	145	201	246	318	274	137
TBA (M72.1)	214	0.994849	0.999998	200	206.917	204.5	0.355346	121	0.140544	-0.138924	Down	2.97763e-07	270	200	246	213	185	121	199	275	236	198	131	209
TBA (M241)	325	0.999175	0.999998	310	288.727	309	0.508352	162	0.136936	-0.196621	Down	2.83863e-07	320	310	233	323		295	310	162	295	312	309	307
TBA (M185)	223	0.942605	0.999998	175	199.917	209	0.211916	83	0.134323	0.134839	Up	2.73791e-07	175	92	306	204	293	226	117	197	214	234	258	83
respiratory electron transport chain (mitochondrion) (M231)	177	0.736755	0.999998	180	205	184.5	0.114262	117	0.132772	0.15765	Up	2.67816e-07	145	176	191	320	227	224	171	117	178	239	300	172
regulation of localization (GO) (M63)	183	0.940936	0.999998	280	195.917	187.5	0.210031	82	0.132687	0.140851	Up	2.67488e-07	174	137	279	201	280	306	169	82	242	232	120	129
respiratory electron transport chain (mitochondrion) (M238)	237	0.963275	0.999998	220	222.917	223.5	0.2407	84	0.128151	0.144913	Up	2.50008e-07	184	220	217	208	226	250	236	84	221	296	307	226
TBA (M242)	313	0.999998	0.999998	290	280.083	290.5	0.661896	178	0.126627	0.108724	Up	2.44137e-07	263	298	287	178	299	289	295	255	292	307	310	288
TBA (M32.7)	171	0.999218	0.999998	235	199.167	182.5	0.478152	73	0.126313	-0.164828	Down	2.42926e-07	232	167	259	234	240	183	167	174	182	300	73	179
TBA (M72.0)	210	0.988397	0.999998	220	196.667	203.5	0.310213	113	0.12333	-0.134163	Down	2.3143e-07	219	118	274	217	270	231	113	186	190	295	130	117
chaperonin mediated protein folding (I) (M204.0)	261	0.948926	0.999998	185	238.917	238	0.219542	181	0.12307	-0.147767	Down	2.30429e-07	181	230	312	183	256	256	213	252	240	236	275	233
cell cycle, ATP binding (M144)	275	0.999994	0.999998	255	251.75	254	0.631579	210	0.111878	-0.104897	Down	1.87304e-07	297	268	250	218	210	241	255	303	257	255	214	253
TBA (M243)	209	0.739913	0.999998	140	204.25	203	0.10616	43	0.11075	0.136364	Up	1.82956e-07	140	204	258	202	279	200	139	43	229	247	311	199
chaperonin mediated protein folding (II) (M204.1)	303	0.999665	0.999998	285	266.583	279	0.486634	150	0.101217	-0.0751039	Down	1.46221e-07	274	305	294	179	282	265	283	150	329	244	276	318
CORO1A-DEF6 network (I) (M32.2)	315	0.999974	0.999998	310	264.917	293.5	0.585568	68	0.0999561	-0.0776774	Down	1.41364e-07	287	300	308	203	308	281	323	189	325	310	68	277
spliceosome (M250)	304	0.999945	0.999998	285	268.917	279	0.558294	175	0.0931898	-0.0941429	Down	1.1529e-07	247	277	322	175	283	283	276	185	281	311	317	270
CORO1A-DEF6 network (II) (M32.4)	324	0.999997	0.999998	305	270.583	305.5	0.652153	70	0.0921022	-0.0939461	Down	1.111e-07	304	325	314	188	307	302	311	212	277	308	70	329
translation initiation (M227)	323	0.99999	0.999998	330	289.917	304.5	0.615665	199	0.0632705	-0.0845875	Down	0	329	316	295	199	284	317	327	200	290	313	297	312

## Sheet: S-Re vs M-Re
	Rank	p.value	p.adj	vote.rank	avg.rank	med.rank	min.pvalue	min.rank	avg.logfc	avg.logfc.dir	direction	significance	camera	roast	safe	gage	padog	plage	zscore	gsva	ssgsea	globaltest	ora	fry
chromosome Y linked (M240)	2	9.57294e-07	2.62458e-05	5	70.4167	15.5	8.70268e-08	1	4.99883	5.92672	Up	100	10	4	32	322	49	1	7	21	3	84	308	4
immune activation - generic cluster (M37.0)	12	5.31232e-22	1.74775e-19	5	43.25	33	4.42693e-23	1	0.58681	0.645292	Up	48.0673	5	24	42	1	1	126	14	66	71	65	80	24
enriched in monocytes (II) (M11.0)	32	2.00501e-16	3.29824e-14	5	48.9167	54	1.67084e-17	1	0.474209	0.487693	Up	27.9185	1	72	76	6	12	65	52	31	96	56	36	84
enriched in B cells (I) (M47.0)	18	9.73202e-09	5.33639e-07	5	39.5	38.5	8.11002e-10	3	0.709948	-0.746056	Down	19.4474	3	56	3	5	56	35	40	13	66	37	97	63
Monocyte surface signature (S4)	34	3.19387e-11	2.62696e-09	35	74.5	55.5	2.66156e-12	2	0.481088	0.527092	Up	18.0267	2	55	77	9	33	67	41	35	91	106	322	56
enriched in neutrophils (I) (M37.1)	11	2.79709e-08	1.31463e-06	5	41.75	31	2.33091e-09	4	0.682628	0.735564	Up	17.5318	4	27	5	4	57	46	19	29	86	110	81	33
cell cycle and transcription (M4.0)	58	1.80336e-14	1.97769e-12	25	109.833	74.5	1.5028e-15	2	0.31579	0.351116	Up	16.14	22	34	253	2	214	202	5	170	115	270	8	23
AP-1 transcription factor network (M20)	20	0.000104878	0.00191694	30	50.8333	42.5	8.74027e-06	7	1.18984	-1.30767	Down	14.1195	27	39	89	7	121	51	30	93	46	23	50	34
enriched in B cells (II) (M47.1)	8	8.25607e-07	2.46931e-05	10	37.6667	28.5	6.88006e-08	6	0.640316	-0.691791	Down	12.8834	9	67	6	10	14	38	44	10	72	19	98	65
TLR and inflammatory signaling (M16)	19	1.42846e-07	4.69963e-06	80	41.25	41	1.19038e-08	4	0.495126	0.523474	Up	11.52	8	80	4	39	34	49	46	17	78	27	43	70
myeloid cell enriched receptors and transporters (M4.3)	26	1.20055e-07	4.52103e-06	40	45.3333	45	1.00046e-08	6	0.482424	0.503596	Up	11.2599	6	40	78	55	47	44	38	11	70	98	11	46
plasma cells & B cells, immunoglobulins (M156.0)	9	1.03337e-05	0.000261523	15	52.75	29	8.61147e-07	2	0.702954	-0.702954	Down	10.9974	11	32	45	22	134	24	15	2	28	63	227	30
enriched in monocytes (IV) (M118.0)	24	1.23676e-07	4.52103e-06	25	51.5	44.5	1.03063e-08	2	0.463472	0.486523	Up	10.8175	7	43	2	25	46	56	28	25	81	68	186	51
enriched in B cells (VI) (M69)	15	1.39206e-05	0.000327134	45	42.0833	35.5	1.16006e-06	9	0.706367	-0.728514	Down	10.7509	12	49	44	23	78	19	27	9	45	20	126	53
TBA (M114.0)	1	2.72216e-05	0.00059706	5	36.3333	14	2.26849e-06	1	0.587294	0.656544	Up	8.26846	13	3	8	34	50	88	1	15	9	31	181	3
enriched in myeloid cells and monocytes (M81)	51	0.000120311	0.00208328	20	65.9167	69	1.00265e-05	7	0.639064	0.652763	Up	7.4827	16	94	7	18	13	74	64	36	117	121	141	90
platelet activation - actin binding (M196)	25	0.000185175	0.00291143	45	63.75	44.5	1.54325e-05	5	0.648762	0.648762	Up	7.18445	17	44	48	45	16	89	36	5	36	117	267	45
growth factor induced, enriched in nuclear receptor subfamily 4 (M94)	42	0.00325446	0.0297422	50	77	61	0.000271611	21	1.0373	-1.17653	Down	6.91533	50	64	127	21	136	33	39	106	43	89	158	58
enriched in membrane proteins (M124)	45	0.00075659	0.0103716	55	79.8333	62	6.3071e-05	11	0.789738	0.941069	Up	6.84282	34	52	145	11	135	70	54	87	20	103	193	54
cell cycle (I) (M4.1)	297	1.23153e-09	8.10346e-08	305	230.25	270.5	1.02627e-10	3	0.20819	-0.239273	Down	6.4471	231	300	254	3	264	303	314	215	277	290	9	303
enriched in neutrophils (II) (M163)	6	5.49336e-05	0.00112957	10	48.25	22	4.57792e-06	6	0.498172	0.498172	Up	6.41134	14	8	91	92	23	47	6	26	7	21	236	8
cell junction (GO) (M4.13)	4	8.30769e-05	0.00160778	25	30.5833	21	6.92334e-06	8	0.496318	0.496318	Up	6.05518	15	21	12	127	21	17	12	8	58	34	21	21
putative targets of PAX3 (M89.0)	101	0.000920679	0.0119386	110	134.75	119	7.67557e-05	12	0.719958	-0.646919	Down	6.04608	93	106	236	12	215	131	107	189	103	171	152	102
TBA (M177.0)	50	0.000955841	0.0119386	80	76.6667	65	7.96883e-05	4	0.708151	0.531911	Up	5.94693	77	23	79	13	58	4	32	149	145	72	248	20
B cell surface signature (S2)	63	0.000240751	0.00360033	100	81.25	78	2.00648e-05	1	0.55346	-0.575366	Down	5.90613	18	100	1	14	94	72	56	84	89	28	320	99
cytoskeletal remodeling (enriched for SRF targets) (M34)	7	0.00097976	0.0119386	20	54.3333	23	8.91088e-05	14	0.672676	0.672676	Up	5.64901	20	18	34	235	18	32	26	14	16	146	76	17
signaling in T cells (I) (M35.0)	52	0.00701442	0.0461549	65	83.1667	70	0.000586422	26	0.925913	-0.983723	Down	5.40111	65	69	49	26	96	275	45	88	62	75	77	71
glycerophospholipid metabolism (M114.1)	3	0.000610454	0.00873214	15	50.75	18	5.55112e-05	3	0.583506	0.583506	Up	5.24629	19	15	24	270	22	26	17	3	11	5	182	15
DC surface signature (S5)	165	0.000185836	0.00291143	180	166.583	171.5	1.54876e-05	8	0.422931	0.439895	Up	4.68357	78	180	113	8	176	132	134	179	284	225	323	167
TBA (M41.0)	239	0.00577426	0.0422835	5	181.833	225	0.000526316	2	0.699785	0.656009	Up	4.19831	296	278	41	236	2	151	214	286	313	3	87	275
chemokine cluster (I) (M27.0)	149	0.00173223	0.018384	165	156.583	157	0.000144467	17	0.546509	-0.71978	Down	4.14203	164	128	237	17	265	207	133	203	150	173	60	142
cytoskeleton/actin (SRF transcription targets) (M145.0)	22	0.00500486	0.0422835	30	54	42.5	0.000418031	15	0.648721	0.687134	Up	3.89195	26	29	53	64	19	54	47	38	15	59	215	29
enriched in hepatocyte nuclear factors (II) (M88.2)	13	0.00577426	0.0422835	5	68	33.5	0.000526316	1	0.635385	0.753699	Up	3.81194	99	31	38	255	3	2	35	4	165	1	151	32
lipid metabolism, endoplasmic reticulum (M92)	21	0.0244712	0.125797	20	76.6667	42.5	0.00224979	9	0.934918	0.934918	Up	3.6758	36	17	106	258	149	14	9	19	49	96	156	11
platelet activation & blood coagulation (M199)	53	0.00980065	0.0597114	95	74.5	72	0.000820413	8	0.648656	0.709918	Up	3.46699	29	98	16	69	15	94	92	37	75	8	270	91
enriched for unknown TF motif CTCNANGTGNY (M62.1)	124	0.00577426	0.0422835	35	144.5	141.5	0.000526316	6	0.571557	0.470133	Up	3.42901	208	137	33	244	6	270	177	146	255	33	119	106
suppression of MAPK signaling (M56)	82	0.00629754	0.0422835	110	98.3333	104.5	0.000526316	4	0.561487	0.529345	Up	3.3686	79	99	54	57	4	123	116	131	102	198	110	107
enriched in NK cells (I) (M7.2)	67	0.0011225	0.0131893	90	82.1667	88	9.35896e-05	21	0.404212	-0.39543	Down	3.31812	21	112	141	90	95	86	81	33	107	74	29	117
Hox cluster IV (M17.3)	23	0.00577426	0.0422835	10	62.8333	44.5	0.000526316	7	0.548243	0.425901	Up	3.28914	137	42	37	227	7	20	112	61	8	9	47	47
extracellular matrix (II) (M2.1)	68	0.00949665	0.0589509	45	94.0833	89	0.000794853	5	0.566218	0.616981	Up	3.04013	41	108	115	28	80	127	53	86	212	182	5	92
enriched in monocytes (surface) (M118.1)	49	0.00382816	0.0340396	65	80.8333	65	0.000319574	25	0.448128	0.486096	Up	2.87282	25	62	85	98	51	66	55	34	93	150	187	64
TLR8-BAFF network (M25)	17	0.00833828	0.0527556	30	48.6667	38	0.000697526	22	0.510854	0.513193	Up	2.85045	28	33	23	91	27	43	22	27	48	143	56	43
enriched in B cells (V) (M47.4)	10	0.0110739	0.0662421	30	46	30	0.000927542	15	0.550764	-0.583153	Down	2.83535	30	26	28	108	64	30	18	51	54	15	101	27
TBA (M105)	62	0.0233721	0.122054	80	84.5	78	0.00196885	35	0.657885	0.75573	Up	2.62428	35	70	86	78	63	105	76	78	50	126	169	78
Resting dendritic cell surface signature (S10)	96	0.00294627	0.0276949	100	131.833	116	0.000245854	20	0.380254	0.417295	Up	2.58647	31	121	140	20	177	100	85	97	153	219	328	111
TBA (M218)	30	0.00292701	0.0276949	50	85	50.5	0.000244245	15	0.37723	0.37723	Up	2.56589	24	50	122	140	105	15	20	49	51	111	289	44
putative targets of PAX3 (M89.1)	43	0.066259	0.250384	50	87.25	62	0.006213	22	0.909101	-0.930416	Down	2.38752	49	38	129	256	124	91	25	75	22	49	153	36
TBA (M131)	38	0.0323363	0.147759	60	79.8333	58	0.00273548	13	0.639996	0.706114	Up	2.32095	59	79	13	38	20	193	51	54	120	57	200	74
enriched in monocytes (I) (M4.15)	27	0.0120275	0.0706616	40	53.8333	46.5	0.00100786	23	0.459751	0.494329	Up	2.3105	32	57	92	129	40	36	48	45	42	50	23	52
G protein mediated calcium signaling (M159)	147	0.00629754	0.0422835	175	144.333	155.5	0.000526316	5	0.37887	0.544938	Up	2.273	158	153	99	130	5	210	173	196	175	55	231	147
cell adhesion (M51)	88	0.0179539	0.100116	80	114.083	107.5	0.00150861	30	0.51366	0.492035	Up	2.24199	80	146	80	30	61	110	129	176	104	211	105	137
chemokines and inflammatory molecules in myeloid cells (M86.0)	267	0.00748508	0.0482861	260	220.167	245	0.000625907	27	0.384117	-0.444073	Down	2.20778	202	258	259	27	286	221	249	281	188	284	146	241
mitotic cell cycle in stimulated CD4 T cells (M4.5)	298	0.00124688	0.0141456	295	226.25	272	0.000103966	13	0.265684	0.172674	Up	2.1457	237	293	295	15	301	313	270	168	244	274	13	292
enriched for TF motif TNCATNTCCYR (M232)	29	0.00236935	0.0236217	25	81.8333	50	0.00019766	21	0.297365	0.297365	Up	2.11238	23	53	90	157	102	28	21	43	47	77	301	40
proinflammatory dendritic cell, myeloid cell response (M86.1)	107	0.027791	0.136466	130	136.25	124.5	0.00234595	37	0.554468	-0.561262	Down	2.09438	126	107	123	37	152	315	100	134	68	207	147	119
complement activation (I) (M112.0)	192	0.0217095	0.115201	185	187.167	189	0.00182738	33	0.499136	-0.430736	Down	2.04574	182	221	182	33	187	142	209	220	274	191	178	227
chemokines and receptors (M38)	92	0.0509357	0.209473	75	127.5	115	0.00434708	43	0.627793	-0.809043	Down	1.86115	169	71	131	43	71	259	99	137	241	152	84	73
PLK1 signaling events (M4.2)	272	0.00129235	0.0141727	295	218.167	249.5	0.000107759	10	0.229134	0.147933	Up	1.84968	207	291	234	16	261	295	288	205	238	288	10	285
integrin cell surface interactions (I) (M1.0)	161	0.0553832	0.222208	210	144.917	165.5	0.00473674	2	0.647393	0.496136	Up	1.84679	203	228	11	46	81	156	208	175	319	104	2	206
blood coagulation (M11.1)	94	0.015376	0.0872188	120	102.5	116	0.00129045	33	0.391809	0.36141	Up	1.81262	33	116	116	119	123	101	93	74	167	131	37	120
leukocyte migration (M88.0)	108	0.0501025	0.208655	165	113.417	125.5	0.00427427	10	0.609523	0.64068	Up	1.81151	163	143	10	42	35	236	130	221	53	58	149	121
cytoskeleton/actin (SRF transcription targets) (M145.1)	37	0.0744027	0.263209	55	69.3333	57.5	0.00642229	17	0.710843	0.704192	Up	1.7995	54	66	17	53	17	104	61	52	105	25	216	62
Activated (LPS) dendritic cell surface signature (S11)	115	0.0270053	0.134618	75	141.5	131	0.00227879	36	0.470417	0.449198	Up	1.78907	73	144	43	36	48	118	114	154	299	192	329	148
enriched in dendritic cells (M168)	89	0.0285343	0.136688	115	116.917	111	0.00240953	37	0.463263	0.470072	Up	1.74845	37	109	117	83	60	99	113	67	152	213	240	113
chemokine cluster (II) (M27.1)	269	0.0205375	0.110768	240	227.833	247	0.00172779	32	0.407268	-0.613736	Down	1.69952	254	202	315	32	306	289	240	278	302	236	61	219
endoplasmic reticulum (M37.2)	35	0.0463859	0.195653	50	65.4167	57	0.00395019	16	0.532297	0.558817	Up	1.64694	46	51	51	79	146	75	34	16	63	93	82	49
cell division (stimulated CD4+ T cells) (M46)	286	0.00216219	0.02223	235	229.5	260	0.000180361	19	0.225232	0.207077	Up	1.62591	148	232	300	19	288	324	193	321	285	313	96	235
cell cycle and growth arrest (M31)	102	0.0250338	0.12671	130	156.417	119.5	0.00211048	35	0.405351	-0.445947	Down	1.58815	84	127	280	35	250	112	103	104	271	319	65	127
immuregulation - monocytes, T and B cells (M57)	41	0.0641621	0.248345	20	64.6667	60	0.00551084	1	0.591961	-0.54906	Down	1.56381	64	20	97	49	98	114	24	56	1	124	111	18
cell movement, Adhesion & Platelet activation (M30)	77	0.0620629	0.24308	150	102.833	100	0.00532514	47	0.572935	0.598275	Up	1.53684	89	150	47	48	62	147	162	127	111	69	64	158
enriched in activated dendritic cells (II) (M165)	122	0.0347654	0.156682	45	136.833	137.5	0.00294433	43	0.427876	0.398749	Up	1.50411	43	154	114	44	178	85	121	68	196	247	237	155
RA, WNT, CSF receptors network (monocyte) (M23)	59	0.0551918	0.222208	60	75.4167	74.5	0.00471994	26	0.523015	0.507978	Up	1.49198	47	82	58	96	26	95	95	139	60	67	54	86
formyl peptide receptor mediated neutrophil response (M11.2)	64	0.029131	0.136916	40	78.0833	79	0.00246061	32	0.387033	0.387033	Up	1.45952	39	96	94	138	38	71	87	32	159	36	38	109
enriched in T cells (I) (M7.0)	179	0.0125226	0.0722798	195	169.417	180.5	0.00104959	27	0.277806	-0.317831	Down	1.3842	56	195	292	29	297	169	171	99	190	316	27	192
TBA (M214)	5	0.00629754	0.0422835	5	59.1667	21	0.000526316	2	0.225727	0.23194	Up	1.35423	42	2	25	182	10	93	3	7	17	41	286	2
TBA (M141)	162	0.13206	0.413789	170	143.417	167.5	0.0117334	22	0.768396	-0.702978	Down	1.28591	176	168	22	63	39	247	131	167	282	42	212	172
T & B cell development, activation (M62.0)	294	0.041999	0.18393	330	243.5	267.5	0.00356915	40	0.396374	0.336077	Up	1.27284	327	322	256	40	283	230	318	279	218	205	118	326
spliceosome (M250)	80	0.00629754	0.0422835	115	104.25	101	0.000526316	9	0.21188	-0.228833	Down	1.27116	57	115	14	198	9	120	91	110	92	13	317	115
TBA (M192)	292	0.00629754	0.0422835	305	212.667	265.5	0.000526316	11	0.204543	-0.180664	Down	1.22714	315	303	20	187	11	305	328	267	146	115	264	291
TBA (M55)	75	0.028667	0.136688	100	99	97.5	0.0024209	38	0.322545	0.344453	Up	1.21735	38	97	150	148	126	80	72	72	122	76	109	98
TBA (M243)	79	0.00629754	0.0422835	10	103.417	101	0.000526316	7	0.202752	-0.209466	Down	1.2164	76	114	15	202	8	108	105	90	97	7	311	108
enriched in B cell differentiation (M123)	76	0.143148	0.435613	65	117.5	97.5	0.0139464	39	0.767725	-0.767725	Down	1.20995	63	75	190	275	143	41	58	148	39	120	192	66
antiviral IFN signature (M75)	140	0.073739	0.263209	90	151.917	152.5	0.00636294	52	0.476493	0.625936	Up	1.20625	86	164	205	52	225	178	141	112	231	123	135	171
regulation of signal transduction (M3)	132	0.0424883	0.18393	175	126.417	145	0.00361157	7	0.372703	0.385571	Up	1.19683	68	171	142	41	122	148	179	172	162	137	7	168
myeloid, dendritic cell activation via NFkB (I) (M43.0)	143	0.0701254	0.259228	155	152.333	154.5	0.00604048	51	0.464054	-0.408847	Down	1.18817	136	152	180	51	157	102	158	185	193	271	92	151
complement and other receptors in DCs (M40)	154	0.0574804	0.227844	245	159.917	159.5	0.00492107	47	0.4155	0.35873	Up	1.16554	108	165	179	47	244	77	102	211	243	303	86	154
collagen, TGFB family et al (M77)	169	0.091262	0.311985	105	158.083	175	0.00794316	56	0.523092	0.391827	Up	1.15556	184	203	81	56	103	199	174	210	269	105	137	176
mitotic cell division (M6)	326	0.00515408	0.0422835	330	262.333	311	0.000430524	24	0.188042	0.184852	Up	1.12814	328	329	306	24	314	308	317	257	288	323	26	328
myeloid, dendritic cell activation via NFkB (II) (M43.1)	233	0.095313	0.319979	255	174.417	221.5	0.00831245	19	0.508833	-0.523005	Down	1.09964	253	254	19	58	84	278	217	226	300	81	93	230
inflammatory response (M33)	66	0.0418637	0.18393	85	98.9167	87	0.00355743	44	0.3292	0.3292	Up	1.05713	44	81	154	143	142	90	79	53	84	147	75	95
TBA (M198)	36	0.0449929	0.192242	45	85.5	57	0.00382902	21	0.332412	0.335988	Up	1.03958	45	46	121	147	66	21	42	47	57	108	269	57
TBA (M183)	16	0.144322	0.435613	5	71.4167	35.5	0.0140693	1	0.63915	-0.63915	Down	1.00731	70	5	39	301	70	64	11	1	4	32	255	5
TBA (M148)	14	0.0314728	0.145839	5	52	33.5	0.00266134	1	0.274642	0.341897	Up	1.0028	40	1	57	171	42	27	2	6	5	53	219	1
innate activation by cytosolic DNA sensing (M13)	310	0.0779521	0.272832	285	236.75	283.5	0.00674036	40	0.387856	-0.550696	Down	0.955446	283	284	317	54	303	223	316	314	294	136	40	277
cell cycle, mitotic phase (M230)	28	0.0742208	0.263209	15	65.5833	47.5	0.00640602	6	0.357662	-0.41308	Down	0.905422	51	14	62	145	68	6	8	44	14	64	299	12
cell division in stimulated CD4 T cells (M4.6)	303	0.0197241	0.108154	275	245.083	279	0.00165872	14	0.213184	0.198994	Up	0.899268	271	307	274	31	263	284	268	307	323	294	14	305
enriched in B cells (III) (M47.2)	114	0.122246	0.390476	160	117	130.5	0.010807	9	0.49767	-0.638093	Down	0.887584	60	156	9	62	120	141	147	177	163	113	99	157
golgi membrane (II) (M237)	31	0.0649245	0.248374	10	78	53.5	0.00557838	4	0.330953	0.353872	Up	0.874222	48	6	84	152	99	18	4	59	24	130	306	6
TBA (M102)	39	0.177554	0.499276	70	73.1667	58.5	0.0176133	5	0.659754	-0.743894	Down	0.869109	67	73	69	263	36	5	50	12	23	29	166	85
cell activation (IL15, IL23, TNF) (M24)	100	0.150827	0.447047	120	117.083	119	0.013532	55	0.566428	-0.590234	Down	0.86487	75	118	124	67	158	96	106	120	216	134	55	136
T cell differentiation (Th2) (M19)	299	0.066972	0.250384	50	249.5	273	0.00576002	49	0.325283	0.251024	Up	0.854273	322	326	303	50	239	266	308	274	265	272	49	320
golgi membrane (I) (M113)	86	0.139144	0.431871	130	117.833	106.5	0.0135284	62	0.521807	0.580397	Up	0.830918	62	86	128	269	130	63	94	73	119	128	180	82
lysosome (M209)	60	0.0718418	0.262622	55	114.333	74.5	0.00675464	52	0.311443	0.311443	Up	0.789741	52	84	164	314	89	62	68	55	56	66	281	81
enriched in G-protein coupled receptors (M130)	47	0.126214	0.399274	10	96.3333	64	0.0111804	9	0.433905	-0.437909	Down	0.755526	61	9	67	120	185	297	10	22	10	163	199	13
transcription regulation in cell development (M49)	73	0.0919834	0.311985	205	108.583	95.5	0.00800881	13	0.322688	0.378604	Up	0.712846	55	13	203	73	179	204	23	111	88	235	103	16
T cell surface signature (S0)	248	0.10511	0.346713	195	223.5	232	0.00921184	59	0.345509	-0.378042	Down	0.6941	156	252	294	59	296	195	230	192	248	208	318	234
CD1 and other DC receptors (M50)	81	0.165086	0.472291	65	117.083	101.5	0.0162687	40	0.482727	0.563905	Up	0.686778	66	65	130	241	129	167	65	40	99	224	104	75
signaling in T cells (II) (M35.1)	189	0.186668	0.516083	190	153.083	186.5	0.0170706	69	0.503497	-0.629058	Down	0.631655	198	188	186	74	188	69	166	216	87	187	78	200
TBA (M244)	247	0.160352	0.466864	230	218.917	231	0.0157628	2	0.419232	0.24923	Up	0.605632	230	134	287	324	226	171	295	268	2	232	312	146
extracellular matrix (I) (M2.0)	202	0.143684	0.435613	180	209.5	200	0.0128432	4	0.370984	-0.353141	Down	0.584679	325	327	178	65	202	198	246	187	179	301	4	302
extracellular matrix, collagen (M210)	74	0.247086	0.64009	60	115	96.5	0.0233729	25	0.634658	0.507836	Up	0.537006	172	155	59	80	25	53	59	113	183	39	282	160
TBA (M79)	54	0.22444	0.590774	75	90.0833	73.5	0.0209581	64	0.489248	0.564761	Up	0.488361	71	74	64	84	100	83	69	69	73	188	139	67
T cell activation (I) (M7.1)	170	0.105384	0.346713	300	171.583	176	0.00923711	28	0.234677	-0.271774	Down	0.471447	58	183	293	102	298	208	145	92	178	300	28	174
translation initiation factor 3 complex (M245)	46	0.0866513	0.300087	45	93.8333	63.5	0.00752467	23	0.19799	-0.212369	Down	0.451976	53	90	60	191	45	42	67	23	106	43	313	93
cell cycle (II) (M4.10)	285	0.120391	0.38832	270	214.083	260	0.0106329	18	0.249665	-0.35467	Down	0.447894	222	267	276	61	224	268	253	164	267	282	18	267
extracellular matrix, complement (M140)	65	0.297111	0.740527	80	107.083	81	0.0315424	40	0.755463	0.881684	Up	0.430392	83	78	100	282	108	40	66	71	79	88	211	79
enriched in antigen presentation (I) (M71)	319	0.161943	0.467363	305	257.833	301.5	0.0146146	70	0.293214	0.282679	Up	0.422989	305	309	299	70	295	272	322	304	160	318	129	311
enriched in monocytes (III) (M73)	249	0.218408	0.588985	235	224.25	233	0.0203258	76	0.41607	0.341869	Up	0.41771	264	283	219	76	233	233	289	194	225	253	133	289
CD4 T cell surface signature Th2-stimulated (S7)	200	0.223883	0.590774	165	209.5	196.5	0.0208995	77	0.411651	0.436926	Up	0.410905	128	161	310	77	246	294	164	213	254	162	325	180
NK cell surface signature (S1)	274	0.204045	0.559422	275	233.917	249.5	0.018838	75	0.35833	-0.291769	Down	0.394738	267	273	204	75	242	256	257	243	206	193	319	272
TBA (M66)	128	0.208256	0.566249	70	140.25	144	0.0192716	69	0.353144	0.392176	Up	0.380902	69	175	176	107	150	138	152	70	127	231	123	165
cytokines - recepters cluster (M115)	55	0.327783	0.78819	90	95.4167	73.5	0.0354626	4	0.83598	-0.981468	Down	0.377366	87	45	101	271	53	160	57	89	35	4	183	60
plasma cells, immunoglobulins (M156.1)	104	0.273284	0.702425	85	152.583	121	0.0286029	81	0.555526	-0.555526	Down	0.372141	81	113	170	288	162	103	82	129	109	261	228	105
inflammasome receptors and signaling (M53)	163	0.2803	0.709374	145	141.25	169.5	0.0270378	18	0.571112	0.550003	Up	0.371918	143	204	18	81	24	196	211	240	219	44	107	208
C-MYC transcriptional network (M4.12)	293	0.18356	0.51179	275	222.333	266	0.0167581	20	0.273548	-0.314827	Down	0.347509	213	271	273	72	207	271	269	190	312	307	20	263
cell cycle (III) (M103)	263	0.166753	0.472947	255	216	243	0.0150872	71	0.236645	-0.300558	Down	0.336053	133	255	255	71	269	286	236	171	224	275	167	250
mitotic cell cycle - DNA replication (M4.4)	320	0.15047	0.447047	320	259.917	303	0.0134974	12	0.2115	-0.222289	Down	0.322936	309	320	297	66	311	329	329	258	279	291	12	318
mitotic cell cycle (M4.7)	288	0.153497	0.450897	310	226.083	261	0.0137908	15	0.212879	-0.23008	Down	0.321579	195	275	307	68	291	267	255	224	239	309	15	268
E2F transcription factor network (M8)	317	0.118835	0.387097	310	256.417	298	0.0104872	32	0.171537	0.102699	Up	0.30876	290	308	324	60	313	307	313	260	275	289	32	306
TBA (M177.1)	85	0.301275	0.745259	110	112.083	106	0.029433	45	0.552595	0.40502	Up	0.308141	105	83	156	85	107	45	98	130	110	109	249	68
T cell activation (II) (M7.3)	160	0.224458	0.590774	170	152.167	165	0.02096	30	0.281257	-0.333793	Down	0.280748	72	191	257	101	234	162	157	98	170	168	30	186
mitochondrial cluster (M235)	130	0.232894	0.608113	145	146.5	144	0.0218519	74	0.262699	0.275079	Up	0.247811	74	151	144	160	106	109	109	166	142	144	304	149
Memory B cell surface signature (S9)	70	0.364404	0.844289	330	119.167	89.5	0.0403622	34	0.659194	-0.6937	Down	0.211607	92	87	66	329	59	34	43	108	108	100	327	77
transmembrane transport (I) (M87)	157	0.316023	0.775907	195	149.667	162.5	0.0311569	46	0.435972	0.378231	Up	0.209787	127	211	46	86	101	113	194	182	177	194	148	217
recruitment of neutrophils (M132)	112	0.329696	0.78819	120	147.083	128.5	0.0357125	88	0.447796	0.56685	Up	0.202137	88	126	104	277	112	116	136	207	131	149	201	118
Membrane, ER proteins (M134)	264	0.341712	0.8088	260	206.833	243.5	0.0342427	24	0.457841	0.418048	Up	0.184258	250	274	184	88	127	257	303	237	276	24	204	258
T cell differentiation (M14)	322	0.291535	0.732175	325	261.167	304	0.0283126	41	0.278841	0.364681	Up	0.164856	324	325	321	82	309	299	321	259	260	269	41	324
receptors, cell migration (M109)	206	0.351539	0.826116	310	199.5	204	0.0354524	52	0.449248	-0.420206	Down	0.162752	311	306	52	89	83	82	292	234	322	139	174	310
enriched in NK cells (III) (M157)	142	0.328446	0.78819	145	166.167	153	0.0326357	87	0.350434	-0.338212	Down	0.158188	116	160	239	87	183	146	142	109	194	248	229	141
Hox cluster V (M96)	44	0.372178	0.850323	155	86.3333	62	0.0414351	6	0.495705	0.513366	Up	0.152431	152	63	35	260	28	22	154	83	6	11	161	61
Naive B cell surface signature (S8)	110	0.371066	0.850323	115	150.167	127.5	0.0379069	73	0.416726	-0.505253	Down	0.128144	90	95	209	111	204	111	73	152	144	184	326	103
heme biosynthesis (II) (M222)	116	0.361511	0.843527	40	144.75	134	0.0399659	30	0.327209	0.327209	Up	0.105597	91	37	225	317	191	133	31	30	135	218	292	37
respiratory electron transport chain (mitochondrion) (M216)	69	0.277707	0.708262	90	114.917	89.5	0.0291419	10	0.136417	-0.136417	Down	0.0892431	82	92	26	315	55	153	88	91	90	10	288	89
cell cycle, ATP binding (M144)	84	0.330609	0.78819	85	121.917	105	0.0328956	16	0.154027	0.176908	Up	0.0695286	85	25	261	199	252	57	16	136	65	125	214	28
TBA (M233)	48	0.427052	0.939502	10	101.75	64	0.0493723	7	0.575833	-0.650744	Down	0.0681523	96	7	107	321	128	7	13	20	32	181	302	7
TBA (M246)	133	0.4312	0.939502	190	150	145	0.05	40	0.510357	-0.621438	Down	0.060403	187	140	40	325	69	226	156	65	83	45	314	150
TBA (M184.1)	156	0.4312	0.939502	165	153.417	161	0.05	29	0.500013	0.527986	Up	0.0591787	165	157	36	303	29	205	167	121	226	35	257	140
TBA (M193)	78	0.420512	0.939502	125	106.5	101	0.0483909	19	0.495623	0.494277	Up	0.0586591	95	111	29	307	37	107	122	42	19	22	265	122
TBA (M121)	33	0.4312	0.939502	30	92	55.5	0.05	11	0.464099	-0.562137	Down	0.0549281	97	11	30	273	41	188	63	114	30	48	190	19
enriched in naive and memory B cells (M83)	139	0.4312	0.939502	125	144	152	0.05	30	0.416913	-0.481598	Down	0.0493434	123	194	31	251	87	135	176	222	161	30	143	175
TBA (M249)	56	0.44097	0.954469	100	107.25	73.5	0.0514952	10	0.223826	0.223826	Up	0.0197815	98	12	139	327	113	87	49	60	25	51	316	10
transcription elongation, RNA polymerase II (M234)	97	0.425064	0.939502	140	118.083	116.5	0.0450771	12	0.143396	-0.169402	Down	0.0169715	94	139	21	210	32	139	110	94	140	12	303	123
enriched for SMAD2/3 signaling (M97)	136	0.456195	0.980968	195	134.083	148	0.0538731	12	0.463283	-0.51868	Down	0.0168833	192	16	134	261	193	200	108	188	12	118	162	25
TBA (M72.2)	106	0.45964	0.981958	125	120.25	122.5	0.05	27	0.21237	0.219102	Up	0.00733309	138	93	27	179	170	121	70	124	121	172	132	96
targets of FOSL1/2 (M0)	109	0.686189	1	125	129.667	126.5	0.1	1	1.17463	-1.62183	Down	1.58391e-08	117	124	136	219	90	129	151	201	246	18	1	124
ATF targets network (M41.4)	204	0.989523	1	200	193.273	202	0.366095	73	1.06922	-0.175543	Down	1.43237e-08	241	199	202	239		73	279	218	182	200	90	203
enriched for TF motif TTCNRGNNNNTTC (M172)	131	0.852723	1	145	151.583	144.5	0.159813	34	1.05516	-1.32761	Down	1.41216e-08	173	145	169	294	205	137	96	85	34	94	243	144
TBA (M176)	90	0.645519	1	125	128.727	111	0.0985133	21	1.04136	-1.04136	Down	1.39233e-08	124	58	75	297		263	111	39	21	122	247	59
enriched for cell migration (M122)	250	0.832657	1	255	185	233	0.15	47	0.934982	-1.23853	Down	1.2394e-08	251	229	70	274	97	238	272	255	59	47	191	237
TBA (M41.1)	187	0.717799	1	290	178.75	185	0.108645	8	0.926749	-0.408678	Down	1.22756e-08	286	268	173	237	161	8	170	57	252	197	88	248
integrin cell surface interactions (II) (M1.1)	210	0.799308	1	305	173.583	206	0.135841	3	0.889248	0.482235	Up	1.17365e-08	303	290	71	220	67	192	307	236	29	95	3	270
cell junction (M162.1)	164	0.893195	1	180	142.833	171	0.184	30	0.875245	-0.865422	Down	1.15352e-08	178	30	197	291	189	39	178	122	164	60	235	31
TBA (M166)	120	0.651322	1	200	136.455	137	0.1	2	0.829647	-1.37676	Down	1.08797e-08	200	141	74	292		61	137	95	67	2	238	194
myeloid cell cytokines, metallopeptidases and laminins (M78)	167	0.686189	1	190	168.5	173.5	0.1	14	0.823131	-1.15513	Down	1.0786e-08	160	187	132	249	86	273	189	132	266	14	138	196
TBA (M188)	71	0.718349	1	85	123.083	91.5	0.108803	9	0.753105	-0.265932	Down	9.77932e-09	153	85	98	305	82	9	192	118	38	54	260	83
signal transduction, plasma membrane (M82)	208	0.849391	1	230	188.917	205	0.158103	33	0.746687	-1.07349	Down	9.68706e-09	201	209	227	250	227	183	180	298	33	102	142	215
TBA (M90)	284	0.722609	1	305	208.545	257	0.120351	12	0.692142	-0.664049	Down	8.90292e-09	314	301	109	257		12	305	316	116	87	154	323
TBA (M116)	141	0.647023	1	155	144.25	153	0.0903254	10	0.689652	-0.713371	Down	8.86712e-09	151	133	195	272	180	10	104	28	155	185	184	134
extracellular region cluster (GO) (M189)	301	0.914101	1	315	259.083	274.5	0.2	46	0.650622	0.412533	Up	8.30603e-09	323	315	244	306	203	287	315	262	232	46	261	315
CD4 T cell surface signature Th1-stimulated (S6)	198	0.91122	1	185	212.917	193.5	0.197598	147	0.643705	-0.844965	Down	8.20658e-09	147	181	166	328	190	261	205	197	202	169	324	185
proinflammatory cytokines and chemokines (M29)	197	0.778179	1	125	187.167	193.5	0.127942	63	0.603908	-0.596467	Down	7.63447e-09	125	119	323	233	249	185	149	212	261	202	63	125
platelet activation and degranulation (M85)	201	0.965237	1	275	199.333	198.5	0.263158	85	0.597307	0.378813	Up	7.53957e-09	274	297	126	253	85	92	287	180	217	167	145	269
Hox cluster II (M17.1)	40	0.641781	1	20	99.9167	60	0.0891056	17	0.566146	-0.566146	Down	7.0916e-09	114	19	200	225	109	276	62	58	52	17	45	22
enriched in extracellular matrix & associated proteins (M202)	199	0.946227	1	200	189.917	195.5	0.233351	61	0.554201	0.728804	Up	6.91988e-09	199	104	201	310	192	186	267	291	61	85	273	110
enriched for promoter motif NATCACGTGAY (putative SREBF1 targets) (M178)	175	0.832657	1	235	162.167	178.5	0.15	25	0.513744	-0.50056	Down	6.33827e-09	244	235	68	298	52	25	198	159	124	61	250	232
cell cell adhesion (M133.1)	270	0.987285	1	285	229.917	247	0.327543	60	0.510204	-0.43377	Down	6.28739e-09	282	257	199	279	216	60	241	289	320	160	203	253
Wnt signaling pathway (M206)	209	0.914101	1	245	197.167	205.5	0.2	79	0.489641	-0.709261	Down	5.99177e-09	243	207	138	311	195	84	204	271	134	79	278	222
cell adhesion, membrane (M133.0)	273	0.996372	1	255	226.75	249.5	0.4	130	0.486127	-0.407177	Down	5.94125e-09	266	247	167	278	182	130	296	306	253	142	202	252
transmembrane transport (SLC cluster) (M154.1)	61	0.542984	1	110	96.7273	77	0.0753164	24	0.478057	0.478057	Up	5.82523e-09	109	35	110	286		37	77	24	27	92	225	42
extracellular matrix (III) (M2.2)	57	0.686189	1	55	92.4167	74	0.1	6	0.469611	-0.243234	Down	5.70381e-09	190	76	72	221	54	155	89	46	129	16	6	55
TBA (M26.0)	126	0.931789	1	125	147.75	143	0.216594	57	0.457003	0.481762	Up	5.52257e-09	155	131	165	229	166	242	124	96	125	127	57	156
TBA (M108)	231	0.965237	1	250	207.333	220.5	0.263158	48	0.456799	0.319849	Up	5.51963e-09	249	149	196	266	88	48	293	318	273	245	173	190
TBA (source: B cells) (M152.0)	184	0.69476	1	210	167.636	184	0.111895	31	0.449749	-0.372426	Down	5.41827e-09	206	179	111	284		184	235	41	31	141	222	210
enriched in NK cells (KIR cluster) (M61.1)	245	0.994284	1	260	205.833	230	0.374688	79	0.443842	0.447854	Up	5.33336e-09	258	246	171	243	169	79	221	312	138	239	116	278
adhesion and migration, chemotaxis (M91)	144	0.512266	1	155	158.083	154.5	0.0580774	77	0.443338	0.498933	Up	5.32611e-09	154	77	242	93	266	159	143	230	128	156	155	94
TBA (M41.2)	93	0.514329	1	105	125.818	115	0.0696761	16	0.435504	-0.641814	Down	5.21349e-09	227	103	174	238		16	115	18	136	164	89	104
plasma membrane, cell junction (M162.0)	235	0.909487	1	210	212.417	223	0.196186	23	0.424468	0.416027	Up	5.05484e-09	245	206	191	290	148	23	226	317	240	220	234	209
cell adhesion (lymphocyte homing) (M21)	243	0.957765	1	230	207.917	227.5	0.25	51	0.421897	-0.434498	Down	5.01788e-09	299	286	102	228	116	213	248	155	310	227	51	260
TBA (M26.2)	244	0.960792	1	230	197.909	228	0.276668	59	0.418934	-0.126165	Down	4.97528e-09	246	225	229	231		243	260	165	76	215	59	228
enriched in T cells (II) (M223)	255	0.570047	1	255	220.417	235	0.0679231	95	0.418787	-0.320699	Down	4.97317e-09	255	288	155	95	167	216	254	150	327	155	293	290
enriched in NK cells (II) (M61.0)	117	0.592225	1	150	135.25	135	0.0720277	81	0.41771	-0.434841	Down	4.95769e-09	107	142	147	114	151	81	150	128	123	212	115	153
antigen presentation (lipids and proteins) (M28)	173	0.966281	1	180	180.333	178	0.265198	62	0.40971	0.535081	Up	4.84268e-09	170	178	161	232	163	182	195	138	321	178	62	184
cell development (M175)	257	0.957765	1	300	225.917	236.5	0.25	108	0.408551	-0.430611	Down	4.82602e-09	302	285	108	296	131	161	294	204	227	158	246	299
TBA (M80)	253	0.59818	1	265	212.417	234.5	0.0731646	99	0.403674	-0.431182	Down	4.7559e-09	263	263	148	99	155	237	232	280	291	157	140	284
double positive thymocytes (M126)	127	0.660855	1	160	151.083	143.5	0.0861698	43	0.401552	0.451816	Up	4.72539e-09	159	123	63	104	43	179	245	264	203	107	195	128
amino acid metabolishm and transport (M154.0)	103	0.524103	1	10	112.083	119.5	0.0652768	9	0.400367	0.400367	Up	4.70836e-09	102	10	137	285	159	176	29	48	13	153	224	9
CCR1, 7 and cell signaling (M59)	212	0.851734	1	215	182.917	207	0.159302	63	0.399712	0.441122	Up	4.69895e-09	167	215	159	242	140	215	199	63	215	249	113	218
activated dendritic cells (M67)	193	0.758706	1	190	192.333	190.5	0.111729	96	0.390632	-0.388035	Down	4.56841e-09	229	250	96	112	137	190	220	191	296	190	124	273
complement activation (II) (M112.1)	279	0.965237	1	170	227.833	256	0.263158	91	0.381053	-0.303223	Down	4.4307e-09	301	292	135	268	91	168	306	250	262	166	179	316
enriched in B cells (IV) (M47.3)	148	0.772714	1	210	158.75	156	0.116145	100	0.378842	-0.400351	Down	4.39892e-09	122	210	151	131	156	181	191	156	181	119	100	207
Hox cluster I (M17.0)	99	0.715615	1	120	127	119	0.10802	44	0.377953	0.425752	Up	4.38614e-09	120	105	133	224	147	227	118	81	80	129	44	116
T cell activation (IV) (M52)	183	0.855876	1	155	182.833	183.5	0.149068	55	0.375909	-0.395821	Down	4.35675e-09	260	242	55	118	154	145	213	266	151	230	106	254
leukocyte differentiation (M160)	153	0.740392	1	160	185.417	159	0.106297	110	0.375687	-0.440933	Down	4.35356e-09	157	159	262	110	285	201	127	239	143	151	232	159
Hox cluster III (M17.2)	87	0.914101	1	230	135.833	107.5	0.2	46	0.368483	0.318117	Up	4.25e-09	226	196	105	226	110	97	210	77	82	62	46	193
lymphocyte generic cluster (M60)	72	0.65669	1	120	92.25	93.5	0.08524	14	0.364824	-0.388162	Down	4.19739e-09	119	22	88	123	65	252	33	160	18	99	114	14
TBA (M184.0)	296	0.957765	1	260	248.417	269.5	0.25	103	0.362177	-0.176608	Down	4.15935e-09	279	260	103	302	186	288	300	296	286	186	256	239
TBA (M125)	182	0.875673	1	185	176.333	182	0.172653	37	0.35821	0.328861	Up	4.10231e-09	185	170	194	276	173	234	182	173	37	116	194	182
B cell development (M9)	166	0.650556	1	170	169.083	173.5	0.0838889	33	0.356865	0.384532	Up	4.08298e-09	142	177	188	103	221	166	183	133	251	262	33	170
TBA (M201)	251	0.886288	1	265	206.667	233.5	0.165709	93	0.35602	0.322745	Up	4.07084e-09	261	227	93	122	181	240	280	242	98	266	272	198
TBA (M236)	113	0.637655	1	115	148.917	130	0.081117	31	0.35087	0.377482	Up	3.99679e-09	111	130	243	125	197	31	119	147	114	135	305	130
G protein coupled receptors cluster (M155)	174	0.823063	1	130	180.167	178.5	0.145682	82	0.349945	0.463532	Up	3.98351e-09	129	182	189	287	248	152	175	82	101	222	226	169
TBA (M161)	91	0.637478	1	70	118.667	111.5	0.0810797	3	0.349301	0.26939	Up	3.97425e-09	189	68	119	151	104	3	80	125	192	91	233	69
B cell development/activation (M58)	268	0.983019	1	300	220.75	245.5	0.287971	112	0.347527	0.278986	Up	3.94873e-09	285	299	183	133	141	241	299	254	250	145	112	307
T cell surface, activation (M36)	125	0.904	1	125	144.583	142.5	0.177399	39	0.337109	0.341075	Up	3.79897e-09	197	61	217	124	160	125	172	195	112	254	79	39
viral sensing & immunity; IRF2 targets network (I) (M111.0)	150	0.660893	1	180	156.75	158	0.0861783	113	0.331089	0.301875	Up	3.71242e-09	113	176	118	117	125	157	159	142	186	251	176	161
transcriptional targets of glucocorticoid receptor (M74)	281	0.998607	1	265	246.667	256.5	0.45	134	0.330351	-0.356453	Down	3.70182e-09	295	262	163	248	251	211	326	302	272	234	134	262
regulation of antigen presentation and immune response (M5.0)	105	0.545881	1	115	127	121.5	0.063666	24	0.327684	0.29886	Up	3.66347e-09	112	138	112	94	79	164	83	184	204	199	24	131
innate antiviral response (M150)	186	0.928088	1	205	179.417	184.5	0.196967	123	0.326502	0.460487	Up	3.64649e-09	146	201	181	135	153	206	188	123	166	229	220	205
erythrocyte differentiation (M173)	215	0.914101	1	295	206.333	208.5	0.2	52	0.322147	0.307118	Up	3.58388e-09	220	163	193	295	145	279	197	253	292	52	244	143
TBA (M93)	191	0.825806	1	30	180.083	188.5	0.146894	26	0.321793	-0.301523	Down	3.57878e-09	130	28	319	259	267	220	75	248	154	278	157	26
enriched in activated dendritic cells (I) (M119)	195	0.665337	1	150	193.833	193	0.0871824	105	0.319279	-0.20271	Down	3.54264e-09	150	198	240	105	284	124	163	145	223	302	188	204
TBA (M70.1)	151	0.785795	1	105	148.5	159	0.130707	26	0.309595	0.359065	Up	3.40342e-09	177	102	187	247	174	144	135	186	26	175	128	101
Plasma cell surface signature (S3)	280	0.601055	1	230	249.917	256	0.0737191	100	0.307758	-0.222987	Down	3.37702e-09	257	280	268	100	230	255	244	311	229	210	321	294
enriched in NK cells (receptor activation) (M61.2)	134	0.965003	1	145	153.917	146.5	0.243743	76	0.306665	-0.312372	Down	3.3613e-09	166	162	149	144	139	76	144	140	221	237	117	152
TBA (M186)	185	0.832657	1	185	176.667	184	0.15	40	0.297629	0.22852	Up	3.2314e-09	212	185	73	304	114	258	190	162	40	140	259	183
TBA (M26.1)	277	0.994955	1	255	222.833	251	0.381742	58	0.294974	0.379378	Up	3.19324e-09	259	253	251	230	253	251	273	246	113	223	58	264
TBA (M70.0)	118	0.907165	1	130	156.5	136	0.179694	41	0.293891	0.341194	Up	3.17766e-09	149	120	267	134	247	175	138	126	41	228	127	126
enriched in activated dendritic cells/monocytes (M64)	283	0.674304	1	270	234.75	257	0.0892461	106	0.292814	0.279826	Up	3.16219e-09	215	251	263	106	270	222	229	292	305	277	121	266
T cell differentiation via ITK and PKC (M18)	145	0.613153	1	235	155.583	155.5	0.076093	48	0.292221	-0.355253	Down	3.15366e-09	110	174	220	126	235	98	148	115	197	233	48	163
transmembrane and ion transporters (II) (M224)	218	0.7502	1	55	172.091	210	0.129519	50	0.280009	-0.280009	Down	2.97811e-09	210	54	230	318		262	132	50	55	238	294	50
type I interferon response (M127)	129	0.736765	1	135	133.583	144	0.105263	44	0.279492	0.341618	Up	2.97067e-09	135	193	61	161	44	149	153	79	139	112	196	181
heme biosynthesis (I) (M171)	171	0.98642	1	140	184.333	177	0.323507	95	0.275266	0.176727	Up	2.90991e-09	214	129	160	293	194	136	146	200	95	265	242	138
regulation of transcription, transcription factors (M213)	237	0.968324	1	245	198.417	223.5	0.25	87	0.275258	-0.31642	Down	2.90981e-09	209	249	87	165	243	122	256	244	169	114	285	238
axon guidance (M110)	258	0.980227	1	240	224.75	237.5	0.3	133	0.274651	0.30507	Up	2.90108e-09	256	238	248	267	237	173	278	303	168	133	175	221
Hox cluster VI (M107)	111	0.827531	1	200	141	128	0.147665	59	0.273921	0.357508	Up	2.89058e-09	131	59	198	265	198	115	125	62	74	221	172	72
antigen processing and presentation (M200)	282	0.998607	1	260	250.75	256.5	0.45	168	0.273798	-0.244955	Down	2.88882e-09	223	243	168	309	200	214	261	324	283	256	271	257
cell adhesion (GO) (M117)	224	0.997252	1	175	213.667	217.5	0.388236	139	0.264617	0.172694	Up	2.75682e-09	262	239	232	139	171	172	266	277	171	203	185	247
TBA (M208)	236	0.914101	1	220	201.333	223	0.2	52	0.264058	-0.413867	Down	2.74878e-09	268	216	228	313	218	52	259	228	85	70	280	199
TBA (M104)	213	0.997431	1	205	211	207	0.418544	168	0.263653	0.32197	Up	2.74296e-09	205	212	192	264	196	228	233	209	176	260	168	189
E2F1 targets (Q3) (M10.0)	180	0.828874	1	225	174.583	182	0.136803	34	0.262198	-0.270242	Down	2.72204e-09	134	222	175	116	168	224	202	151	189	268	34	212
TBA (M229)	83	0.5916	1	50	129.333	104.5	0.0719091	37	0.25678	-0.314613	Down	2.64416e-09	106	47	269	164	228	128	37	103	44	80	298	48
TBA (M242)	228	0.931281	1	255	202.5	219.5	0.2	68	0.254156	-0.282111	Down	2.60644e-09	252	248	153	167	184	68	271	252	191	83	310	251
TBA (M194)	271	0.998582	1	315	240.417	249	0.421053	144	0.244728	-0.188324	Down	2.4709e-09	313	316	152	159	144	165	298	232	325	206	266	309
TBA (M197)	276	0.987133	1	255	243.917	250.5	0.326816	116	0.244576	-0.213117	Down	2.46871e-09	297	234	252	308	254	229	242	116	173	305	268	249
TBA (M190)	121	0.854126	1	135	158.833	137	0.148212	38	0.243428	-0.297904	Down	2.45222e-09	132	41	282	142	256	274	60	100	64	255	262	38
mitosis (TF motif CCAATNNSNNNGCG) (M169)	223	0.902035	1	240	207.667	214.5	0.176009	140	0.243	0.270142	Up	2.44605e-09	140	220	238	150	238	170	186	276	200	209	241	224
RIG-1 like receptor signaling (M68)	181	0.859239	1	140	201.333	182	0.163262	64	0.242481	0.30433	Up	2.43859e-09	139	158	318	246	305	187	155	64	220	322	125	177
TBA (M120)	252	0.477331	1	280	192.5	234	0.0526316	31	0.242016	0.220906	Up	2.43192e-09	276	269	56	178	31	280	238	249	230	38	189	276
MHC-TLR7-TLR8 cluster (M146)	291	0.994786	1	265	248.5	263.5	0.354697	136	0.240554	-0.19132	Down	2.41089e-09	289	295	210	136	236	265	264	319	184	263	217	304
metabolism of steroids (M225)	246	0.999586	1	295	243.545	231	0.541085	156	0.238458	-0.238458	Down	2.38076e-09	265	224	290	319		189	231	199	156	295	295	216
transmembrane transport (II) (M191)	137	0.902233	1	105	147.167	149.5	0.176148	35	0.236433	-0.274259	Down	2.35165e-09	141	36	212	158	245	197	101	105	69	204	263	35
Ran mediated mitosis (M15)	229	0.579251	1	245	202.25	220.5	0.0696023	42	0.236266	-0.235521	Down	2.34926e-09	180	244	221	97	220	254	243	198	195	287	42	246
T cell activation and signaling (M5.1)	324	0.995535	1	325	258.75	308	0.362982	25	0.235312	-0.241121	Down	2.33553e-09	312	323	206	137	209	319	324	288	329	304	25	329
mismatch repair (I) (M22.0)	261	0.875343	1	285	226.333	242.5	0.159296	52	0.232889	0.249081	Up	2.3007e-09	194	281	231	121	241	244	239	295	256	279	52	283
enriched in antigen presentation (II) (M95.0)	158	0.961148	1	165	180.25	162.5	0.237128	135	0.232393	0.236036	Up	2.29357e-09	161	169	143	168	138	304	140	135	293	189	159	164
TBA (M180)	219	0.941379	1	215	191.167	211	0.210526	59	0.227508	0.171052	Up	2.22334e-09	211	192	218	173	72	59	218	297	290	101	252	211
interferon alpha response (I) (M158.0)	238	0.970731	1	290	217.364	224	0.29751	102	0.226553	0.226553	Up	2.20962e-09	224	147	288	289		217	168	102	257	324	230	145
TBA (M151)	168	0.989826	1	285	178.917	174.5	0.341037	112	0.222786	-0.32838	Down	2.15547e-09	188	125	285	283	211	119	117	161	130	195	221	112
BCR signaling (M54)	230	0.941379	1	225	201.167	220.5	0.210526	74	0.222304	0.193757	Up	2.14853e-09	281	223	216	174	74	218	234	269	304	90	108	223
mismatch repair (II) (M22.1)	327	0.999983	1	325	268.167	311	0.6	53	0.221326	-0.193487	Down	2.13448e-09	321	321	271	155	274	310	312	326	314	240	53	321
TBA (M72.0)	225	0.805964	1	280	185.667	218.5	0.127718	13	0.220466	-0.205154	Down	2.12211e-09	280	241	82	200	111	13	275	300	237	71	130	288
Rho GTPase cycle (M4.14)	316	0.999999	1	310	265.25	296.5	0.715445	22	0.218541	0.164753	Up	2.09444e-09	310	310	249	222	258	325	325	256	301	292	22	313
TBA (M205)	196	0.931281	1	215	192.167	193	0.2	78	0.217209	-0.284904	Down	2.07529e-09	240	214	185	172	172	106	201	299	148	78	277	214
MAPK, RAS signaling (M100)	194	0.477331	1	330	191.25	192	0.0526316	6	0.215582	-0.140472	Down	2.0519e-09	326	314	65	185	30	78	301	329	199	6	164	298
phosphatidylinositol signaling system (M101)	98	0.71757	1	60	117.833	118	0.1	26	0.212818	0.216123	Up	2.01217e-09	145	60	215	177	117	58	71	119	174	26	165	87
viral sensing & immunity; IRF2 targets network (II) (M111.1)	152	0.728659	1	100	177.583	159	0.102999	97	0.211411	0.241695	Up	1.99194e-09	118	110	312	146	206	253	97	141	172	299	177	100
CD28 costimulation (M12)	222	0.997319	1	205	211.583	213.5	0.416265	39	0.211266	0.238675	Up	1.98985e-09	204	189	322	223	275	177	227	233	147	308	39	195
TBA (M203)	278	0.948312	1	265	230.333	254	0.218763	29	0.208221	-0.212197	Down	1.94608e-09	277	231	265	170	229	29	265	301	303	177	274	243
enriched in hepatocyte nuclear factors (I) (M88.1)	135	0.973171	1	80	162.333	147	0.280308	77	0.201216	-0.201216	Down	1.84537e-09	193	88	172	254	118	328	128	144	77	216	150	80
lysosomal/endosomal proteins (M139)	178	0.564722	1	190	177.417	179.5	0.0669666	80	0.200855	0.200855	Up	1.84018e-09	104	186	245	156	219	150	160	80	187	259	210	173
enriched for TF motif PAX3 (M179)	221	0.998758	1	210	223	212	0.455699	191	0.197778	0.216735	Up	1.79594e-09	217	208	223	299	208	191	216	208	201	252	251	202
E2F1 targets (Q4) (M10.1)	304	0.759843	1	280	233.333	279	0.112078	35	0.194313	-0.23122	Down	1.74614e-09	218	279	304	113	300	291	285	181	234	281	35	279
TBA (M72.1)	176	0.77516	1	235	168.833	179	0.116941	11	0.193829	0.219625	Up	1.73918e-09	225	172	235	186	231	11	165	206	141	132	131	191
enriched in cell cycle (M167)	217	0.931281	1	75	192.417	209.5	0.2	73	0.191366	-0.225005	Down	1.70377e-09	228	167	177	194	75	260	250	225	233	73	239	188
TBA (M48)	216	0.926209	1	220	196.333	209	0.195239	76	0.189916	0.20771	Up	1.68293e-09	144	218	277	149	290	219	200	76	185	276	102	220
small GTPase mediated signal transduction (M215)	232	0.941379	1	275	204.083	220.5	0.210526	73	0.189912	0.146114	Up	1.68287e-09	273	236	146	193	73	300	228	183	213	86	287	231
nuclear pore complex (mitosis) (M106.1)	211	0.992276	1	210	212.417	206.5	0.333217	163	0.188074	0.230494	Up	1.65644e-09	183	219	272	169	268	163	206	284	207	174	171	233
enriched in DNA interacting proteins (M182)	328	0.999969	1	320	279.167	313	0.578469	153	0.187536	-0.195728	Down	1.64871e-09	317	324	222	153	210	327	319	309	324	264	254	327
integrins and cell adhesion (M84)	275	0.999997	1	280	247.5	250.5	0.687052	144	0.186517	0.197002	Up	1.63405e-09	278	237	247	252	272	194	263	325	249	280	144	229
DNA repair (M76)	309	0.998607	1	285	266.583	283	0.421905	136	0.18465	-0.150992	Down	1.60723e-09	284	311	260	141	277	283	274	320	318	283	136	312
intracellular transport (M147)	214	0.931281	1	200	205.917	207	0.2	40	0.184078	0.160187	Up	1.59899e-09	233	184	296	196	115	239	196	328	264	40	218	162
enriched in antigen presentation (III) (M95.1)	242	0.991127	1	230	236.083	226	0.325465	160	0.182793	0.195695	Up	1.58053e-09	181	226	311	162	304	296	207	178	309	273	160	226
mitotic cell cycle in stimulated CD4 T cells (M4.9)	307	0.783031	1	285	239.917	281	0.11956	17	0.182775	-0.208689	Down	1.58026e-09	238	289	275	115	281	285	283	294	228	293	17	281
T cell signaling and costimulation (M44)	146	0.982743	1	135	173.917	155.5	0.287013	94	0.180554	0.238693	Up	1.54834e-09	175	122	246	154	212	298	120	157	133	244	94	132
TBA (M207)	313	0.999999	1	315	280.25	290.5	0.706608	205	0.173554	-0.162094	Down	1.4477e-09	319	304	250	312	257	231	284	315	205	310	279	297
translation initiation (M227)	138	0.563744	1	135	169.25	150	0.0667921	103	0.173517	0.193978	Up	1.44717e-09	103	135	157	176	164	143	123	227	132	241	297	133
TBA (M174)	190	0.968768	1	170	184.667	186.5	0.250883	76	0.171866	-0.203475	Down	1.42343e-09	168	91	258	206	232	326	84	193	157	180	245	76
TBA (M99)	287	0.999981	1	260	256.167	260.5	0.62854	163	0.171425	-0.171425	Down	1.4171e-09	275	259	291	262	292	311	258	223	180	315	163	245
TBA (M153)	205	0.997823	1	200	215.667	202.5	0.4	169	0.169744	-0.166471	Down	1.39293e-09	232	197	208	192	175	209	169	327	280	179	223	197
T cell activation (III) (M7.4)	241	0.947234	1	310	210.333	226	0.217418	31	0.164633	-0.20449	Down	1.31946e-09	171	230	320	128	310	250	215	101	222	306	31	240
cell division - E2F transcription network (M4.8)	290	0.978616	1	265	230	262.5	0.274161	16	0.163127	-0.197454	Down	1.2978e-09	236	298	241	132	262	281	290	143	263	311	16	287
TBA (M211)	177	0.987677	1	180	200.333	179	0.306746	137	0.160978	0.21418	Up	1.26691e-09	179	166	316	180	271	174	184	174	137	161	283	179
enriched for ubiquitination (M138)	119	0.767094	1	90	160.083	137	0.114344	50	0.153757	-0.19467	Down	1.1631e-09	121	89	266	184	273	50	90	153	100	298	209	88
cell division (M37.3)	305	0.999951	1	290	249.667	280	0.562656	83	0.152575	-0.21897	Down	1.14611e-09	270	296	284	163	276	290	291	202	289	257	83	295
TBA (M248)	95	0.665668	1	115	157.5	116	0.0948024	74	0.152512	-0.152512	Down	1.14521e-09	115	101	162	326	199	117	74	107	94	183	315	97
TBA (M128)	172	0.980584	1	140	195.333	177.5	0.279976	139	0.149977	-0.168381	Down	1.10876e-09	174	148	313	181	278	140	139	219	158	258	197	139
chaperonin mediated protein folding (I) (M204.0)	240	0.999312	1	220	234.75	225.5	0.4549	195	0.148746	0.153177	Up	1.09107e-09	216	264	211	195	217	246	225	273	208	226	275	261
nuclear pore complex (M106.0)	295	0.997823	1	270	250.5	269.5	0.4	170	0.146793	-0.0979481	Down	1.06298e-09	247	270	302	188	287	269	237	293	281	176	170	286
integrin mediated leukocyte migration (M39)	203	0.999486	1	190	216.5	202	0.467996	85	0.144744	-0.187847	Down	1.03354e-09	219	190	279	166	279	154	187	214	326	312	85	187
TBA (M32.7)	159	0.993622	1	140	169.25	163.5	0.368421	73	0.143097	-0.179926	Down	1.00985e-09	196	136	158	234	133	264	185	169	210	138	73	135
platelet activation (III) (M42)	311	0.999958	1	310	266.917	286	0.6	91	0.140746	0.120868	Up	9.76057e-10	318	312	281	240	222	282	310	290	306	243	91	308
TBA (M137)	289	0.931281	1	300	233.5	261.5	0.2	55	0.140139	-0.152691	Down	9.67323e-10	298	272	301	204	240	55	297	322	258	82	208	265
regulation of localization (GO) (M63)	234	0.968324	1	270	207.167	222.5	0.25	95	0.137066	-0.10722	Down	9.23157e-10	269	233	95	208	132	302	212	263	268	148	120	236
CORO1A-DEF6 network (I) (M32.2)	207	0.997823	1	205	215.833	205	0.4	68	0.136063	-0.151641	Down	9.08728e-10	234	200	298	207	289	203	203	229	311	170	68	178
TBA (M185)	220	0.955814	1	165	184.333	211	0.228907	41	0.135887	0.149206	Up	9.06209e-10	162	48	264	190	299	232	78	247	126	267	258	41
cytoskeletal remodeling (M32.8)	300	0.974385	1	290	224.167	274	0.263158	74	0.133147	-0.101453	Down	8.66818e-10	287	277	125	203	93	320	282	287	317	154	74	271
IL2, IL7, TCR network (M65)	227	0.989304	1	190	230.833	219	0.338031	122	0.132716	-0.146685	Down	8.60617e-10	186	213	326	245	302	225	181	235	209	325	122	201
TBA (M136)	266	0.857758	1	295	224.583	244	0.15	50	0.132297	-0.139362	Down	8.54594e-10	293	282	50	213	76	323	320	275	198	165	207	293
respiratory electron transport chain (mitochondrion) (M238)	123	0.50522	1	120	151.333	139	0.0569509	86	0.127625	-0.145091	Down	7.8743e-10	100	117	120	209	165	158	86	163	118	159	307	114
mitotic cell cycle in stimulated CD4 T cells (M4.11)	323	0.709275	1	285	266.417	306	0.0978262	19	0.123452	-0.107579	Down	7.27445e-10	308	318	325	109	282	292	304	285	315	326	19	314
chaperonin mediated protein folding (II) (M204.1)	265	0.999895	1	245	243.917	243.5	0.534079	189	0.120631	0.146088	Up	6.86882e-10	239	261	226	189	223	245	251	305	211	242	276	259
CORO1A-DEF6 network (II) (M32.4)	188	0.991432	1	310	181.5	185.5	0.327424	70	0.117718	-0.16134	Down	6.4501e-10	191	132	309	201	308	180	126	117	214	201	70	129
TBA (M241)	312	1	1	290	286.818	286	0.791046	247	0.116951	-0.201151	Down	6.33977e-10	294	276	289	323		248	286	323	247	286	309	274
enriched in plasma membrane proteins (I) (M135.0)	306	1	1	330	277.455	280	0.784028	205	0.116705	-0.116705	Down	6.30443e-10	291	256	328	280		317	276	282	235	327	205	255
enriched in plasma membrane proteins (II) (M135.1)	308	1	1	330	279.273	281	0.784028	206	0.116705	-0.116705	Down	6.30443e-10	292	266	329	281		318	277	283	236	328	206	256
inositol phosphate metabolism (M129)	254	0.999894	1	215	238.5	234.5	0.533522	134	0.108991	0.109095	Up	5.19547e-10	272	265	213	211	213	134	224	245	308	297	198	282
platelet activation (I) (M32.0)	259	0.999756	1	245	221.833	238	0.5	66	0.108684	0.112342	Up	5.15128e-10	248	245	233	216	201	235	252	241	287	196	66	242
nuclear pore, transport; mRNA splicing, processing (M143)	314	0.999999	1	315	277.75	291.5	0.7	197	0.108324	-0.0848252	Down	5.09961e-10	288	302	314	197	307	277	281	313	295	246	213	300
respiratory electron transport chain (mitochondrion) (M219)	155	0.541904	1	105	158.333	159.5	0.0629854	83	0.106228	-0.108634	Down	4.79828e-10	101	173	83	218	92	212	161	158	149	97	290	166
platelet activation (II) (M32.1)	226	0.989474	1	225	212.917	219	0.315789	67	0.105431	0.129128	Up	4.68364e-10	221	217	207	217	119	312	222	261	270	217	67	225
leukocyte activation and migration (M45)	262	0.999911	1	245	240.917	243	0.540244	95	0.105334	0.144514	Up	4.66973e-10	242	240	283	175	280	306	219	251	242	314	95	244
purine nucleotide biosynthesis (M212)	318	0.999982	1	320	285.75	299.5	0.596842	183	0.105115	0.0838272	Up	4.63826e-10	316	319	278	183	260	314	323	217	328	285	284	322
respiratory electron transport chain (mitochondrion) (M231)	321	0.99999	1	305	291.5	303	0.65	224	0.104819	-0.0842928	Down	4.59568e-10	307	305	224	320	255	301	311	308	316	250	300	301
nucleotide metabolism (M181)	315	1	1	300	292.833	294.5	0.771785	253	0.101728	0.0973291	Up	4.15132e-10	304	313	286	300	293	293	309	270	278	296	253	319
proteasome (M226)	325	1	1	320	298.167	309	0.789474	205	0.0930712	0.0884636	Up	2.90684e-10	320	317	308	205	259	316	302	310	307	321	296	317
TBA (M32.5)	260	0.941379	1	215	230.083	239	0.210526	71	0.0814896	0.0650146	Up	1.24188e-10	300	294	214	215	77	321	247	231	297	214	71	280
TBA (M220)	329	1	1	330	314.909	325	0.776009	272	0.0769956	-0.0642497	Down	5.95822e-11	329	328	327	316		322	327	272	298	329	291	325
KLF12 targets network (M32.3)	302	1	1	265	261.833	276	0.749331	69	0.0769382	0.0546381	Up	5.87566e-11	306	287	305	212	312	249	262	265	259	320	69	296
TBA (M32.6)	256	0.999883	1	215	236.25	236.5	0.529688	72	0.0728511	-0.0902054	Down	0	235	205	270	214	294	309	223	238	245	317	72	213

## Sheet: M-Re vs M-Ac
	Rank	p.value	p.adj	vote.rank	avg.rank	med.rank	min.pvalue	min.rank	avg.logfc	avg.logfc.dir	direction	significance	camera	roast	safe	gage	padog	plage	zscore	gsva	ssgsea	globaltest	ora	fry
cell cycle (I) (M4.1)	17	9.47837e-63	1.55919e-60	5	32.3333	27	7.89864e-64	1	1.70847	-1.71543	Down	100	1	68	80	2	16	55	13	23	31	42	9	48
cell cycle and transcription (M4.0)	19	7.13762e-71	2.34828e-68	10	40.6667	28	5.94801e-72	1	1.28699	-1.62092	Down	85.1822	38	10	79	1	42	77	9	110	18	85	8	11
PLK1 signaling events (M4.2)	6	5.78636e-19	4.75928e-17	5	16.3333	15	4.82197e-20	1	1.86721	-1.86721	Down	29.8276	2	28	1	4	17	41	10	15	15	26	10	27
immune activation - generic cluster (M37.0)	168	8.41305e-34	9.22631e-32	140	164.333	172	7.01087e-35	3	0.908758	0.891463	Up	27.6019	123	206	155	3	250	136	190	290	189	138	80	212
mitotic cell division (M6)	12	1.30049e-16	8.55724e-15	5	20.9167	22	1.08374e-17	1	1.8969	-1.8969	Down	26.116	3	36	2	5	1	43	15	18	26	33	26	43
mitotic cell cycle - DNA replication (M4.4)	35	2.64201e-14	1.08653e-12	60	41.75	47	2.20168e-15	5	1.56457	-1.56457	Down	18.3194	5	62	44	8	50	60	30	25	57	80	12	68
cell cycle (III) (M103)	31	1.65329e-15	7.77047e-14	50	46.0833	44	1.37774e-16	4	1.33301	-1.34842	Down	17.1025	4	54	42	7	18	48	26	46	36	46	167	59
mitotic cell cycle (M4.7)	8	6.56831e-12	2.16097e-10	10	21.6667	17.5	5.47359e-13	3	1.64494	-1.64494	Down	15.5599	8	51	3	12	19	45	16	22	9	25	15	35
putative targets of PAX3 (M89.0)	1	1.32938e-08	2.30192e-07	5	19.5833	6	1.10781e-09	1	2.27677	2.27677	Up	14.7908	17	5	8	11	2	2	2	7	1	24	152	4
mismatch repair (I) (M22.0)	34	3.2508e-13	1.18835e-11	45	50.5	46	2.709e-14	7	1.28455	-1.28455	Down	13.7346	7	73	45	19	51	47	31	27	45	147	52	62
cell division in stimulated CD4 T cells (M4.6)	38	8.49262e-10	1.99577e-08	15	49.3333	49	7.07719e-11	10	1.73899	-1.73899	Down	13.1045	11	66	50	10	53	57	35	29	48	150	14	69
E2F transcription factor network (M8)	13	9.23515e-09	1.68798e-07	20	23	22	7.69596e-10	11	1.82859	-1.82859	Down	12.1203	16	31	11	16	24	34	17	14	20	30	32	31
E2F1 targets (Q4) (M10.1)	24	6.24844e-11	1.86885e-09	50	36	35	5.20703e-12	9	1.41585	-1.41585	Down	12.0947	9	57	48	24	23	50	22	35	32	51	35	46
mitotic cell cycle in stimulated CD4 T cells (M4.9)	9	1.03709e-09	2.27469e-08	15	21	19	8.64246e-11	5	1.56967	-1.56967	Down	11.7413	12	15	5	23	21	42	14	16	22	32	17	33
mitotic cell cycle in stimulated CD4 T cells (M4.5)	43	6.12273e-10	1.54952e-08	15	49	51	5.10227e-11	9	1.51334	-1.635	Down	11.5669	13	88	43	9	22	69	45	57	61	81	13	87
enriched in monocytes (II) (M11.0)	142	2.00141e-16	1.09744e-14	10	125.25	156	1.66785e-17	6	0.79304	0.826695	Up	10.8345	6	152	178	6	173	192	115	192	120	173	36	160
putative targets of PAX3 (M89.1)	2	1.77483e-06	1.76945e-05	5	42	6.5	1.61348e-07	1	2.27317	2.27317	Up	10.5721	29	1	22	256	20	1	4	5	2	8	153	3
DNA repair (M76)	40	4.66775e-10	1.27974e-08	75	62.4167	49	3.88979e-11	10	1.25735	-1.25735	Down	9.71251	10	75	49	41	54	44	38	33	49	148	136	72
Ran mediated mitosis (M15)	20	8.85736e-08	1.26699e-06	30	32.4167	29	7.38113e-09	13	1.68176	-1.68176	Down	9.70625	20	26	14	39	28	64	25	13	30	39	42	49
cell division (stimulated CD4+ T cells) (M46)	49	4.44839e-08	7.31306e-07	60	60	54.5	3.70699e-09	15	1.52836	-1.66677	Down	9.17789	18	74	47	15	52	66	43	59	39	154	96	57
cell division - E2F transcription network (M4.8)	50	3.9585e-09	8.13966e-08	55	61.5	55	3.29875e-10	14	1.24786	-1.24786	Down	8.65796	14	86	51	49	55	70	48	55	66	151	16	77
proinflammatory cytokines and chemokines (M29)	3	9.41377e-05	0.000553059	10	36.9167	10.5	8.55834e-06	3	2.7064	2.7064	Up	8.62739	46	11	35	233	10	4	6	3	16	9	63	7
C-MYC transcriptional network (M4.12)	47	2.59104e-07	3.39396e-06	60	49.6667	53.5	2.1592e-08	20	1.59682	-1.59682	Down	8.54725	22	65	57	37	56	75	36	38	51	83	20	56
AP-1 transcription factor network (M20)	21	5.66972e-06	4.89836e-05	25	33.9167	30	4.72478e-07	5	1.90684	1.90684	Up	8.04316	41	33	18	21	5	7	27	36	70	76	50	23
cell cycle (II) (M4.10)	23	7.36453e-07	8.35493e-06	40	35	35	6.13711e-08	18	1.59911	-1.69354	Down	7.94723	26	40	53	33	29	61	23	37	25	38	18	37
growth factor induced, enriched in nuclear receptor subfamily 4 (M94)	15	1.4857e-05	0.000113674	30	35.9167	23.5	1.23809e-06	3	2.05712	2.26443	Up	7.94097	42	21	26	26	7	3	19	30	13	72	158	14
mitotic cell cycle in stimulated CD4 T cells (M4.11)	25	1.24362e-06	1.31985e-05	30	38.8333	36	1.03635e-07	19	1.62951	-1.62951	Down	7.78164	28	47	63	43	30	52	33	24	35	37	19	55
cell cycle and growth arrest (M31)	10	2.56641e-05	0.000172316	20	23.5	20	2.1387e-06	3	2.00909	2.18039	Up	7.40034	37	16	24	34	3	5	18	21	24	19	65	16
chemokine cluster (I) (M27.0)	61	5.80657e-06	4.89836e-05	60	97.9167	75.5	4.83882e-07	22	1.63986	1.86664	Up	6.91701	112	56	122	22	129	226	59	65	173	70	60	81
Monocyte surface signature (S4)	103	4.29413e-09	8.31041e-08	15	116.833	119	3.57844e-10	13	0.926503	0.880722	Up	6.42012	15	122	116	13	65	149	98	172	130	63	322	137
mismatch repair (II) (M22.1)	51	2.78532e-07	3.39396e-06	60	61.5	55	2.3211e-08	24	1.17003	-1.17003	Down	6.26282	24	79	56	75	57	49	41	34	54	149	53	67
enriched in DNA interacting proteins (M182)	27	4.00343e-07	4.70404e-06	25	57.5833	38	3.3362e-08	12	1.13862	-1.13862	Down	5.93668	25	37	15	95	27	39	24	12	44	75	254	44
chemokines and inflammatory molecules in myeloid cells (M86.0)	36	8.01621e-05	0.000479515	65	51.8333	47	6.68042e-06	4	1.75356	2.00214	Up	5.69629	62	101	4	31	43	13	61	51	17	18	146	75
Rho GTPase cycle (M4.14)	39	2.09455e-05	0.000149806	50	61	49	1.90416e-06	22	1.48774	-1.48774	Down	5.56849	35	49	67	222	58	73	42	28	29	49	22	58
E2F1 targets (Q3) (M10.0)	52	3.58772e-06	3.27878e-05	35	58.1667	59	2.98977e-07	31	1.16548	-1.32896	Down	5.11491	31	67	46	32	78	74	49	85	52	84	34	66
enriched in B cells (I) (M47.0)	191	4.66791e-08	7.31306e-07	210	163.417	190	3.88992e-09	14	0.835017	0.963156	Up	5.01434	64	213	210	14	184	236	184	91	196	263	97	209
signaling in T cells (I) (M35.0)	44	0.000128025	0.000699948	40	58.5	51.5	1.06694e-05	9	1.61798	1.76787	Up	4.99578	105	92	16	36	9	46	73	56	47	36	77	109
transcription regulation in cell development (M49)	115	1.92184e-06	1.85966e-05	285	168.417	131	1.60153e-07	18	1.02482	0.716246	Up	4.74459	283	282	81	18	89	98	289	244	89	159	103	286
enriched in activated dendritic cells/monocytes (M64)	53	0.000109764	0.000621781	60	60.25	59	9.14748e-06	11	1.4419	1.4419	Up	4.52469	48	76	58	53	67	90	60	54	11	22	121	63
enriched for TF motif TTCNRGNNNNTTC (M172)	5	0.00331749	0.0121273	10	61.4167	11.5	0.000302046	1	2.39708	2.39708	Up	4.49544	70	8	37	294	11	6	7	1	12	40	243	8
RA, WNT, CSF receptors network (monocyte) (M23)	42	7.81325e-05	0.000479515	15	45.1667	50	6.51127e-06	11	1.35478	1.35478	Up	4.40091	44	50	23	82	12	87	50	61	14	11	54	54
cell division (M37.3)	54	1.31382e-05	0.000102916	70	60.8333	59.5	1.09486e-06	33	1.07475	-1.07475	Down	4.19419	33	53	66	101	59	68	46	40	42	79	83	60
chaperonin mediated protein folding (I) (M204.0)	18	7.15134e-08	1.06945e-06	20	59.9167	27.5	5.95945e-09	9	0.697281	-0.697281	Down	4.07458	19	35	9	156	26	29	21	19	65	41	275	24
proteasome (M226)	4	1.16382e-07	1.59541e-06	5	46.25	11	9.69851e-09	1	0.714978	-0.714978	Down	4.05644	21	3	10	159	25	21	1	2	3	12	296	2
chemokine cluster (II) (M27.1)	167	0.000305062	0.00143379	170	172.5	172	2.54254e-05	40	1.44748	1.93543	Up	4.02817	220	145	168	40	167	264	185	245	271	128	61	176
leukocyte differentiation (M160)	14	0.000104645	0.000604005	10	41.1667	23	8.72086e-06	4	1.25748	1.56719	Up	3.96147	47	4	19	62	6	9	8	41	34	27	232	5
enriched in neutrophils (I) (M37.1)	147	1.52003e-06	1.56278e-05	60	152.667	158.5	1.2667e-07	17	0.834708	0.830591	Up	3.92615	60	154	180	17	253	202	133	193	149	247	81	163
TBA (M93)	11	0.000272394	0.00131791	5	50.6667	21.5	2.47662e-05	1	1.35252	1.35252	Up	3.81235	63	2	32	259	34	10	3	4	23	20	157	1
suppression of MAPK signaling (M56)	59	0.00367935	0.0131577	80	66.6667	68	0.00030713	1	1.96682	1.57691	Up	3.62036	78	93	17	59	4	37	58	77	175	1	110	91
CD1 and other DC receptors (M50)	84	0.00577426	0.019385	30	96.0833	102	0.000526316	3	2.06752	1.67365	Up	3.4652	127	89	30	241	8	27	100	190	119	3	104	115
translation initiation (M227)	7	2.3148e-06	2.17591e-05	10	50.75	15.5	1.929e-07	5	0.758887	-0.758887	Down	3.46276	30	12	21	154	31	15	5	8	10	16	297	10
DC surface signature (S5)	224	4.56593e-06	4.05998e-05	225	205.167	218	3.80495e-07	20	0.800071	0.925645	Up	3.43858	145	221	299	20	289	139	202	261	223	125	323	215
myeloid cell enriched receptors and transporters (M4.3)	96	9.88279e-06	7.93034e-05	130	107.5	112	8.23569e-07	11	0.850758	0.902577	Up	3.41432	32	129	119	54	90	150	105	220	88	164	11	128
Resting dendritic cell surface signature (S10)	156	1.67339e-05	0.000122344	135	161	164.5	1.3945e-06	27	0.868132	0.891205	Up	3.32407	76	162	243	27	205	133	132	226	178	55	328	167
nuclear pore complex (M106.0)	22	1.03042e-06	1.13002e-05	30	52.75	31	8.5868e-08	7	0.682459	-0.682459	Down	3.30408	27	29	7	161	33	24	20	17	37	74	170	34
enriched in antigen presentation (I) (M71)	46	0.00133804	0.00536846	55	59.8333	53	0.000111571	22	1.43588	1.51808	Up	3.19017	72	43	54	51	44	22	52	79	63	77	129	32
enriched in activated dendritic cells (II) (M165)	291	4.00451e-05	0.00025833	320	248.25	271	3.33715e-06	29	0.900961	-0.912746	Down	3.16357	288	319	181	29	254	327	309	254	326	139	237	316
MHC-TLR7-TLR8 cluster (M146)	26	2.29397e-05	0.000160578	40	74.9167	36	1.91166e-06	13	0.816025	0.816025	Up	3.03024	36	18	13	129	47	20	34	26	141	182	217	36
purine nucleotide biosynthesis (M212)	63	1.66782e-05	0.000122344	60	99.1667	79	1.38986e-06	34	0.773261	-0.773261	Down	2.96081	34	82	59	150	60	89	62	53	76	153	284	88
antiviral IFN signature (M75)	148	0.00127193	0.00516623	240	164.667	160.5	0.000106056	31	1.27216	-0.736532	Down	2.84717	236	277	83	50	125	53	231	186	296	31	135	273
B cell surface signature (S2)	145	2.5416e-05	0.000172316	160	154.833	157.5	2.11803e-06	28	0.767478	0.863581	Up	2.82695	39	159	156	28	252	187	120	83	167	196	320	151
nucleotide metabolism (M181)	73	0.000338474	0.00156842	85	120.917	91	3.07751e-05	56	1.02267	-1.02267	Down	2.80697	56	98	99	300	82	81	70	75	84	152	253	101
inflammasome receptors and signaling (M53)	56	0.00026204	0.00128673	50	67.8333	63	2.18393e-05	46	0.952643	0.952643	Up	2.69491	54	63	64	106	46	63	47	50	75	92	107	47
antigen presentation (lipids and proteins) (M28)	48	0.00260561	0.0098534	70	67.5833	54.5	0.000237155	15	1.36709	1.4831	Up	2.68447	68	32	71	232	15	84	39	47	114	29	62	18
type I interferon response (M127)	41	7.9429e-05	0.000479515	45	70.9167	49.5	6.61932e-06	10	0.792221	-0.792221	Down	2.57347	45	38	91	123	126	19	44	10	64	54	196	41
regulation of signal transduction (M3)	106	5.56677e-05	0.000352205	125	119.167	120	4.63909e-06	7	0.757537	0.7806	Up	2.56015	43	125	208	30	177	189	87	121	103	221	7	119
enriched in B cell differentiation (M123)	65	0.00979078	0.0301043	85	99.4167	82	0.000894056	40	1.68547	1.85241	Up	2.50956	82	91	73	275	49	94	69	42	40	104	192	82
blood coagulation (M11.1)	108	0.000132404	0.000702593	130	115.417	121.5	1.10343e-05	37	0.806491	0.843997	Up	2.48888	50	127	158	97	152	155	89	116	94	180	37	130
respiratory electron transport chain (mitochondrion) (M219)	33	2.77887e-07	3.39396e-06	25	85.1667	45	2.31573e-08	14	0.46441	-0.492783	Down	2.48584	23	14	52	194	79	148	29	108	38	21	290	26
enriched in B cells (II) (M47.1)	212	0.000147026	0.0007678	220	178.917	209.5	1.2253e-05	38	0.789312	0.857751	Up	2.40609	95	218	211	38	256	208	200	134	217	251	98	221
enriched in T cells (I) (M7.0)	259	8.49642e-06	6.9883e-05	210	213.833	244.5	7.08038e-07	25	0.591214	-0.422388	Down	2.40448	207	291	207	25	180	318	279	252	258	237	27	285
enriched in monocytes (IV) (M118.0)	175	0.000424665	0.0019139	180	149.667	178.5	3.53956e-05	44	0.892391	0.872004	Up	2.37387	61	183	179	44	206	188	144	212	165	50	186	178
cell activation (IL15, IL23, TNF) (M24)	107	0.00304895	0.0112708	115	118.417	120	0.000254435	55	1.24102	1.18561	Up	2.36601	111	161	130	57	115	181	125	112	150	62	55	162
enriched in myeloid cells and monocytes (M81)	234	0.000111505	0.000621781	225	210.083	223.5	9.29254e-06	35	0.70468	0.809876	Up	2.21128	113	225	300	35	290	240	207	284	154	310	141	222
respiratory electron transport chain (mitochondrion) (M231)	16	2.96613e-05	0.000195171	10	73.8333	25	2.69652e-06	7	0.596448	-0.596448	Down	2.1654	40	7	27	320	35	82	12	9	19	23	300	12
extracellular matrix (II) (M2.1)	99	0.000883236	0.00372544	120	111.417	113.5	7.36328e-05	5	0.90453	0.976269	Up	2.1501	69	118	120	46	207	108	96	149	109	187	5	123
enriched in membrane proteins (M124)	207	0.00119007	0.00489415	210	195.25	205.5	9.92263e-05	48	0.949846	1.012	Up	2.14766	156	207	215	48	151	213	192	206	262	295	193	205
enriched in monocytes (III) (M73)	78	0.00418541	0.0146489	135	102.25	98.5	0.000349455	61	1.1663	1.1663	Up	2.09361	75	131	133	61	68	156	86	106	69	91	133	118
TBA (M220)	28	0.0126936	0.0379654	10	90.0909	40	0.00127667	6	1.50373	1.50373	Up	2.09066	130	9	40	316		14	68	6	33	78	291	6
enriched in monocytes (surface) (M118.1)	93	0.00629754	0.0205138	85	109.25	109.5	0.000526316	13	1.26244	0.878333	Up	2.08551	84	136	61	85	13	115	104	159	215	13	187	139
immuregulation - monocytes, T and B cells (M57)	32	0.00629754	0.0205138	25	49.8333	45	0.000526316	4	1.23068	1.25516	Up	2.03304	94	24	31	78	14	79	51	39	4	52	111	21
nuclear pore complex (mitosis) (M106.1)	30	0.000250328	0.00124785	45	61.75	43.5	2.08631e-05	11	0.693865	-0.758285	Down	1.97191	53	42	25	158	41	11	32	31	50	82	171	45
nuclear pore, transport; mRNA splicing, processing (M143)	29	0.000129778	0.000699948	50	63.25	41	1.08154e-05	20	0.631781	-0.631781	Down	1.95073	49	48	20	167	39	23	28	20	43	71	213	38
myeloid, dendritic cell activation via NFkB (I) (M43.0)	117	0.00353913	0.0127953	140	131.083	132.5	0.000295407	58	1.02958	1.25486	Up	1.90739	138	144	218	58	182	174	128	137	68	107	92	127
B cell development (M9)	58	0.00705563	0.0227579	35	73.8333	67.5	0.000589879	33	1.17593	1.17593	Up	1.8907	79	55	34	99	153	122	64	74	41	61	33	71
chemokines and receptors (M38)	60	0.0181337	0.0501343	70	79	71	0.00152385	13	1.47935	1.7896	Up	1.88195	144	13	70	72	63	109	55	69	164	88	84	17
mitosis (TF motif CCAATNNSNNNGCG) (M169)	82	0.000486226	0.00214735	75	112.417	100.5	4.05279e-05	57	0.717738	-0.749238	Down	1.87416	57	121	87	151	102	71	74	71	99	155	241	120
proinflammatory dendritic cell, myeloid cell response (M86.1)	110	0.0200387	0.0540389	150	102.583	121.5	0.00168543	8	1.50416	2.09216	Up	1.86557	149	123	166	74	135	36	109	120	8	35	147	129
targets of FOSL1/2 (M0)	69	0.0576155	0.128078	75	91.4167	86	0.00538019	1	2.07167	2.07167	Up	1.80959	102	99	74	219	71	58	83	73	131	89	1	97
cell adhesion (M51)	273	0.00138372	0.00548487	265	219.083	254	0.000115383	52	0.805763	1.00559	Up	1.78285	214	262	246	52	218	297	267	308	263	134	105	263
mitochondrial cluster (M235)	66	0.000241211	0.0012209	80	108.917	84.5	2.01031e-05	52	0.604191	-0.643399	Down	1.72267	52	106	86	157	80	80	78	68	83	103	304	110
Activated (LPS) dendritic cell surface signature (S11)	221	0.00218402	0.00845344	120	196.167	216.5	0.000182184	56	0.846085	0.766217	Up	1.71651	170	229	118	56	251	134	204	255	257	119	329	232
enriched in NK cells (I) (M7.2)	229	0.000363278	0.00165998	165	208	221.5	3.02782e-05	29	0.627224	0.748569	Up	1.70644	164	255	274	42	306	323	236	191	205	207	29	264
cell movement, Adhesion & Platelet activation (M30)	280	0.00101817	0.00424023	310	234.667	258.5	8.48871e-05	47	0.718371	0.787755	Up	1.66807	193	248	307	47	293	266	229	310	311	297	64	251
chaperonin mediated protein folding (II) (M204.1)	45	0.000635571	0.00271562	40	77.3333	52	5.29797e-05	22	0.663816	-0.689316	Down	1.66712	59	22	65	162	36	38	40	45	73	73	276	39
spliceosome (M250)	67	0.000191211	0.000982945	85	107.833	84.5	1.59357e-05	51	0.54873	-0.54873	Down	1.6151	51	83	94	169	81	126	67	60	71	86	317	89
TLR and inflammatory signaling (M16)	206	0.000574512	0.00248703	210	176	205.5	4.78886e-05	43	0.609383	0.63561	Up	1.55319	65	204	209	45	263	241	174	237	169	255	43	207
innate activation by cytosolic DNA sensing (M13)	185	0.0252862	0.0670413	270	168.417	185.5	0.00213201	16	1.32145	-0.494677	Down	1.51786	264	269	134	79	106	16	294	267	237	48	40	267
TBA (M48)	100	0.00242013	0.00925839	135	118.667	116.5	0.000201901	66	0.736732	0.802073	Up	1.46617	66	119	131	110	156	128	79	132	97	190	102	114
T & B cell development, activation (M62.0)	223	0.00200934	0.00786991	225	204.333	218	0.000167599	55	0.686073	0.828654	Up	1.41274	221	178	275	55	215	249	206	282	232	266	118	155
TBA (M41.0)	192	0.0931299	0.193922	40	162.75	191	0.00884755	5	1.93236	2.01535	Up	1.34721	278	259	39	236	38	12	320	292	146	5	87	241
plasma cells & B cells, immunoglobulins (M156.0)	265	0.00405258	0.0143365	265	227.25	247	0.000338344	60	0.718838	0.76638	Up	1.29696	188	261	277	60	308	261	234	150	267	238	227	256
myeloid, dendritic cell activation via NFkB (II) (M43.1)	85	0.00842123	0.0266402	95	118.833	103.5	0.000704493	64	0.838795	0.958273	Up	1.29249	120	109	185	64	91	168	97	104	91	201	93	103
integrin cell surface interactions (I) (M1.0)	134	0.0147442	0.0419603	145	144.667	147	0.00123707	2	0.953551	1.05507	Up	1.28519	140	166	160	67	145	142	149	221	182	219	2	143
TBA (M66)	150	0.00510579	0.0173176	165	158.667	161	0.000426481	69	0.744814	0.788913	Up	1.28402	74	160	162	69	257	183	129	189	122	271	123	165
TBA (M190)	160	0.0415293	0.101964	10	146.833	166	0.00352845	4	1.29953	-0.408363	Down	1.26108	276	238	29	115	40	8	266	300	7	4	262	217
enriched in naive and memory B cells (M83)	121	0.012896	0.0380696	135	136.583	135	0.00117929	67	0.900332	0.900332	Up	1.2507	86	135	145	251	97	151	113	67	113	203	143	135
enriched in dendritic cells (M168)	220	0.0256754	0.0670413	220	185.333	216	0.00216522	45	1.0686	1.17462	Up	1.22743	137	220	216	80	144	234	205	248	239	45	240	216
enriched in B cells (V) (M47.4)	68	0.0110986	0.0337232	60	85.75	85.5	0.000929622	43	0.846852	0.936202	Up	1.22005	83	60	139	118	93	88	72	43	104	58	101	70
TBA (M105)	139	0.0147945	0.0419603	150	154.833	151.5	0.00124132	68	0.890966	1.03089	Up	1.20084	107	150	123	68	146	153	140	173	185	283	169	161
enriched in B cells (VI) (M69)	194	0.00817673	0.0261179	215	177.833	196.5	0.000683961	63	0.766322	0.863962	Up	1.18727	108	214	182	63	219	252	194	97	199	267	126	213
respiratory electron transport chain (mitochondrion) (M216)	57	0.000489518	0.00214735	60	103.583	63.5	4.45115e-05	17	0.454364	-0.509855	Down	1.18644	58	23	69	315	83	154	56	131	27	17	288	22
respiratory electron transport chain (mitochondrion) (M238)	55	0.000296959	0.00141594	60	94.4167	61	2.475e-05	25	0.414917	-0.414917	Down	1.15688	55	41	88	185	100	117	37	66	56	56	307	25
enriched in antigen presentation (III) (M95.1)	72	0.00436044	0.0151009	65	97.25	89	0.000364098	56	0.643228	0.689059	Up	1.14634	71	64	93	160	85	56	63	94	121	115	160	85
regulation of antigen presentation and immune response (M5.0)	64	0.00280304	0.0104795	70	113.25	81.5	0.000233887	24	0.583146	0.721756	Up	1.12982	67	72	206	76	175	220	53	129	87	185	24	65
transmembrane transport (I) (M87)	154	0.0111727	0.0337232	90	162.417	164.5	0.000935863	65	0.757213	0.786694	Up	1.0909	90	156	247	65	210	211	142	181	124	202	148	173
innate antiviral response (M150)	104	0.00959297	0.0297744	130	112.917	119.5	0.000802951	32	0.714729	-0.698608	Down	1.06753	81	113	92	130	128	40	80	32	172	141	220	126
enriched in B cells (III) (M47.2)	164	0.0143779	0.041494	195	155.833	170	0.00120612	70	0.735857	0.817893	Up	0.995281	87	187	214	70	181	195	159	138	155	191	99	194
collagen, TGFB family et al (M77)	120	0.0308495	0.078073	100	136.833	135	0.00260788	77	0.909797	0.909898	Up	0.986115	100	94	212	83	255	143	77	133	163	145	137	100
extracellular matrix (I) (M2.0)	92	0.0236374	0.0632251	130	113	108	0.00199145	4	0.831963	0.859299	Up	0.976344	141	102	126	77	114	95	126	197	82	193	4	99
G protein mediated calcium signaling (M159)	77	0.0332635	0.0829067	95	132.5	97.5	0.00281514	40	0.922265	1.01053	Up	0.976081	93	71	254	102	208	167	65	78	67	214	231	40
enriched in neutrophils (II) (M163)	74	0.00941107	0.029488	80	110.083	95.5	0.000787659	71	0.648941	0.648941	Up	0.971935	80	85	97	137	94	141	71	101	80	116	236	83
antigen processing and presentation (M200)	89	0.0192678	0.0528258	110	128.667	106	0.00176715	58	0.752253	0.752253	Up	0.940257	89	104	108	309	73	62	81	58	125	156	271	108
complement and other receptors in DCs (M40)	186	0.0523486	0.118777	95	171.25	186	0.00447069	70	1.01996	1.36252	Up	0.923613	190	231	129	93	70	182	208	257	279	93	86	237
complement activation (I) (M112.0)	268	0.0293838	0.0749402	260	218.25	250	0.00248226	81	0.818464	-0.593571	Down	0.901367	256	274	127	81	149	270	244	265	307	181	178	287
TBA (M218)	90	0.00613679	0.020394	85	119.25	106	0.000512843	63	0.543149	-0.543149	Down	0.898614	77	116	95	165	105	83	82	63	107	127	289	122
viral sensing & immunity; IRF2 targets network (I) (M111.0)	213	0.036819	0.0910787	310	196.833	209.5	0.00312128	32	0.875498	0.90293	Up	0.891603	310	318	55	84	32	99	313	272	243	136	176	324
enriched in activated dendritic cells (I) (M119)	159	0.0460465	0.108656	175	164	165.5	0.00392066	89	0.921709	1.20874	Up	0.869534	132	171	255	89	216	200	145	160	128	110	188	174
platelet activation & blood coagulation (M199)	292	0.0139706	0.0406755	290	253.417	271.5	0.00117174	66	0.610117	0.658513	Up	0.830378	184	256	287	66	273	300	242	299	289	320	270	255
platelet activation - actin binding (M196)	282	0.0199841	0.0540389	260	247.75	262.5	0.00168079	73	0.648758	0.688318	Up	0.804637	194	257	280	73	271	286	249	229	293	316	267	258
endoplasmic reticulum (M37.2)	173	0.0497558	0.114473	190	171.917	176	0.004244	82	0.871604	0.930959	Up	0.802943	189	212	163	91	116	144	226	328	193	121	82	198
lipid metabolism, endoplasmic reticulum (M92)	128	0.154299	0.288435	160	141.167	142	0.01512	28	1.45588	1.80554	Up	0.769343	158	128	201	258	120	193	122	143	46	28	156	141
TBA (M184.0)	62	0.049295	0.114212	100	109.667	77	0.00458504	17	0.822994	0.935905	Up	0.758963	98	17	148	302	179	31	54	48	90	64	256	29
TBA (M244)	153	0.0256138	0.0670413	80	168.75	163.5	0.00235609	5	0.658332	0.895873	Up	0.756181	199	77	239	324	154	162	176	136	5	165	312	76
heme biosynthesis (I) (M171)	205	0.0273464	0.0708422	95	186.583	205	0.00251748	6	0.650598	-0.647047	Down	0.732049	203	95	229	293	259	207	168	166	6	277	242	94
enriched in antigen presentation (II) (M95.0)	76	0.0129599	0.0380696	85	104.083	96.5	0.00108646	45	0.498988	0.551579	Up	0.693172	85	45	84	166	108	59	57	118	207	109	159	52
integrin cell surface interactions (II) (M1.1)	189	0.151521	0.286496	190	165.5	189	0.0148263	3	1.26643	-1.33797	Down	0.672863	272	263	38	220	150	30	254	188	190	118	3	260
TBA (M131)	308	0.04796	0.111907	305	261.667	286	0.00408731	90	0.716015	0.795655	Up	0.666512	268	283	222	90	260	301	311	305	310	301	200	289
cell cycle, ATP binding (M144)	37	0.00484626	0.0166086	10	63.3333	48	0.000404755	6	0.382578	-0.38739	Down	0.666345	73	6	12	198	62	17	11	49	62	47	214	9
TLR8-BAFF network (M25)	149	0.153184	0.287986	180	141.583	161	0.0137604	6	1.24906	0.766596	Up	0.660879	177	210	100	103	48	152	170	187	265	6	56	225
TBA (M114.0)	235	0.045957	0.108656	230	200.167	223.5	0.00391287	82	0.699416	0.71741	Up	0.659824	229	219	82	88	231	132	222	304	225	261	181	228
T cell activation (I) (M7.1)	257	0.0176777	0.0492878	280	218.917	243	0.00148521	28	0.515356	0.612022	Up	0.659339	201	278	244	71	223	304	272	228	242	257	28	279
TBA (M80)	88	0.050601	0.115609	105	147.833	104	0.00431783	92	0.709845	0.923285	Up	0.650948	103	114	306	92	291	104	92	98	100	230	140	104
cell development (M175)	138	0.141642	0.272516	30	135.833	150.5	0.013789	14	1.17605	1.36119	Up	0.649851	176	30	153	296	66	86	158	148	229	14	246	28
plasma cells, immunoglobulins (M156.1)	101	0.116131	0.232203	115	144.167	116.5	0.0111597	84	1.0346	-1.17391	Down	0.642083	118	115	150	288	92	217	131	84	101	95	228	111
T cell surface signature (S0)	250	0.0421845	0.102805	215	230.083	240	0.00358524	86	0.654678	-0.643098	Down	0.63302	211	276	157	86	191	225	261	291	255	212	318	278
inflammatory response (M33)	127	0.0318113	0.0798925	125	142.083	142	0.0026904	75	0.581228	0.643812	Up	0.624293	92	133	144	140	124	186	123	164	162	215	75	147
formyl peptide receptor mediated neutrophil response (M11.2)	166	0.045946	0.108656	100	155.75	172	0.00391191	38	0.657664	0.657664	Up	0.620435	96	184	195	121	160	199	141	201	112	236	38	186
IL2, IL7, TCR network (M65)	71	0.0875777	0.185891	70	96.0833	89	0.00829742	28	0.860352	1.11207	Up	0.61529	117	69	105	245	69	106	114	62	28	43	122	73
NK cell surface signature (S1)	75	0.070417	0.153425	80	116.667	96	0.00606646	46	0.726394	0.808464	Up	0.578751	106	46	117	94	98	78	84	135	180	65	319	78
TBA (M41.2)	91	0.146482	0.27857	110	120.273	107	0.0157141	2	1.0618	-1.7664	Down	0.5768	232	108	41	238		33	210	184	79	2	89	107
T cell differentiation (Th2) (M19)	325	0.0445253	0.107712	325	252.667	301	0.00378839	49	0.589775	-0.436629	Down	0.558577	307	324	220	87	189	295	312	326	321	281	49	321
TBA (M176)	320	0.352281	0.539073	320	238.636	297	0.0425003	77	2.11884	-1.73348	Down	0.556473	324	316	77	297		100	326	318	208	102	247	310
TBA (M55)	141	0.0533436	0.120206	170	151.5	155.5	0.00455784	97	0.617777	0.643403	Up	0.556282	97	170	170	141	141	190	146	165	115	192	109	182
T cell differentiation (M14)	123	0.102456	0.209367	140	127.583	136.5	0.00896731	41	0.818401	0.879984	Up	0.54392	116	140	135	96	132	184	150	86	152	161	41	138
TBA (M151)	124	0.0619129	0.136707	70	131.167	137.5	0.00579338	21	0.625248	0.703365	Up	0.528824	167	58	202	283	159	145	130	70	21	68	221	50
activated dendritic cells (M67)	112	0.0746368	0.160569	125	131.417	124	0.00644324	64	0.6777	-0.657286	Down	0.526845	104	153	138	119	95	124	111	64	181	208	124	156
enriched in NK cells (II) (M61.0)	86	0.0624058	0.136877	105	114.583	103.5	0.00535544	69	0.621562	0.660977	Up	0.525379	101	87	217	117	148	161	106	82	74	69	115	98
double positive thymocytes (M126)	102	0.0746719	0.160569	115	136.083	117	0.00644638	13	0.658447	0.684485	Up	0.511877	115	20	171	112	119	328	90	95	157	218	195	13
CCR1, 7 and cell signaling (M59)	140	0.160659	0.29365	170	153.5	155	0.0157956	95	0.982215	1.05434	Up	0.511561	126	169	146	242	123	158	152	179	95	169	113	170
signaling in T cells (II) (M35.1)	287	0.127894	0.253477	290	222.583	269.5	0.0113389	78	0.845736	0.861172	Up	0.493362	289	288	282	100	309	258	273	266	105	117	78	306
B cell development/activation (M58)	114	0.0926124	0.193922	175	135.333	130.5	0.00806609	110	0.700841	0.747043	Up	0.488614	110	130	172	131	157	146	119	124	116	171	112	136
lysosomal/endosomal proteins (M139)	151	0.0541006	0.121082	155	164.083	161.5	0.0046242	99	0.540471	0.596005	Up	0.485002	99	165	194	152	155	180	136	155	158	186	210	179
TBA (M121)	269	0.130043	0.254667	275	191.583	250	0.0125848	26	0.81625	-0.712762	Down	0.474536	274	251	36	273	61	26	250	250	297	96	190	295
enriched for TF motif TNCATNTCCYR (M232)	125	0.0288419	0.0741328	140	149.75	138	0.00243586	88	0.42237	-0.42237	Down	0.467097	91	137	167	175	183	135	108	88	139	133	301	140
transmembrane and ion transporters (II) (M224)	258	0.0462366	0.108656	245	206.909	244	0.00472278	11	0.493084	0.493084	Up	0.465172	244	107	177	318		312	169	11	276	273	294	95
viral sensing & immunity; IRF2 targets network (II) (M111.1)	79	0.090341	0.190527	100	106	98.5	0.00785941	25	0.658237	-0.767752	Down	0.463854	109	80	98	122	99	25	76	96	118	188	177	84
adhesion and migration, chemotaxis (M91)	238	0.160194	0.29365	265	211.167	227	0.0144433	104	0.82512	0.994049	Up	0.429741	262	234	193	104	236	164	280	264	186	220	155	236
transmembrane transport (II) (M191)	87	0.110529	0.223093	230	126.667	103.5	0.00971323	15	0.671811	-0.389549	Down	0.428362	226	105	62	153	37	18	228	219	92	15	263	102
transcription elongation, RNA polymerase II (M234)	98	0.0157573	0.044309	90	141.333	113	0.00132269	67	0.323362	-0.323362	Down	0.428341	88	110	187	202	138	185	88	114	102	67	303	112
receptors, cell migration (M109)	118	0.108453	0.220254	20	124.333	132.5	0.00952083	19	0.648594	0.752475	Up	0.417089	143	19	121	135	174	262	94	162	58	130	174	20
TBA (M108)	133	0.257718	0.424323	270	159	146.5	0.0267295	45	1.14452	1.21822	Up	0.417023	243	78	75	266	45	120	270	321	203	53	173	61
T cell surface, activation (M36)	119	0.0766392	0.163729	175	138.833	134	0.00662257	15	0.534104	0.841643	Up	0.410789	174	27	230	105	203	255	91	163	55	269	79	15
golgi membrane (I) (M113)	158	0.137858	0.266796	140	190.667	165.5	0.0133945	124	0.724074	0.724074	Up	0.406629	124	138	259	269	262	206	137	146	151	268	180	148
Naive B cell surface signature (S8)	113	0.158445	0.29365	125	146.167	129.5	0.0142725	89	0.741858	0.834787	Up	0.386377	125	146	89	125	147	125	124	107	136	170	326	134
extracellular region cluster (GO) (M189)	146	0.278157	0.446408	155	172	158	0.0291969	76	1.05192	1.15183	Up	0.360597	180	155	103	306	233	76	151	119	159	157	261	164
cytoskeleton/actin (SRF transcription targets) (M145.0)	184	0.129893	0.254667	160	189.333	185	0.0115279	119	0.594104	0.682726	Up	0.345389	119	157	221	127	212	246	138	223	156	300	215	158
Hox cluster II (M17.1)	81	0.199554	0.34922	100	114	99	0.0200318	45	0.763185	1.01795	Up	0.341265	186	84	154	225	101	97	121	80	59	120	45	96
enriched in monocytes (I) (M4.15)	122	0.211509	0.368182	135	128.583	136	0.0196081	23	0.782111	0.796398	Up	0.332151	131	175	141	124	118	177	157	200	72	57	23	168
extracellular matrix, complement (M140)	225	0.180097	0.32378	135	201.75	218.5	0.0178897	102	0.692918	0.692918	Up	0.332121	128	134	260	282	258	253	102	123	226	313	211	131
TBA (M79)	144	0.257947	0.424323	155	153.167	157.5	0.0245547	59	0.883916	0.849907	Up	0.322068	154	173	140	107	176	194	155	215	160	59	139	166
TBA (M246)	163	0.229533	0.391276	145	183.667	169.5	0.0234265	44	0.779023	0.779023	Up	0.310696	195	141	176	325	164	173	156	44	166	206	314	144
cell adhesion (GO) (M117)	111	0.145215	0.277765	125	138.167	122	0.0129903	53	0.569262	0.652004	Up	0.30994	122	81	213	142	178	287	93	103	53	122	185	79
metabolism of steroids (M225)	241	0.199475	0.34922	185	207.818	229	0.0220031	60	0.680735	-0.680735	Down	0.304397	234	182	242	319		229	201	81	60	259	295	184
cell junction (GO) (M4.13)	176	0.135432	0.263652	230	164.25	179.5	0.0120539	21	0.537209	0.590708	Up	0.304396	121	176	228	155	186	228	147	196	147	183	21	183
Plasma cell surface signature (S3)	162	0.213666	0.369979	195	175.167	168.5	0.0198318	87	0.692825	-0.907898	Down	0.292798	133	195	124	139	127	237	162	175	211	87	321	191
TBA (M177.1)	105	0.299291	0.469243	115	142.5	119.5	0.0292036	103	0.873327	1.08531	Up	0.280858	146	111	132	111	103	275	110	105	126	129	249	113
T cell activation (II) (M7.3)	314	0.116454	0.232203	300	253.25	291	0.0102647	30	0.450506	-0.414579	Down	0.279589	249	298	301	98	299	284	284	324	302	272	30	298
ATF targets network (M41.4)	190	0.553189	0.755183	230	173.818	190	0.0774022	7	2.26606	-4.27804	Down	0.270449	228	194	78	239		140	260	316	170	7	90	190
enriched in NK cells (III) (M157)	132	0.195699	0.346156	150	152.583	144.5	0.0179848	90	0.579317	0.646224	Up	0.261217	129	147	169	149	192	131	134	90	140	179	229	142
enriched for cell migration (M122)	187	0.463505	0.660144	200	189.917	186.5	0.0550365	99	1.46964	-0.602573	Down	0.259414	200	190	266	274	130	112	183	170	292	99	191	172
Hox cluster V (M96)	135	0.189236	0.336533	45	146.583	148.5	0.0188901	42	0.544849	0.617646	Up	0.252203	172	44	76	260	139	130	99	158	236	242	161	42
CD4 T cell surface signature Th2-stimulated (S7)	326	0.269251	0.436466	325	253.083	305	0.0258018	108	0.714877	-0.707493	Down	0.251903	314	321	188	108	214	170	322	306	304	146	325	319
recruitment of neutrophils (M132)	211	0.299517	0.469243	190	206.25	208.5	0.0318442	93	0.781588	0.848461	Up	0.251355	142	186	289	277	266	216	167	93	216	234	201	188
TBA (M185)	97	0.0981262	0.203041	115	119.417	112	0.00856979	19	0.366689	-0.435424	Down	0.248487	165	25	125	188	113	96	75	111	98	160	258	19
axon guidance (M110)	116	0.249776	0.415032	140	158.917	131.5	0.0257874	72	0.64117	0.64117	Up	0.239654	136	117	233	267	169	123	107	72	127	276	175	105
TBA (M243)	152	0.102146	0.209367	155	173.167	161.5	0.00893879	97	0.356153	-0.429331	Down	0.236704	114	158	165	189	134	219	171	213	153	97	311	154
extracellular matrix (III) (M2.2)	195	0.304267	0.474427	305	182.917	199	0.032443	6	0.74523	0.565993	Up	0.236183	302	280	110	221	75	85	303	198	135	200	6	280
enriched in B cells (IV) (M47.3)	170	0.248273	0.414629	135	168	174	0.0235013	100	0.629946	0.708678	Up	0.235718	135	205	192	133	161	205	187	144	198	142	100	214
Hox cluster VI (M107)	94	0.274881	0.443313	90	121.5	110	0.0287972	64	0.639441	0.639441	Up	0.221091	151	70	109	265	133	111	85	89	86	123	172	64
enriched in G-protein coupled receptors (M130)	95	0.288794	0.456795	135	124.333	111.5	0.028	61	0.648815	0.728109	Up	0.21607	166	61	226	132	131	93	117	102	85	106	199	74
TBA (M177.0)	129	0.283077	0.452099	150	168.333	142	0.0273512	90	0.637939	0.738872	Up	0.21525	147	96	245	109	232	324	103	156	133	137	248	90
plasma membrane, cell junction (M162.0)	180	0.222637	0.381499	55	178	183	0.0226352	52	0.522546	0.604082	Up	0.214026	175	52	231	290	194	278	154	109	188	178	234	53
RIG-1 like receptor signaling (M68)	202	0.39362	0.588641	240	184.25	204.5	0.0444585	100	0.939083	-0.524247	Down	0.211521	222	239	143	246	117	102	214	195	269	100	125	239
intracellular transport (M147)	83	0.159781	0.29365	160	112	101.5	0.014403	28	0.393015	-0.392438	Down	0.204691	159	34	85	186	109	28	66	117	197	94	218	51
TBA (M205)	249	0.166696	0.301335	310	203.417	238.5	0.0150815	28	0.391865	0.455661	Up	0.199789	312	309	28	180	74	32	319	288	200	114	277	308
transcriptional targets of glucocorticoid receptor (M74)	130	0.337433	0.5212	80	137	142.5	0.0367298	76	0.704774	0.676278	Up	0.195195	160	90	151	248	76	163	112	169	93	168	134	80
small GTPase mediated signal transduction (M215)	70	0.163978	0.298059	90	103.833	88.5	0.0148142	30	0.36838	0.488935	Up	0.189527	139	39	90	184	87	51	101	113	81	44	287	30
TBA (M194)	155	0.235205	0.398878	175	168.167	164.5	0.0220978	121	0.470454	-0.574308	Down	0.183783	134	168	186	171	185	121	148	161	145	158	266	175
TBA (M211)	203	0.182153	0.325698	285	186	204.5	0.0166171	33	0.376271	-0.320814	Down	0.179405	281	266	33	181	111	35	263	185	224	108	283	262
TBA (M188)	131	0.402705	0.599502	110	168.583	144	0.045769	93	0.808714	0.978175	Up	0.175872	161	103	106	305	107	260	135	151	137	205	260	93
TBA (M41.1)	233	0.581326	0.783837	275	187.583	223.5	0.0760998	10	1.62977	0.305638	Up	0.168712	271	252	113	237	110	138	329	249	210	10	88	244
heme biosynthesis (II) (M222)	136	0.339438	0.521846	150	177.167	148.5	0.0369951	92	0.604575	-0.7371	Down	0.167126	173	148	149	317	168	92	127	92	300	135	292	133
G protein coupled receptors cluster (M155)	183	0.428558	0.6232	185	196.75	184	0.0495997	72	0.81402	1.05627	Up	0.163613	152	179	257	287	72	265	182	247	183	126	226	185
TBA (M104)	161	0.377873	0.570277	120	200	167.5	0.0422289	116	0.685006	0.769277	Up	0.16352	148	142	320	264	297	250	116	167	117	286	168	125
enriched in extracellular matrix & associated proteins (M202)	301	0.429989	0.6232	295	240.417	279.5	0.0498164	88	0.780672	0.790608	Up	0.15691	303	293	112	310	88	105	321	286	273	228	273	293
platelet activation and degranulation (M85)	244	0.537891	0.737359	260	228.417	232.5	0.0677719	129	1.19443	1.10522	Up	0.154678	235	260	196	253	209	129	230	314	327	184	145	259
myeloid cell cytokines, metallopeptidases and laminins (M78)	157	0.459517	0.65731	265	176.75	165	0.0544001	110	0.848511	0.856419	Up	0.151327	157	164	262	249	261	119	166	141	110	177	138	177
leukocyte migration (M88.0)	284	0.35906	0.544382	250	246.333	263.5	0.0363897	113	0.575196	0.683344	Up	0.148668	253	249	276	113	307	203	274	302	281	303	149	246
TBA (M184.1)	143	0.354511	0.539972	155	178.083	157	0.0390137	78	0.540643	0.667649	Up	0.141606	155	139	203	303	220	147	143	122	78	211	257	159
cytokines - recepters cluster (M115)	177	0.415065	0.61236	150	188.333	179.5	0.0475811	115	0.657435	0.657435	Up	0.137044	150	132	264	271	267	223	139	115	194	176	183	146
cell junction (M162.1)	222	0.478855	0.67294	255	201.167	217.5	0.0575268	66	0.808502	0.891414	Up	0.136116	261	167	200	291	136	116	253	253	312	66	235	124
TBA (M153)	248	0.21997	0.378902	330	217.917	237.5	0.0204891	54	0.324067	-0.288421	Down	0.133673	327	326	60	200	140	54	293	301	252	111	223	328
enriched for TF motif PAX3 (M179)	300	0.327579	0.508366	290	222.25	279	0.0354361	72	0.461113	0.323711	Up	0.132597	290	299	72	299	84	91	288	270	315	105	251	303
TBA (M174)	178	0.243962	0.411607	205	162	181.5	0.0230358	6	0.343779	-0.354492	Down	0.129707	205	124	6	201	86	65	189	233	284	174	245	132
Membrane, ER proteins (M134)	264	0.40521	0.600515	255	243.25	247	0.0423718	116	0.586249	0.59335	Up	0.127072	219	253	312	116	311	198	233	241	294	285	204	253
TBA (M141)	171	0.480671	0.67294	170	181.333	174	0.0531376	120	0.744044	0.841819	Up	0.125264	168	180	225	120	235	179	165	140	134	249	212	169
TBA (M249)	80	0.268307	0.436466	80	136.25	98.5	0.028	34	0.351016	0.481518	Up	0.123688	185	59	111	327	77	127	160	76	77	34	316	86
enriched in T cells (II) (M223)	322	0.383961	0.576818	295	284.5	298	0.0395664	114	0.524054	0.598314	Up	0.122558	291	314	286	114	310	329	307	260	303	287	293	320
CD4 T cell surface signature Th1-stimulated (S6)	182	0.571437	0.773673	185	186.167	183.5	0.0741368	96	1.04969	-0.966494	Down	0.114485	181	211	107	328	104	137	186	230	96	124	324	206
T cell signaling and costimulation (M44)	126	0.479765	0.67294	100	135.583	139.5	0.053	90	0.674049	-0.145618	Down	0.11348	178	97	173	147	96	204	163	147	132	90	94	106
TBA (M214)	262	0.246231	0.413317	285	204.583	245	0.0232805	64	0.300574	0.328017	Up	0.112876	306	285	68	196	64	67	291	289	206	113	286	284
TBA (M207)	270	0.286635	0.45557	280	237.25	250	0.030239	52	0.336288	0.428256	Up	0.112376	239	208	293	312	228	298	188	52	261	278	279	211
TBA (M72.2)	247	0.269309	0.436466	310	228.25	236	0.0258082	72	0.306247	0.306525	Up	0.107913	309	307	190	193	237	72	317	323	235	132	132	292
lysosome (M209)	228	0.441913	0.634888	205	222.583	221	0.0516407	153	0.431399	0.483399	Up	0.0833014	153	203	232	314	222	235	177	207	220	225	281	202
enriched in plasma membrane proteins (I) (M135.0)	302	0.62217	0.822064	315	242	280	0.0927444	114	0.926391	-1.08556	Down	0.0771499	315	311	114	280		159	286	208	308	162	205	314
enriched in plasma membrane proteins (II) (M135.1)	303	0.62217	0.822064	310	242.636	281	0.0927444	115	0.926391	-1.08556	Down	0.0771499	316	308	115	281		160	287	209	309	163	206	315
golgi membrane (II) (M237)	137	0.425618	0.622348	165	154	149	0.0451539	92	0.378625	-0.410581	Down	0.0763213	163	100	161	177	137	176	95	154	143	144	306	92
TBA (M166)	169	0.606649	0.811331	240	181.364	172	0.0890845	87	0.812858	0.812858	Up	0.0722354	198	151	240	292		157	172	87	111	204	238	145
TBA (M183)	193	0.58843	0.790178	120	189.5	193	0.0775361	99	0.693428	0.847345	Up	0.0694081	223	120	235	301	196	191	195	99	168	175	255	116
TBA (M137)	219	0.420479	0.617579	225	207.75	215	0.0444449	101	0.304727	-0.304026	Down	0.0624217	257	222	183	203	162	101	223	224	320	166	208	224
extracellular matrix, collagen (M210)	199	0.627047	0.825193	210	193.333	201	0.0789048	60	0.757775	0.968352	Up	0.0618837	206	196	102	128	166	263	224	259	247	60	282	187
TBA (M208)	179	0.490876	0.681427	205	194	182.5	0.0595243	100	0.37956	0.417234	Up	0.0618791	204	126	267	313	295	118	161	100	108	235	280	121
TBA (M229)	278	0.505595	0.695986	320	235.083	257	0.0570103	114	0.372341	0.349778	Up	0.0573566	319	313	136	174	193	114	282	232	306	131	298	323
TBA (M198)	165	0.570376	0.773673	165	177.417	170	0.0679825	96	0.512143	0.524643	Up	0.0558575	162	199	96	164	121	218	173	203	161	167	269	196
glycerophospholipid metabolism (M114.1)	196	0.633624	0.830528	200	200.917	199.5	0.0872393	104	0.702771	0.672094	Up	0.0554671	169	200	104	270	211	175	199	303	184	213	182	201
TBA (M192)	260	0.441264	0.634888	295	224	244.5	0.0473489	103	0.275405	-0.223859	Down	0.0531795	292	287	128	208	171	103	281	235	254	189	264	276
integrin mediated leukocyte migration (M39)	109	0.469479	0.66577	120	152.167	121.5	0.0514536	85	0.293214	0.331856	Up	0.0506993	171	112	101	176	199	107	118	125	213	302	85	117
T cell differentiation via ITK and PKC (M18)	200	0.61965	0.822064	235	190.25	201.5	0.0773962	48	0.579705	0.748974	Up	0.0482778	183	226	142	126	122	309	220	174	266	232	48	235
enriched for unknown TF motif CTCNANGTGNY (M62.1)	215	0.663686	0.866479	235	200.667	213	0.0943158	106	0.781025	0.734668	Up	0.047576	233	188	265	244	225	210	193	216	106	229	119	180
TBA (M72.1)	237	0.488394	0.680854	270	210.5	226.5	0.054319	110	0.288652	-0.287179	Down	0.0471617	270	244	184	209	198	110	262	271	288	112	131	247
TBA (M72.0)	243	0.497599	0.687858	305	225.167	232	0.0557489	113	0.291024	-0.30243	Down	0.0462833	305	295	159	213	170	113	298	320	251	143	130	305
cell adhesion, membrane (M133.0)	201	0.67734	0.880809	250	211.417	202	0.0977217	142	0.525282	-0.288899	Down	0.0283352	252	246	175	278	163	165	264	202	142	199	202	249
platelet activation (III) (M42)	218	0.680896	0.881674	200	203.333	215	0.0986303	91	0.502786	0.565122	Up	0.026912	212	223	197	240	200	166	218	242	176	256	91	219
TBA (M125)	188	0.721903	0.920143	200	197.667	187.5	0.109831	130	0.688416	0.689404	Up	0.0243519	196	174	152	276	158	178	181	130	319	217	194	197
Hox cluster I (M17.0)	209	0.711037	0.910238	190	206.667	206.5	0.106724	44	0.517526	0.517526	Up	0.0206877	179	189	268	224	280	248	164	157	234	304	44	189
TBA (source: B cells) (M152.0)	253	0.683364	0.881674	240	252.818	241	0.108634	123	0.346977	-0.0146026	Down	0.0185722	240	228	297	284		271	241	319	123	322	222	234
Memory B cell surface signature (S9)	324	0.754238	0.947116	330	268.917	300.5	0.119778	129	0.671281	0.503511	Up	0.0155022	329	329	258	329	234	222	308	293	129	140	327	329
cytoskeleton/actin (SRF transcription targets) (M145.1)	240	0.747401	0.942126	195	240	228.5	0.108333	134	0.541124	0.704448	Up	0.0137115	191	227	283	134	272	288	217	315	195	312	216	230
TBA (M128)	197	0.732098	0.926386	175	191.583	200	0.103952	112	0.395331	0.267971	Up	0.0128482	218	217	137	172	112	172	237	214	248	172	197	203
Hox cluster IV (M17.3)	210	0.757965	0.948177	145	186	208	0.121	47	0.445647	0.509642	Up	0.0100795	216	143	204	227	142	212	178	243	227	240	47	153
enriched in cell cycle (M167)	310	0.724368	0.920143	330	257.25	286.5	0.101825	98	0.278739	-0.158493	Down	0.00986005	328	328	305	197	286	169	306	287	219	98	239	325
enriched in NK cells (receptor activation) (M61.2)	172	0.767222	0.953307	145	181.667	175.5	0.114384	117	0.474116	0.514231	Up	0.0096361	182	172	251	145	195	306	179	145	144	194	117	150
T cell activation and signaling (M5.1)	246	0.767861	0.953307	250	209.833	234.5	0.114588	25	0.437026	-0.210315	Down	0.00888227	197	247	248	136	229	290	255	182	238	231	25	240
TBA (M32.7)	255	0.698151	0.897233	235	235.417	242.5	0.103174	73	0.15032	-0.158388	Down	0.00692836	266	235	288	234	246	171	247	281	314	239	73	231
integrins and cell adhesion (M84)	174	0.789275	0.976208	150	196.167	177	0.132	138	0.371738	0.449367	Up	0.00380458	227	149	174	252	197	294	180	152	138	298	144	149
TBA (M248)	231	0.804868	0.991766	230	234.917	222.5	0.138045	139	0.251641	-0.266293	Down	0.00088424	209	215	319	326	227	197	197	139	230	227	315	218
chromosome Y linked (M240)	327	0.999512	0.999999	305	284.75	305.5	0.5	172	0.942178	1.05548	Up	2.77211e-07	301	320	205	322	172	303	315	263	322	274	308	312
signal transduction, plasma membrane (M82)	309	0.981204	0.999999	325	274.583	286.5	0.303217	142	0.885172	-0.967652	Down	2.58263e-07	322	322	270	250	296	319	328	277	201	246	142	322
TBA (M99)	276	0.976752	0.999999	240	255.25	255	0.289622	163	0.810452	1.14239	Up	2.33428e-07	254	240	326	262	298	256	248	236	268	264	163	248
complement activation (II) (M112.1)	216	0.880178	0.999999	215	230.5	213.5	0.175424	179	0.80508	0.913585	Up	2.31643e-07	202	198	321	268	213	214	209	275	233	244	179	210
cell adhesion (lymphocyte homing) (M21)	254	0.933174	0.999999	280	231.667	241.5	0.218054	51	0.709865	-0.337515	Down	1.99996e-07	282	279	198	228	187	233	323	295	177	250	51	277
TBA (M193)	293	0.997528	0.999999	270	281.75	273	0.420556	248	0.68515	0.752264	Up	1.91781e-07	248	268	318	307	270	314	276	251	290	306	265	268
enriched for SMAD2/3 signaling (M97)	288	0.94064	0.999999	325	267.5	270.5	0.226431	162	0.626664	-0.593371	Down	1.72341e-07	325	325	199	261	239	239	302	280	246	305	162	327
erythrocyte differentiation (M173)	227	0.824162	0.999999	155	215.167	220	0.146165	126	0.606527	-0.701969	Down	1.65648e-07	210	163	263	295	279	230	153	126	192	275	244	152
lymphocyte generic cluster (M60)	198	0.902087	0.999999	175	211.833	201	0.176045	114	0.551238	0.551651	Up	1.47271e-07	238	191	308	146	292	276	198	204	171	233	114	171
TBA (M70.0)	271	0.945293	0.999999	255	236	251.5	0.21506	127	0.549966	0.6926	Up	1.46849e-07	251	243	252	148	264	232	268	307	231	252	127	257
TBA (M116)	217	0.889473	0.999999	215	231.667	213.5	0.181455	128	0.548696	0.737306	Up	1.46426e-07	215	201	322	272	265	257	212	128	209	307	184	208
cytoskeletal remodeling (enriched for SRF targets) (M34)	275	0.848482	0.999999	195	247	255	0.157642	76	0.543912	0.666125	Up	1.44836e-07	192	224	291	235	275	277	215	311	323	319	76	226
enriched in NK cells (KIR cluster) (M61.1)	263	0.889287	0.999999	240	234.5	245.5	0.18133	116	0.531152	0.423938	Up	1.40595e-07	267	264	237	243	188	325	238	127	278	248	116	283
T cell activation (IV) (M52)	297	0.894233	0.999999	295	248.083	277.5	0.170731	106	0.522272	0.594444	Up	1.37643e-07	295	297	278	144	269	292	277	217	286	216	106	300
TBA (M186)	256	0.996372	0.999999	240	250.917	242.5	0.4	210	0.506124	0.562865	Up	1.32276e-07	258	237	236	304	226	307	251	240	245	210	259	238
TBA (M201)	289	0.881189	0.999999	245	268	270.5	0.162654	143	0.495946	0.568408	Up	1.28893e-07	259	242	317	143	300	282	269	327	264	299	272	242
CD28 costimulation (M12)	236	0.941996	0.999999	225	225.5	226.5	0.228053	39	0.464785	0.638595	Up	1.18536e-07	246	230	290	223	277	317	221	176	174	290	39	223
interferon alpha response (I) (M158.0)	313	0.909973	0.999999	310	274	289	0.213973	212	0.463922	-0.627994	Down	1.18249e-07	308	296	241	289		231	325	312	212	279	230	291
TBA (M233)	272	0.959376	0.999999	280	260.667	253.5	0.252648	220	0.459772	0.352584	Up	1.1687e-07	277	232	238	321	224	251	232	256	295	280	302	220
Hox cluster III (M17.2)	230	0.825563	0.999999	220	223	221.5	0.146786	46	0.447494	0.486261	Up	1.12789e-07	217	185	234	226	282	201	175	279	313	326	46	192
Wnt signaling pathway (M206)	295	0.999063	0.999999	320	275	275.5	0.469494	201	0.44265	0.383065	Up	1.11179e-07	280	273	272	311	201	316	258	211	317	318	278	265
TBA (M26.2)	298	0.999898	0.999999	275	267.182	278	0.601	59	0.413019	0.413019	Up	1.0133e-07	273	270	298	231		308	278	329	298	324	59	271
TBA (M70.1)	226	0.897669	0.999999	250	222	219	0.187168	128	0.401624	0.394726	Up	9.75429e-08	237	192	147	247	217	221	211	246	318	296	128	204
cell cell adhesion (M133.1)	242	0.918673	0.999999	195	234.917	230	0.203968	142	0.396386	0.525376	Up	9.58021e-08	247	193	325	279	276	281	213	142	191	288	203	181
cell cycle, mitotic phase (M230)	306	0.887083	0.999999	285	267.5	283	0.166198	170	0.383445	0.351084	Up	9.15006e-08	313	310	256	170	281	209	297	285	250	222	299	318
T cell activation (III) (M7.4)	245	0.846197	0.999999	190	207.5	234	0.144447	31	0.380598	0.504955	Up	9.05542e-08	187	233	261	138	240	305	235	177	187	253	31	243
TBA (M197)	304	0.954459	0.999999	325	279.833	282.5	0.244843	179	0.369478	-0.337073	Down	8.68584e-08	293	272	296	308	244	322	259	322	179	323	268	272
transmembrane transport (SLC cluster) (M154.1)	261	0.977909	0.999999	245	258.545	245	0.317	216	0.351852	0.351852	Up	8.09997e-08	245	216	273	286		285	240	297	241	309	225	227
enriched for promoter motif NATCACGTGAY (putative SREBF1 targets) (M178)	281	0.978327	0.999999	225	263.583	261	0.294137	205	0.346242	0.401884	Up	7.91351e-08	224	241	323	298	301	280	225	205	272	315	250	229
amino acid metabolishm and transport (M154.0)	321	0.99969	0.999999	305	282.75	297.5	0.520191	224	0.344536	-0.33722	Down	7.8568e-08	318	304	271	285	241	313	314	227	301	294	224	301
regulation of transcription, transcription factors (M213)	311	0.99658	0.999999	290	274.083	287.5	0.376974	173	0.342841	0.373332	Up	7.80048e-08	265	290	304	173	294	273	296	317	244	258	285	290
TBA (M102)	328	0.999999	0.999999	330	292.667	308	0.721492	166	0.337495	-0.254706	Down	7.62278e-08	326	327	292	263	302	321	324	268	283	314	166	326
TBA (M236)	274	0.990242	0.999999	255	249.667	254	0.320099	168	0.33441	-0.376544	Down	7.52024e-08	231	254	284	168	268	283	227	183	228	311	305	254
TBA (M26.1)	317	0.999999	0.999999	305	274.167	294.5	0.713605	58	0.330515	0.413019	Up	7.39078e-08	287	303	327	230	278	320	305	274	277	329	58	302
TBA (M26.0)	323	0.999998	0.999999	325	276.917	298.5	0.697627	57	0.326526	0.408072	Up	7.2582e-08	285	289	324	229	303	311	310	269	325	327	57	294
enriched in hepatocyte nuclear factors (I) (M88.1)	319	0.993374	0.999999	320	281.583	296.5	0.366229	150	0.325304	0.372117	Up	7.21757e-08	320	301	295	254	285	269	304	298	287	317	150	299
enriched in hepatocyte nuclear factors (II) (M88.2)	279	0.998993	0.999999	245	259.5	257.5	0.466	151	0.304479	0.401324	Up	6.52541e-08	260	245	294	255	283	299	246	325	249	262	151	245
TBA (M120)	239	0.997736	0.999999	245	229.417	228	0.398024	179	0.301931	0.284877	Up	6.44071e-08	241	236	223	179	202	296	219	210	260	265	189	233
leukocyte activation and migration (M45)	285	0.999567	0.999999	295	251	265.5	0.475552	95	0.298748	-0.258383	Down	6.33492e-08	255	265	316	163	287	291	245	231	305	293	95	266
TBA (M180)	267	0.962651	0.999999	300	254.5	248.5	0.239633	182	0.289232	-0.208518	Down	6.01864e-08	299	300	191	182	238	245	275	294	240	241	252	297
TBA (M148)	251	0.830214	0.999999	190	243.75	240.5	0.137369	187	0.288985	0.270823	Up	6.01043e-08	300	284	189	187	221	196	301	276	218	260	219	274
TBA (M242)	252	0.953044	0.999999	240	240.833	240.5	0.22499	183	0.276547	0.317496	Up	5.59702e-08	242	250	285	183	274	238	239	218	202	197	310	252
enriched for ubiquitination (M138)	208	0.958898	0.999999	210	212.583	205.5	0.233542	178	0.262477	-0.26605	Down	5.12936e-08	208	202	224	190	242	244	203	178	256	195	209	200
inositol phosphate metabolism (M129)	232	0.938344	0.999999	210	236.75	223	0.207198	143	0.258961	0.314482	Up	5.01249e-08	279	281	219	210	143	227	300	296	204	209	198	275
phosphatidylinositol signaling system (M101)	277	0.957119	0.999999	315	259.833	256.5	0.23083	165	0.254908	-0.187295	Down	4.87779e-08	297	302	311	192	312	243	252	222	259	254	165	309
MAPK, RAS signaling (M100)	204	0.902505	0.999999	225	203.833	205	0.176339	164	0.247119	0.261648	Up	4.61889e-08	225	181	227	195	243	215	191	168	221	223	164	193
BCR signaling (M54)	283	0.974742	0.999999	305	244.75	263	0.264019	108	0.241482	0.311277	Up	4.43154e-08	269	209	313	178	304	302	257	225	282	291	108	199
KLF12 targets network (M32.3)	181	0.861928	0.999999	215	183.75	183.5	0.152105	69	0.23453	0.278114	Up	4.20046e-08	213	177	310	206	190	247	216	171	148	101	69	157
TBA (M203)	290	0.977245	0.999999	285	263.167	270.5	0.27039	199	0.227013	-0.181343	Down	3.95061e-08	284	267	281	199	284	254	243	238	291	282	274	261
regulation of localization (GO) (M63)	214	0.962387	0.999999	230	211.167	210.5	0.239186	120	0.222834	0.259761	Up	3.81171e-08	230	197	279	207	245	272	196	153	214	226	120	195
TBA (M161)	315	0.998283	0.999999	320	277.917	292.5	0.411756	191	0.218393	-0.22175	Down	3.66409e-08	317	306	253	191	230	279	316	262	329	308	233	311
CORO1A-DEF6 network (I) (M32.2)	307	0.933299	0.999999	295	255.5	283.5	0.201985	68	0.216505	0.197361	Up	3.60135e-08	304	292	309	212	313	224	295	239	285	243	68	282
TBA (M90)	312	0.990424	0.999999	330	272.455	288	0.371771	154	0.204261	-0.377097	Down	3.19439e-08	298	294	329	257		310	283	234	222	328	154	288
TBA (M136)	266	0.956655	0.999999	250	236.167	247.5	0.230141	164	0.193976	-0.206581	Down	2.85253e-08	250	258	164	214	165	242	256	313	270	245	207	250
platelet activation (I) (M32.0)	316	0.985186	0.999999	295	268.083	293	0.296028	66	0.182461	0.162157	Up	2.46981e-08	294	305	303	216	314	259	292	309	274	289	66	296
CORO1A-DEF6 network (II) (M32.4)	305	0.995204	0.999999	285	254.5	283	0.359177	70	0.178722	0.15628	Up	2.34554e-08	296	286	314	205	305	268	285	199	253	292	70	281
platelet activation (II) (M32.1)	286	0.994056	0.999999	270	251.5	266	0.347614	67	0.166783	0.16945	Up	1.94868e-08	263	275	302	218	248	267	265	258	316	270	67	269
cytoskeletal remodeling (M32.8)	296	0.999835	0.999999	275	263.167	276.5	0.515989	74	0.161746	-0.116054	Down	1.78128e-08	275	271	315	211	288	293	271	278	328	284	74	270
TBA (M241)	329	0.994401	0.999999	325	305.091	318	0.404602	194	0.160368	-0.0899932	Down	1.73549e-08	323	317	328	323		326	318	194	280	325	309	313
TBA (M32.6)	299	0.996662	0.999999	325	264.667	278.5	0.378241	72	0.153267	-0.128525	Down	1.49946e-08	321	323	249	215	247	274	327	283	324	224	72	317
TBA (M32.5)	294	0.986159	0.999999	315	250.25	274	0.3	71	0.143315	-0.0993601	Down	1.16868e-08	311	312	250	217	204	289	299	273	275	198	71	304
translation initiation factor 3 complex (M245)	318	0.995732	0.999999	315	279	294.5	0.365368	180	0.108154	0.0892234	Up	0	286	315	269	204	249	315	290	180	299	321	313	307

## Sheet: S-Re vs S-Ac
	Rank	p.value	p.adj	vote.rank	avg.rank	med.rank	min.pvalue	min.rank	avg.logfc	avg.logfc.dir	direction	significance	camera	roast	safe	gage	padog	plage	zscore	gsva	ssgsea	globaltest	ora	fry
cell cycle (I) (M4.1)	30	1.28451e-54	4.22604e-52	5	45.5833	43.5	1.07043e-55	1	2.06405	-2.06405	Down	100	1	78	82	1	26	90	28	21	45	42	69	64
cell cycle and transcription (M4.0)	18	3.11029e-32	5.11643e-30	15	48.3333	34.5	2.59191e-33	2	1.98838	-2.11501	Down	54.925	12	14	81	2	54	141	5	107	18	87	51	8
immune activation - generic cluster (M37.0)	127	4.56168e-19	5.00265e-17	155	126	145	3.8014e-20	3	2.45429	1.84197	Up	37.7286	72	154	113	3	264	151	127	174	144	146	17	147
PLK1 signaling events (M4.2)	20	2.8112e-17	2.31221e-15	5	34	35.5	2.34266e-18	3	2.06405	-2.06405	Down	28.489	3	45	34	4	41	78	15	15	28	47	61	37
platelet activation & blood coagulation (M199)	9	5.47836e-09	1.38645e-07	15	21.6667	18.5	4.5653e-10	4	3.14465	3.14465	Up	20.3381	23	48	13	10	12	20	17	4	29	14	36	34
mitotic cell division (M6)	21	1.47745e-14	9.72163e-13	40	41	37	1.23121e-15	5	1.59509	-1.59509	Down	18.0695	5	57	37	5	28	88	27	25	38	37	87	58
platelet activation - actin binding (M196)	13	2.88035e-09	1.05293e-07	40	43.5833	24.5	2.40029e-10	6	2.25706	2.21218	Up	14.852	27	39	6	7	11	14	22	28	37	19	277	36
mitotic cell cycle (M4.7)	25	4.16333e-09	1.24522e-07	45	37.3333	42	3.46945e-10	7	1.70617	-1.70617	Down	11.1098	7	42	43	9	42	73	25	40	22	43	56	46
cell adhesion (M51)	31	3.53301e-09	1.16236e-07	45	37.5833	43.5	2.94417e-10	2	1.62792	1.62792	Up	10.6462	44	43	2	8	13	8	30	71	81	44	59	48
cell cycle (III) (M103)	22	7.65225e-12	3.59656e-10	60	53.8333	40	6.37688e-13	4	1.13037	-1.18064	Down	10.0674	4	60	33	11	27	100	29	41	43	39	199	60
respiratory electron transport chain (mitochondrion) (M219)	2	5.48773e-14	3.00911e-12	5	36.75	3	4.57311e-15	1	0.901548	-0.901548	Down	9.7957	2	3	3	117	1	7	1	1	4	1	298	3
ATF targets network (M41.4)	63	0.00218169	0.0123755	75	102.182	77	0.000218384	1	5.35775	-5.35775	Down	9.63758	160	72	112	239		71	209	108	1	61	14	77
Monocyte surface signature (S4)	105	6.76341e-05	0.00063576	40	109.917	125	5.63635e-06	1	3.13445	2.66843	Up	9.4493	39	167	83	44	131	196	144	119	172	59	1	164
TBA (M41.1)	83	0.00309362	0.0161556	155	113.583	99	0.000281634	2	5.35775	-5.35775	Down	9.05268	152	52	177	237	128	249	162	61	2	70	16	57
cell division (stimulated CD4+ T cells) (M46)	46	7.35642e-07	1.34459e-05	35	64.0833	61	6.13035e-08	3	1.845	-2.03574	Down	8.47591	34	101	41	13	3	112	69	65	57	171	7	96
mitotic cell cycle in stimulated CD4 T cells (M4.5)	38	1.97315e-11	8.11457e-10	20	50.75	50	1.64429e-12	1	0.986749	0.986749	Up	8.45943	20	100	1	6	17	81	52	48	60	45	77	102
Resting dendritic cell surface signature (S10)	181	0.0116793	0.0503978	55	154.167	181	0.000978522	45	6.75185	-6.74054	Down	8.26219	128	202	114	45	219	168	194	227	243	51	52	207
mitotic cell cycle - DNA replication (M4.4)	24	5.31383e-09	1.38645e-07	90	53.5	42	4.42819e-10	6	1.22496	-1.22496	Down	7.92247	6	87	36	12	29	124	48	33	69	32	76	90
B cell surface signature (S2)	137	4.35629e-05	0.000421535	155	134.25	149	3.63032e-06	23	2.38629	2.38629	Up	7.59544	50	153	213	23	267	153	118	128	168	156	37	145
mitotic cell cycle in stimulated CD4 T cells (M4.9)	28	2.89822e-07	6.35675e-06	50	42.5833	42.5	2.41518e-08	9	1.34322	-1.34322	Down	6.58287	9	46	48	20	45	74	19	24	31	75	80	40
C-MYC transcriptional network (M4.12)	11	1.81857e-06	2.60134e-05	20	31.3333	23.5	1.51547e-07	8	1.51232	-1.51232	Down	6.53884	17	28	8	17	18	62	24	8	49	23	83	39
complement activation (I) (M112.0)	47	0.0014394	0.00845648	60	54.1667	61	0.000120029	1	3.32673	-3.32673	Down	6.50298	60	68	54	31	56	1	62	90	73	64	3	88
Ran mediated mitosis (M15)	15	1.79142e-06	2.60134e-05	25	34.4167	26	1.49285e-07	10	1.48688	-1.48688	Down	6.42881	16	38	10	22	21	65	21	12	30	36	100	42
enriched in membrane proteins (M124)	161	0.000263574	0.00197082	175	155.833	168	2.19672e-05	13	2.51267	2.51267	Up	6.41054	147	172	189	26	221	164	163	173	164	264	13	174
cell cycle (II) (M4.10)	19	4.11156e-06	5.41081e-05	20	40.8333	35	3.42631e-07	12	1.4383	-1.4383	Down	5.78735	19	36	50	16	47	82	12	14	34	67	81	32
enriched in myeloid cells and monocytes (M81)	50	6.11427e-06	7.7369e-05	40	64.3333	62	5.09524e-07	14	1.46352	1.46352	Up	5.67449	38	127	38	14	15	61	73	74	94	55	63	120
E2F transcription factor network (M8)	29	9.64326e-06	0.000113308	40	48.75	43	8.03608e-07	19	1.48027	-1.48027	Down	5.50815	22	55	51	19	46	97	36	29	39	40	92	59
plasma cells, immunoglobulins (M156.1)	16	0.00012926	0.00106316	20	75.9167	26	1.17516e-05	11	1.94829	-1.94829	Down	5.46313	32	20	72	288	84	18	11	18	17	88	245	18
cell division in stimulated CD4 T cells (M4.6)	39	4.00444e-06	5.41081e-05	45	59.75	50	3.33704e-07	15	1.35722	-1.35722	Down	5.46112	18	99	44	15	43	122	50	34	71	50	78	93
E2F1 targets (Q4) (M10.1)	34	6.95858e-07	1.34459e-05	45	53.5833	45.5	5.79882e-08	11	1.13491	-1.13491	Down	5.21375	11	64	42	29	33	116	39	42	52	49	95	71
putative targets of PAX3 (M89.0)	93	0.00251012	0.0137638	115	147	114	0.000209417	34	2.90561	2.90561	Up	5.10011	74	113	302	34	303	193	92	123	109	260	46	115
respiratory electron transport chain (mitochondrion) (M216)	1	6.41681e-08	1.50795e-06	5	54.5833	3	5.83346e-09	1	0.90253	-0.90253	Down	4.95496	8	1	15	315	2	6	3	2	3	2	296	2
complement and other receptors in DCs (M40)	188	0.00536233	0.0268175	160	183.917	186.5	0.000447963	2	3.32673	-3.32673	Down	4.93048	258	290	157	58	158	219	296	207	166	133	2	263
enriched in monocytes (surface) (M118.1)	91	0.0067603	0.0313259	60	101.667	113.5	0.000565111	4	3.35098	1.65621	Up	4.75317	91	144	58	64	57	150	136	139	195	24	4	158
suppression of MAPK signaling (M56)	123	0.0605416	0.179443	155	136.583	139	0.00519079	38	6.74054	-6.74054	Down	4.74254	131	147	127	62	101	155	151	159	311	80	38	177
cell movement, Adhesion & Platelet activation (M30)	45	2.06151e-05	0.000205526	50	63.0833	58	1.71794e-06	21	1.33286	1.40282	Up	4.63455	49	84	49	21	66	47	47	60	82	56	121	75
integrin cell surface interactions (I) (M1.0)	43	0.000154212	0.001208	60	53.8333	57.5	1.28519e-05	4	1.602	1.42927	Up	4.40832	69	59	4	25	30	15	56	116	115	21	71	65
chemokine cluster (I) (M27.0)	236	1.5708e-05	0.000178204	235	209	229	1.30901e-06	18	1.23586	1.41373	Up	4.36947	264	235	224	18	198	246	234	294	220	214	117	244
mismatch repair (I) (M22.0)	53	4.92731e-07	1.01318e-05	55	72.75	63	4.10609e-08	10	0.926948	-0.926948	Down	4.36583	10	114	40	53	67	137	59	51	80	46	110	106
enriched in monocytes (IV) (M118.0)	145	0.0174253	0.0669199	175	147	153	0.00146384	33	3.92206	-6.74054	Down	4.34392	52	174	268	69	268	197	141	125	165	100	33	172
cytoskeleton/actin (SRF transcription targets) (M145.0)	12	0.000856853	0.00563809	20	26.9167	24	7.14325e-05	16	1.933	1.933	Up	4.09949	42	26	18	38	19	23	23	36	16	18	39	25
enriched in monocytes (II) (M11.0)	184	0.00104926	0.00676877	190	165.833	184	8.74806e-05	43	1.93159	1.73512	Up	3.95192	43	196	182	115	265	240	189	155	186	152	64	203
E2F1 targets (Q3) (M10.0)	40	1.75073e-05	0.000191997	55	54	54	1.45895e-06	24	1.12537	-1.15786	Down	3.94447	24	74	39	24	44	80	37	54	55	69	94	54
Rho GTPase cycle (M4.14)	32	0.00010939	0.000922801	35	60.4167	45	9.94502e-06	11	1.36979	-1.36979	Down	3.92042	31	35	63	222	49	68	31	11	35	54	85	41
mitotic cell cycle in stimulated CD4 T cells (M4.11)	37	0.00015415	0.001208	35	53.5	49	1.28467e-05	23	1.35751	-1.35751	Down	3.73553	33	65	60	32	48	104	42	23	50	34	82	69
respiratory electron transport chain (mitochondrion) (M238)	4	7.92638e-07	1.37252e-05	10	45.0833	8.5	6.60532e-08	2	0.795264	-0.795264	Down	3.64674	13	2	7	144	7	12	4	6	10	16	315	5
cell division - E2F transcription network (M4.8)	41	1.97469e-05	0.000203023	100	64.25	55	1.64559e-06	26	1.03319	-1.08031	Down	3.59775	26	97	45	52	32	128	58	47	75	33	79	99
Plasma cell surface signature (S3)	67	0.00935599	0.0410416	55	94	79.5	0.000783029	44	2.60706	-2.60706	Down	3.40951	51	79	153	54	111	44	65	100	105	238	48	80
TBA (M188)	23	0.0217813	0.0778919	10	71.5	41	0.002	6	3.20562	3.20562	Up	3.35109	68	6	130	305	97	36	34	46	13	86	28	9
cytoskeleton/actin (SRF transcription targets) (M145.1)	7	0.000370599	0.00265059	20	19.75	16	3.08885e-05	10	1.35741	1.35741	Up	3.2984	37	16	16	28	16	10	10	26	12	10	40	16
TBA (M26.2)	33	0.0073072	0.0329325	25	68	45	0.000733134	13	2.33421	2.33421	Up	3.26312	98	51	79	231		24	45	13	25	28	116	38
respiratory electron transport chain (mitochondrion) (M231)	3	1.34458e-06	2.10651e-05	5	59.8333	7.5	1.22235e-07	4	0.716481	-0.716481	Down	3.15977	15	4	17	320	5	19	6	5	9	4	308	6
T cell differentiation (M14)	65	0.0221497	0.0783575	80	78	78.5	0.00186482	34	2.97021	2.97021	Up	3.09775	54	89	125	80	79	63	67	78	72	98	34	97
DC surface signature (S5)	288	0.00562826	0.027139	150	213.167	264	0.000470236	41	2.08446	2.08446	Up	3.07917	262	282	147	41	266	169	278	295	323	148	67	280
antiviral IFN signature (M75)	262	0.0874746	0.228406	70	202.25	245.5	0.00759926	15	5.06736	-3.37154	Down	3.06459	303	299	119	68	135	199	308	310	292	66	15	313
proteasome (M226)	5	8.965e-07	1.47474e-05	10	44.5833	9.5	7.47084e-08	1	0.661115	-0.661115	Down	3.01213	14	9	9	135	6	28	2	10	5	12	304	1
transcription elongation, RNA polymerase II (M234)	6	1.96314e-05	0.000203023	15	52.5	15.5	1.63597e-06	3	0.859544	-0.859544	Down	2.99308	25	13	14	161	36	17	8	3	21	8	311	13
glycerophospholipid metabolism (M114.1)	69	0.00577426	0.027139	10	82.5	80.5	0.000526316	8	1.94463	1.94463	Up	2.87261	84	94	70	270	10	102	97	77	59	30	8	89
TBA (M131)	51	0.00139646	0.00835337	65	60.25	62	0.000116446	30	1.46352	1.46352	Up	2.86819	63	62	62	30	68	60	46	50	76	95	43	68
enriched in neutrophils (I) (M37.1)	107	0.0011333	0.00717027	130	119.083	126.5	9.44904e-05	36	1.41357	1.41357	Up	2.85872	45	132	148	36	220	177	100	93	127	160	65	126
TLR8-BAFF network (M25)	217	0.0705891	0.201946	240	190.083	212.5	0.0060818	9	4.3484	-6.74054	Down	2.84906	239	262	257	103	182	208	217	203	307	11	9	283
signaling in T cells (I) (M35.0)	290	0.000430507	0.00301355	310	234.917	266	3.58827e-05	27	1.15575	1.21055	Up	2.74764	310	306	253	27	224	131	311	283	269	263	132	310
TBA (M114.0)	58	0.0068994	0.0315264	45	70.5	71	0.000576776	5	1.92952	1.78426	Up	2.73187	82	49	116	42	93	72	38	115	70	121	5	43
TBA (M243)	14	7.75738e-05	0.000708938	20	39.8333	25	6.46471e-06	5	0.912243	-0.912243	Down	2.7094	28	19	53	156	55	22	20	17	40	5	41	22
spliceosome (M250)	10	7.04041e-06	8.57887e-05	25	53.4167	22.5	5.86703e-07	3	0.692048	-0.692048	Down	2.65399	21	31	12	133	4	40	14	9	24	3	324	26
enriched in activated dendritic cells (II) (M165)	285	0.0773564	0.213868	305	233.25	259.5	0.0066869	62	4.16941	-4.16941	Down	2.63384	254	305	217	65	240	318	306	303	265	159	62	305
IL2, IL7, TCR network (M65)	59	0.0351376	0.114458	70	101.25	72.5	0.00324652	15	2.91407	2.91407	Up	2.58694	75	69	237	245	170	46	70	68	15	119	23	78
cytoskeletal remodeling (enriched for SRF targets) (M34)	8	0.00202113	0.0116658	15	38.3333	16.5	0.000183908	3	1.41046	1.41046	Up	2.57127	48	12	24	235	14	3	18	27	51	7	6	15
DNA repair (M76)	71	0.000107729	0.000922801	30	87.1667	81.5	8.97782e-06	30	0.868123	-0.910842	Down	2.48462	30	115	46	84	38	145	79	55	96	57	174	127
Activated (LPS) dendritic cell surface signature (S11)	199	0.0521287	0.15831	260	168.583	197.5	0.00445144	20	3.12693	-4.16941	Down	2.36054	217	249	84	60	145	178	223	255	257	79	20	256
adhesion and migration, chemotaxis (M91)	44	0.00562006	0.027139	65	75.1667	57.5	0.000469549	6	1.48242	1.95905	Up	2.18984	153	63	22	40	23	11	123	158	6	62	188	53
TBA (M41.0)	279	0.00577426	0.027139	320	191.083	254.5	0.000526316	9	1.45151	-0.756272	Down	2.14417	317	312	31	236	9	77	277	320	273	13	138	290
signal transduction, plasma membrane (M82)	128	0.0176089	0.0669199	155	131.417	145	0.00161377	7	1.85184	-2.04546	Down	2.05102	158	148	142	250	91	120	139	153	7	38	178	153
enriched in DNA interacting proteins (M182)	49	0.000666129	0.00456576	60	82.6667	61.5	5.55277e-05	40	0.92674	-1.0096	Down	2.0455	40	70	56	89	50	119	51	43	65	58	266	85
integrin cell surface interactions (II) (M1.1)	100	0.0232307	0.0813076	205	124.25	121.5	0.00213452	11	1.93059	-2.41357	Down	1.98426	246	204	76	220	39	13	204	167	11	20	72	219
mismatch repair (II) (M22.1)	74	0.000726392	0.0048772	55	83.6667	83	6.05528e-05	41	0.841106	-0.841106	Down	1.83376	41	110	52	102	69	133	64	59	97	52	111	114
T cell signaling and costimulation (M44)	76	0.0839463	0.225512	110	84.9167	92	0.00728007	23	2.97021	2.97021	Up	1.81181	127	47	97	118	80	87	109	140	23	106	30	55
collagen, TGFB family et al (M77)	57	0.0176099	0.0669199	60	84.8333	69.5	0.00147947	49	1.62792	1.62792	Up	1.80302	76	56	85	49	72	98	54	103	248	53	57	67
transmembrane transport (SLC cluster) (M154.1)	26	0.00301965	0.0161556	40	85.3636	42	0.000302376	7	1.02095	1.02095	Up	1.72504	112	37	32	286		38	60	7	42	35	243	47
myeloid cell enriched receptors and transporters (M4.3)	133	0.0414967	0.131273	150	135.5	148	0.00352562	55	2.05667	2.05667	Up	1.71034	55	171	149	107	95	205	170	147	139	166	60	162
purine nucleotide biosynthesis (M212)	52	0.000245324	0.00187701	35	79.6667	62.5	2.0446e-05	11	0.660569	-0.660569	Down	1.69849	35	76	11	138	35	106	49	16	85	29	292	84
chaperonin mediated protein folding (I) (M204.0)	36	9.41913e-05	0.000837539	30	78.25	47.5	7.84962e-06	5	0.580758	-0.603459	Down	1.68522	29	58	5	154	37	103	44	45	103	27	284	50
cell division (M37.3)	56	0.00133411	0.00812819	50	70	69	0.000111244	8	0.84352	-0.84352	Down	1.66256	47	93	19	110	8	118	53	32	64	74	135	87
transcription regulation in cell development (M49)	134	0.00247367	0.0137638	35	178.5	148	0.000206373	33	0.931111	0.735476	Up	1.63435	311	322	35	33	34	147	280	323	86	116	149	306
Memory B cell surface signature (S9)	163	0.0261036	0.0900977	225	154.083	168.5	0.00240169	4	1.62792	1.62792	Up	1.60474	205	206	132	329	114	4	225	230	61	91	29	223
CD1 and other DC receptors (M50)	77	0.31599	0.559457	25	90.9167	92	0.0339365	22	6.74054	-6.74054	Down	1.60337	97	108	28	241	25	76	87	99	161	22	24	123
extracellular matrix (II) (M2.1)	116	0.00306805	0.0161556	65	133.583	130.5	0.000256031	35	0.946037	1.03578	Up	1.59846	62	130	184	35	239	175	95	120	151	207	74	131
leukocyte migration (M88.0)	90	0.00537981	0.0268175	150	120.583	113.5	0.000449426	21	1.07202	1.56706	Up	1.58882	148	102	150	39	110	21	114	211	156	99	184	113
activated dendritic cells (M67)	99	0.0849953	0.225512	95	108.917	120	0.00737485	10	2.50955	-2.50955	Down	1.53081	95	141	126	106	88	148	153	124	116	68	10	132
translation initiation (M227)	17	0.000276021	0.00201802	25	68	33.5	2.30047e-05	13	0.600723	-0.600723	Down	1.52679	36	25	20	143	51	91	13	30	48	31	305	23
TBA (M26.1)	79	0.0404777	0.129293	115	101.75	94.5	0.00374929	35	1.75888	1.75888	Up	1.47364	111	88	174	230	116	52	68	35	66	65	115	101
TBA (M176)	284	0.108308	0.269286	260	206.182	259	0.011398	25	2.49472	-2.62379	Down	1.34051	272	261	80	297		25	260	195	267	101	259	251
growth factor induced, enriched in nuclear receptor subfamily 4 (M94)	186	0.14607	0.329753	250	195.333	185	0.0130727	31	2.90561	2.90561	Up	1.32023	155	190	323	75	286	250	180	157	250	267	31	180
extracellular matrix (I) (M2.0)	42	0.0167787	0.0669199	25	60.4167	56.5	0.00140909	21	1.18293	1.19899	Up	1.31016	67	22	55	48	58	54	32	82	110	103	73	21
myeloid, dendritic cell activation via NFkB (II) (M43.1)	166	0.150157	0.333796	80	147.083	171	0.0134672	45	2.91407	2.91407	Up	1.30953	189	180	91	77	77	207	195	212	162	145	45	185
TBA (M93)	54	0.012391	0.0516032	10	95.3333	64	0.00113285	4	1.07519	1.3218	Up	1.30529	57	7	71	259	138	37	9	39	79	254	190	4
AP-1 transcription factor network (M20)	253	0.00473233	0.0243271	240	231.917	239.5	0.000395218	37	0.843251	0.763032	Up	1.28343	211	251	313	37	311	239	229	237	325	282	108	240
TBA (M105)	167	0.176126	0.378728	175	151.667	171	0.0160151	54	3.20562	3.20562	Up	1.27475	120	177	188	79	197	185	172	154	175	149	54	170
regulation of signal transduction (M3)	114	0.106718	0.269286	75	128.25	129	0.00936035	22	2.3511	2.3511	Up	1.26334	71	166	115	73	132	221	140	126	192	124	22	157
cytokines - recepters cluster (M115)	247	0.0275283	0.0933691	325	203.333	235	0.00253445	5	1.26573	-1.40108	Down	1.22921	325	318	105	271	78	5	325	261	122	102	209	319
enriched in neutrophils (II) (M163)	68	0.0728385	0.20603	70	93.5	80	0.00628248	12	1.8385	1.8385	Up	1.18951	66	83	124	122	146	180	74	97	68	77	12	73
myeloid, dendritic cell activation via NFkB (I) (M43.0)	295	0.0192935	0.0708703	330	229.667	268	0.00162219	50	1.08013	-1.06823	Down	1.17094	327	320	89	50	134	317	310	282	254	204	141	328
cell development (M175)	118	0.198245	0.420792	150	132	133.5	0.0198862	18	3.29711	3.29711	Up	1.1689	169	91	173	296	150	42	149	118	279	48	18	51
TBA (M141)	180	0.0340014	0.113471	235	148.167	179.5	0.00287859	35	1.29779	1.65609	Up	1.15671	190	183	67	55	112	35	192	232	199	104	233	176
TBA (M244)	73	0.0119484	0.0503978	15	110.333	82.5	0.00109216	11	0.940773	0.940773	Up	1.15122	118	11	77	324	149	34	43	19	88	131	319	11
metabolism of steroids (M225)	81	0.0262899	0.0900977	150	128.636	96	0.00266062	14	1.14486	-1.14486	Down	1.12855	149	85	110	319		66	96	31	14	163	303	79
TBA (M220)	80	0.017123	0.0669199	135	130	96	0.00172564	17	1.01531	1.01531	Up	1.12452	134	17	180	316		96	88	22	93	155	299	30
enriched for SMAD2/3 signaling (M97)	135	0.0183928	0.0687639	15	128.667	148.5	0.00168622	8	1.01783	-1.04552	Down	1.11598	170	15	136	261	161	179	89	132	8	185	194	14
NK cell surface signature (S1)	97	0.00776297	0.0345138	105	146	118	0.000649228	39	0.794401	0.927691	Up	1.09528	101	103	117	43	176	39	98	217	208	205	326	119
chaperonin mediated protein folding (II) (M204.1)	27	0.00130193	0.00808181	35	77.1667	42	0.000108559	21	0.533371	-0.533371	Down	1.05252	46	32	21	159	70	108	26	38	83	25	285	33
cell cycle and growth arrest (M31)	230	0.0341447	0.113471	230	203.417	224.5	0.00289091	56	1.14199	1.20648	Up	1.01785	198	227	169	56	229	248	245	292	206	225	122	224
TBA (M41.2)	122	0.0133797	0.0543446	30	136.091	139	0.00134609	20	0.806662	-0.806662	Down	0.962196	163	29	212	238		297	94	20	26	252	139	27
T & B cell development, activation (M62.0)	174	0.019387	0.0708703	185	156.333	177	0.00163012	51	0.879973	0.955251	Up	0.953952	185	86	185	51	222	215	112	171	235	183	159	72
extracellular matrix, collagen (M210)	89	0.247119	0.477587	85	126.25	111	0.0233765	27	3.14562	-3.14562	Down	0.952083	186	159	27	83	85	324	137	191	53	60	32	178
chemokines and inflammatory molecules in myeloid cells (M86.0)	237	0.0126796	0.0521447	230	218.667	229	0.00106282	47	0.786091	1.02807	Up	0.950963	193	230	250	47	261	231	228	289	187	304	182	222
enriched in B cells (I) (M47.0)	254	0.0118753	0.0503978	250	207	239.5	0.000995034	46	0.763982	0.909718	Up	0.934879	124	248	245	46	243	236	220	250	223	258	143	248
double positive thymocytes (M126)	64	0.0849953	0.225512	80	88.0833	77.5	0.00737485	11	1.52993	1.52993	Up	0.933246	80	24	66	108	89	314	61	75	104	96	11	29
G protein mediated calcium signaling (M159)	35	0.0490889	0.150937	60	68.5	46	0.00418577	6	1.14246	1.40178	Up	0.884763	59	33	101	74	20	134	35	57	27	6	248	28
TBA (M108)	173	0.276545	0.519905	210	141.583	176	0.029	19	3.29711	3.29711	Up	0.883291	207	40	207	266	201	69	173	221	179	72	19	45
enriched in dendritic cells (M168)	152	0.500776	0.738813	210	142.75	161	0.0562478	17	6.76317	6.76317	Up	0.838489	143	214	59	95	96	245	207	179	210	17	50	198
cell activation (IL15, IL23, TNF) (M24)	286	0.083522	0.225512	270	195.667	261.5	0.00724175	64	1.31557	-1.43545	Down	0.802489	269	294	64	66	74	302	268	278	255	73	113	292
TBA (M177.0)	61	0.0176961	0.0669199	10	92.6667	73.5	0.00148678	7	0.714257	0.823278	Up	0.791084	53	8	118	61	94	105	7	86	58	255	260	7
TBA (M99)	195	0.140565	0.325676	195	184	195	0.0136766	30	1.68423	1.9862	Up	0.773847	235	193	78	262	126	30	199	220	300	175	195	195
golgi membrane (I) (M113)	95	0.168481	0.367089	85	122.333	115	0.016633	26	1.77661	1.77661	Up	0.729198	81	123	131	269	199	154	99	63	134	82	26	107
TBA (M70.1)	55	0.0217813	0.0778919	5	103.833	65.5	0.002	2	0.659364	0.700962	Up	0.689286	79	5	166	247	205	2	16	52	41	256	167	10
TBA (M193)	70	0.10886	0.269286	95	100.167	80.5	0.0104229	22	1.2823	1.38493	Up	0.689028	83	96	26	307	22	95	78	53	32	41	275	94
enriched in B cells (II) (M47.1)	303	0.0349861	0.114458	300	246.083	275	0.00296333	57	0.755082	0.766215	Up	0.670319	290	308	216	57	223	260	300	299	299	253	144	304
enriched in T cells (I) (M7.0)	276	0.0384255	0.123941	280	224.083	253	0.00325994	59	0.764006	-0.662408	Down	0.653335	278	321	183	59	133	228	303	288	308	186	88	314
TBA (M104)	62	0.116514	0.281861	95	91.9167	75.5	0.0111986	24	1.19792	1.56606	Up	0.621294	92	67	106	264	24	84	57	87	33	26	200	63
plasma cells & B cells, immunoglobulins (M156.0)	259	0.073269	0.20603	295	226.75	244	0.00632093	63	0.913955	-0.945492	Down	0.591327	247	293	187	63	244	255	290	197	232	174	244	295
TBA (M177.1)	48	0.0649737	0.19086	70	72.5	61.5	0.00558274	20	0.857436	1.00011	Up	0.581618	64	23	69	81	59	49	33	67	36	108	261	20
T cell surface signature (S0)	193	0.0870156	0.228406	165	183.167	191	0.00755767	47	0.954863	-0.808978	Down	0.577474	162	252	47	67	177	138	237	215	205	111	325	262
enriched in hepatocyte nuclear factors (I) (M88.1)	169	0.0655699	0.190907	255	156.167	171.5	0.00614635	20	0.85133	-0.479093	Down	0.57739	255	194	146	254	125	29	203	172	20	120	185	171
nucleotide metabolism (M181)	101	0.0524493	0.15831	65	136.667	121.5	0.00488574	61	0.72286	-0.795783	Down	0.54569	61	140	96	300	87	163	115	76	128	63	265	146
transmembrane transport (II) (M191)	194	0.405514	0.670407	300	187.833	193	0.0424125	47	3.29711	3.29711	Up	0.539973	328	297	92	136	118	79	250	256	298	71	47	282
signaling in T cells (II) (M35.1)	210	0.108836	0.269286	205	199.833	206.5	0.00955626	70	0.995097	-0.933957	Down	0.534703	210	203	278	70	270	85	201	254	253	245	133	196
B cell development/activation (M58)	104	0.228728	0.461667	120	138.667	124.5	0.0214104	35	1.62792	1.62792	Up	0.515328	90	120	195	119	225	213	108	64	185	181	35	129
enriched for cell migration (M122)	165	0.207877	0.435614	170	162.5	169.5	0.0209625	45	1.49606	1.41624	Up	0.509178	222	170	141	274	86	45	216	252	47	113	215	169
TBA (M136)	78	0.0811545	0.222499	85	116.833	92	0.0070283	16	0.771501	-0.771501	Down	0.474861	96	81	88	209	63	16	77	110	214	137	228	83
extracellular matrix (III) (M2.2)	94	0.115003	0.280266	145	111.5	114.5	0.011045	19	0.902581	1.10711	Up	0.470217	164	27	145	221	104	125	82	91	143	142	75	19
immuregulation - monocytes, T and B cells (M57)	183	0.126479	0.303734	180	184.667	183.5	0.0112053	72	0.958313	0.980028	Up	0.46769	197	176	233	72	207	129	177	190	303	211	154	167
TBA (M125)	96	0.0749491	0.208968	110	136.25	116	0.00705738	44	0.701972	0.701972	Up	0.450104	109	66	205	276	153	123	71	44	98	191	217	82
TBA (M80)	147	0.146334	0.329753	160	136.417	157.5	0.0130981	71	0.979151	1.04668	Up	0.444899	157	169	87	76	71	158	164	187	131	81	177	179
chemokine cluster (II) (M27.1)	296	0.113354	0.278309	285	236.083	268.5	0.00997566	71	0.813806	0.880281	Up	0.426304	284	280	276	71	246	222	275	284	231	262	118	284
leukocyte differentiation (M160)	84	0.12861	0.306614	75	121.333	105	0.0114066	44	0.858696	0.858696	Up	0.415755	73	50	123	101	99	165	66	109	154	223	249	44
enriched in plasma membrane proteins (I) (M135.0)	320	0.215327	0.442767	320	256	298	0.0239572	50	1.24457	-1.16153	Down	0.415282	318	303	178	280		50	298	304	320	241	226	298
enriched in plasma membrane proteins (II) (M135.1)	321	0.215327	0.442767	305	256.727	299	0.0239572	51	1.24457	-1.16153	Down	0.415282	319	301	179	281		51	299	305	321	242	227	299
proinflammatory cytokines and chemokines (M29)	102	0.227883	0.461667	90	150.583	122	0.0232366	73	1.27493	1.27493	Up	0.403585	86	92	241	233	216	166	86	73	124	289	120	81
TBA (M249)	66	0.0529975	0.158511	120	105.167	79.5	0.00493809	9	0.528677	0.718804	Up	0.398826	116	10	109	327	120	9	76	58	19	83	323	12
enriched for TF motif TTCNRGNNNNTTC (M172)	121	0.479277	0.723312	120	140.083	138.5	0.0575963	21	2.90561	2.90561	Up	0.385466	119	77	206	294	147	130	84	161	173	199	21	70
TBA (M201)	85	0.174738	0.378216	105	126.917	105	0.0158772	43	0.965455	1.10862	Up	0.384456	191	105	93	78	196	43	120	178	44	89	281	105
RA, WNT, CSF receptors network (monocyte) (M23)	111	0.0978801	0.251583	185	139.75	127.5	0.00854725	70	0.671434	0.733465	Up	0.379487	70	125	194	120	183	184	113	131	84	231	112	130
cell adhesion (lymphocyte homing) (M21)	88	0.201828	0.425651	85	134.333	109.5	0.0202852	46	1.0778	1.31038	Up	0.377037	130	82	260	228	230	110	93	83	46	143	109	98
putative targets of PAX3 (M89.1)	154	0.494543	0.732904	135	157.5	161.5	0.0601421	25	2.90561	2.90561	Up	0.36979	114	131	204	256	178	192	132	145	193	202	25	118
blood coagulation (M11.1)	106	0.0670471	0.193496	165	139.5	126.5	0.00576669	65	0.544133	0.544133	Up	0.366041	65	164	247	128	98	204	125	98	125	161	96	163
TBA (M70.0)	60	0.156855	0.344036	35	95.6667	73.5	0.0141174	34	0.821116	1.04281	Up	0.358833	78	34	156	96	241	57	40	69	54	122	166	35
small GTPase mediated signal transduction (M215)	72	0.134866	0.316935	105	98	82.5	0.012	18	0.755608	0.755608	Up	0.355597	105	18	57	177	76	33	72	102	89	128	295	24
TBA (M166)	192	0.0917277	0.237625	215	191.818	191	0.00957497	49	0.561861	-0.0463731	Down	0.330691	214	165	244	292		189	191	49	63	296	253	154
Hox cluster II (M17.1)	239	0.231973	0.463959	295	200.25	229.5	0.0237081	48	1.00824	0.697999	Up	0.317118	295	264	175	225	127	48	297	234	142	240	103	253
CCR1, 7 and cell signaling (M59)	139	0.195056	0.416711	155	151.083	150.5	0.0195324	62	0.872072	1.08032	Up	0.312651	102	145	202	242	169	171	134	62	130	150	155	151
nuclear pore complex (M106.0)	108	0.0469479	0.145716	60	125	126.5	0.00399912	58	0.391975	-0.437961	Down	0.309212	58	138	61	172	123	176	106	84	117	130	201	134
regulation of antigen presentation and immune response (M5.0)	144	0.259351	0.493217	155	171.583	153	0.0247087	68	1.04517	1.04517	Up	0.302556	89	119	296	151	301	256	83	156	155	273	68	112
TBA (M26.0)	92	0.278786	0.521139	115	133.583	114	0.0292738	58	1.09632	1.3897	Up	0.292639	136	104	239	229	202	58	91	114	91	115	114	110
proinflammatory dendritic cell, myeloid cell response (M86.1)	206	0.234532	0.464826	185	208.5	203	0.0220261	82	0.920872	-0.634073	Down	0.288935	219	223	193	82	233	190	175	184	310	297	183	213
platelet activation and degranulation (M85)	265	0.4312	0.688664	290	190.667	247	0.05	15	1.80758	1.31684	Up	0.276139	287	292	25	253	31	111	285	241	286	15	181	281
interferon alpha response (I) (M158.0)	266	0.237156	0.467212	240	216.636	247	0.0267071	56	0.880712	-1.22987	Down	0.274487	273	237	111	289		56	307	264	114	248	247	237
enriched in G-protein coupled receptors (M130)	252	0.213443	0.442767	330	221	239	0.0198087	41	0.796648	-0.678674	Down	0.265822	301	277	129	92	179	41	327	290	328	210	221	257
translation initiation factor 3 complex (M245)	75	0.0441455	0.138323	80	110.25	86	0.0037554	23	0.324079	-0.324079	Down	0.262563	56	122	23	190	73	92	80	37	141	78	320	111
CD28 costimulation (M12)	87	0.284699	0.52541	80	149.583	106.5	0.03	41	0.986749	0.986749	Up	0.260092	115	41	201	223	251	329	81	80	78	249	98	49
CD4 T cell surface signature Th1-stimulated (S6)	119	0.34497	0.59766	330	162.083	134.5	0.037731	87	1.17904	-1.20851	Down	0.24856	99	136	171	328	148	94	117	112	87	193	327	133
enriched for TF motif PAX3 (M179)	120	0.142957	0.326616	145	145.417	137	0.0139264	32	0.541268	0.567311	Up	0.248056	183	142	103	299	90	32	126	143	132	90	263	142
B cell development (M9)	86	0.283943	0.52541	95	134.167	106	0.0274492	72	0.938522	1.16374	Up	0.24738	93	126	287	91	106	226	101	72	106	187	93	122
CD4 T cell surface signature Th2-stimulated (S7)	131	0.290116	0.530267	135	155.583	146	0.0281506	86	0.939439	1.17244	Up	0.244081	135	158	94	86	152	107	148	117	225	144	328	173
enriched in naive and memory B cells (M83)	143	0.240058	0.467474	155	159.167	152.5	0.0246469	88	0.783696	0.872794	Up	0.244071	88	152	168	251	141	167	130	94	153	239	179	148
cell junction (M162.1)	249	0.240131	0.467474	315	212.333	238	0.0246554	53	0.770496	0.893506	Up	0.23996	233	107	264	291	209	53	167	243	315	314	252	100
TLR and inflammatory signaling (M16)	200	0.14746	0.330029	210	188.417	198	0.0132066	77	0.516494	0.612081	Up	0.234504	77	210	269	140	273	252	188	133	188	222	101	208
T cell activation (I) (M7.1)	264	0.71757	0.83127	320	235.417	246.5	0.1	66	2.97021	2.97021	Up	0.224807	315	317	214	111	200	217	329	307	276	157	66	316
TBA (M229)	155	0.138001	0.322003	185	164.75	161.5	0.0122989	26	0.46003	-0.525212	Down	0.213506	184	163	100	160	103	26	174	223	148	246	306	144
TBA (M184.0)	82	0.292769	0.531818	95	131	97	0.031	44	0.803532	0.914455	Up	0.207809	100	44	170	302	92	132	63	79	176	94	268	52
chemokines and receptors (M38)	260	0.285861	0.52541	265	231.167	244.5	0.0276666	85	0.784369	0.608893	Up	0.206748	265	215	285	85	253	200	233	259	317	290	136	236
T cell differentiation (Th2) (M19)	234	0.353784	0.603083	275	208.333	228.5	0.0357312	88	0.986749	0.986749	Up	0.204371	221	275	151	88	137	273	270	236	304	165	107	273
enriched in activated dendritic cells/monocytes (M64)	148	0.294197	0.531818	95	169.583	158	0.0286175	94	0.73183	0.834975	Up	0.189266	94	161	252	94	228	209	145	146	119	270	162	155
TBA (M208)	138	0.134144	0.316935	140	159.167	149.5	0.0130089	30	0.400539	0.426544	Up	0.188498	137	30	140	313	247	238	41	56	159	229	289	31
TBA (M184.1)	115	0.226629	0.461667	130	150	129	0.0230925	66	0.593993	0.593993	Up	0.188032	129	117	143	303	121	136	116	66	129	147	269	124
cell adhesion, membrane (M133.0)	275	0.251313	0.480708	280	227.833	251.5	0.025969	55	0.614302	-0.425055	Down	0.184292	259	244	324	278	284	55	272	277	100	192	223	226
heme biosynthesis (I) (M171)	261	0.321184	0.565077	260	214.75	244.5	0.0346056	62	0.761628	0.717535	Up	0.17805	260	205	104	293	100	160	301	298	62	305	256	233
antigen presentation (lipids and proteins) (M28)	98	0.428771	0.688664	110	125	120	0.049632	53	1.15087	1.27235	Up	0.175815	106	111	134	232	53	159	121	135	146	76	119	108
receptors, cell migration (M109)	113	0.306554	0.548133	195	136.167	128.5	0.0300462	53	0.708798	0.865386	Up	0.174537	144	53	191	112	213	113	105	192	56	177	204	74
axon guidance (M110)	103	0.261576	0.49459	115	149.833	122.5	0.0271905	70	0.600407	0.718495	Up	0.173123	125	112	262	267	171	140	110	70	120	112	205	104
TBA (M183)	215	0.345153	0.59766	280	201.5	211.5	0.0377555	70	0.817606	0.91657	Up	0.172364	277	213	108	301	124	70	265	296	169	118	267	210
G protein coupled receptors cluster (M155)	213	0.686189	0.83127	210	197.917	209	0.1	27	2.20883	2.20883	Up	0.16718	209	209	200	287	136	309	252	209	237	109	27	191
erythrocyte differentiation (M173)	240	0.336301	0.588527	275	203.083	229.5	0.0365802	61	0.744557	0.810938	Up	0.16166	271	218	74	295	61	67	222	253	288	237	257	194
TBA (M174)	150	0.142009	0.326616	180	150.75	159	0.0126824	27	0.346379	-0.365342	Down	0.158741	138	73	120	180	180	27	104	198	258	217	258	56
TBA (M151)	216	0.352553	0.603083	270	184.083	212	0.0387491	30	0.743032	-0.484338	Down	0.153893	268	207	30	283	60	149	292	313	67	84	239	217
TBA (M185)	130	0.104994	0.267774	125	142.75	146	0.0092011	17	0.275659	-0.298521	Down	0.148758	122	21	225	198	211	170	55	122	118	184	270	17
enriched in B cells (III) (M47.2)	294	0.316289	0.559457	270	242.083	267	0.0311882	87	0.613324	0.582568	Up	0.145891	245	288	270	87	231	268	283	266	262	275	145	285
TBA (M192)	298	0.152412	0.336534	330	240.75	270	0.0136855	31	0.316685	-0.310758	Down	0.141253	304	316	155	191	212	31	309	326	266	176	274	329
TBA (M102)	176	0.376989	0.632803	200	165.333	178.5	0.0421053	81	0.733636	-0.524537	Down	0.137493	171	198	135	263	113	191	186	81	163	93	198	192
complement activation (II) (M112.1)	189	0.467276	0.714701	210	161.917	188.5	0.0556423	40	0.978323	0.979185	Up	0.134586	208	188	75	268	40	101	218	129	189	126	208	193
enriched in extracellular matrix & associated proteins (M202)	179	0.544202	0.778854	90	167.417	179	0.0689365	9	1.30926	1.84264	Up	0.134019	199	90	176	310	52	308	182	219	90	9	282	92
mitochondrial cluster (M235)	157	0.232685	0.463959	185	158	163	0.0218297	75	0.421706	-0.425756	Down	0.132638	85	185	86	170	75	194	169	150	157	129	312	184
type I interferon response (M127)	149	0.248229	0.477587	150	160.75	158.5	0.0234965	81	0.419616	-0.420216	Down	0.127005	87	150	128	163	81	195	154	194	209	201	218	149
recruitment of neutrophils (M132)	201	0.4312	0.688664	200	190.25	198.5	0.05	29	0.8087	0.980843	Up	0.123543	176	197	29	277	117	271	208	148	274	164	222	200
KLF12 targets network (M32.3)	224	0.71757	0.83127	320	213.75	220.5	0.1	53	1.58223	1.58223	Up	0.119755	276	240	297	206	235	181	320	318	126	114	53	199
Membrane, ER proteins (M134)	170	0.462071	0.714701	200	164.833	172.5	0.0503569	62	0.831647	0.755423	Up	0.114408	196	222	98	93	62	135	197	149	293	97	225	211
Naive B cell surface signature (S8)	126	0.407542	0.670407	145	179.25	143	0.0426852	90	0.665615	0.778612	Up	0.109009	123	143	274	90	272	121	128	144	112	272	329	143
amino acid metabolishm and transport (M154.0)	178	0.383361	0.640232	190	164.833	179	0.043	54	0.589875	-0.158799	Down	0.107731	188	54	265	285	184	174	131	104	101	188	242	62
enriched in NK cells (receptor activation) (M61.2)	277	0.71757	0.83127	315	227.417	253	0.1	42	1.41391	1.41391	Up	0.107015	261	257	305	127	249	311	279	311	194	154	42	239
TBA (M190)	124	0.49144	0.732904	100	153.417	139	0.0547896	76	0.817025	-0.536446	Down	0.103981	167	98	99	123	155	99	90	160	306	195	273	76
cell adhesion (GO) (M117)	129	0.465943	0.714701	130	167.083	146	0.0509284	77	0.646395	0.739319	Up	0.0889233	150	124	219	130	181	298	142	208	77	127	211	138
lipid metabolism, endoplasmic reticulum (M92)	185	0.625234	0.83127	170	199	185	0.0853585	99	1.15862	1.88041	Up	0.087693	166	155	289	258	291	232	156	181	99	206	189	166
integrin mediated leukocyte migration (M39)	112	0.302359	0.543586	165	134.5	127.5	0.0295586	59	0.345867	0.315642	Up	0.0863477	132	80	165	164	189	59	75	111	123	318	137	61
enriched in activated dendritic cells (I) (M119)	242	0.513679	0.751113	245	225.167	231.5	0.0583051	97	0.712914	0.567515	Up	0.0835649	223	241	199	97	226	235	242	228	284	265	212	250
endoplasmic reticulum (M37.2)	219	0.71757	0.83127	245	185.667	213.5	0.1	44	1.10358	1.10358	Up	0.0835272	241	258	90	114	115	186	267	262	251	158	44	242
T cell activation and signaling (M5.1)	238	0.71757	0.83127	250	214.167	229.5	0.1	58	1.10358	1.10358	Up	0.0835272	195	238	246	157	218	291	248	247	221	196	58	255
enriched in antigen presentation (I) (M71)	221	0.526724	0.763401	225	200.75	216	0.0604363	98	0.752121	0.712775	Up	0.0831621	212	220	221	98	204	234	239	238	150	221	168	204
TBA (M121)	117	0.434703	0.690904	90	155.667	133	0.0505333	75	0.539087	-0.578106	Down	0.0816378	140	75	234	273	248	126	103	88	108	173	214	86
extracellular region cluster (GO) (M189)	269	0.520592	0.757853	200	242.5	248.5	0.0646521	114	0.712851	0.818358	Up	0.0809494	225	199	319	306	304	114	184	200	283	295	272	209
myeloid cell cytokines, metallopeptidases and laminins (M78)	305	0.686189	0.83127	290	256.75	276.5	0.1	144	0.966169	0.632644	Up	0.0731267	289	287	238	249	283	144	288	324	270	227	175	307
viral sensing & immunity; IRF2 targets network (II) (M111.1)	110	0.469226	0.714701	130	139.75	127	0.051416	68	0.516451	-0.660351	Down	0.0710471	110	118	68	148	156	127	111	127	217	167	207	121
TBA (M90)	251	0.376881	0.632803	330	235.091	239	0.0462005	74	0.362874	-0.362874	Down	0.0680076	266	239	329	257		276	235	165	74	329	187	229
TBA (M233)	263	0.728945	0.841484	275	230.5	245.5	0.111904	107	0.936957	-1.04106	Down	0.0662292	274	234	107	321	159	142	251	280	197	244	310	247
TBA (M55)	146	0.420055	0.684149	190	149.75	155.5	0.0443866	83	0.424532	0.53367	Up	0.0659984	104	187	95	167	83	214	158	134	160	153	153	189
TBA (M186)	136	0.492808	0.732904	130	177.417	149	0.0598493	109	0.510678	0.660567	Up	0.0649928	182	129	266	304	129	109	146	136	152	170	271	135
TBA (M79)	270	0.559171	0.789558	245	243.917	249.5	0.0659806	100	0.656236	0.603078	Up	0.0635052	243	253	318	100	306	290	246	302	158	294	176	241
viral sensing & immunity; IRF2 targets network (I) (M111.0)	197	0.553908	0.788899	210	188.833	195.5	0.0650565	117	0.621453	-0.839415	Down	0.0603517	117	189	220	134	210	265	171	170	242	140	206	202
TBA (M214)	132	0.347556	0.59867	110	151.75	146.5	0.0349601	64	0.282127	0.288141	Up	0.0592815	203	121	158	197	107	64	160	166	107	135	294	109
TBA (M207)	158	0.476808	0.722902	120	177.833	166	0.0571909	95	0.445177	0.445177	Up	0.059162	181	116	243	312	165	146	124	95	167	180	288	117
enriched in NK cells (I) (M7.2)	248	0.538737	0.777388	285	228.25	238	0.0624473	89	0.572988	-0.554543	Down	0.0590945	194	284	215	99	282	211	258	218	319	283	89	287
extracellular matrix, complement (M140)	233	0.672564	0.83127	150	210.833	228	0.0965157	113	0.770748	0.939933	Up	0.0583358	146	156	311	282	269	258	147	113	228	228	232	160
Hox cluster III (M17.2)	243	0.686189	0.83127	245	218.917	233	0.1	104	0.760457	-0.982188	Down	0.0575569	242	217	240	226	208	305	241	246	238	132	104	228
innate activation by cytosolic DNA sensing (M13)	319	0.637384	0.83127	320	248.667	298	0.0810597	99	0.743812	0.874489	Up	0.0562971	316	311	164	105	215	241	317	309	309	287	99	311
Hox cluster IV (M17.3)	182	0.686189	0.83127	165	191.417	183.5	0.1	92	0.71442	-1.21761	Down	0.0540725	216	162	208	227	164	289	181	186	302	92	105	165
enriched in T cells (II) (M223)	317	0.71757	0.83127	315	266.167	293.5	0.1	124	0.707328	-0.401456	Down	0.0535357	283	296	230	124	245	328	291	306	313	162	301	315
nuclear pore, transport; mRNA splicing, processing (M143)	140	0.400791	0.665961	160	157.417	150.5	0.0417809	92	0.320789	-0.344905	Down	0.0534102	103	157	133	181	108	198	135	92	145	247	234	156
enriched in NK cells (KIR cluster) (M61.1)	273	0.686189	0.83127	260	230.417	250.5	0.1	134	0.701985	0.26826	Up	0.0531313	256	259	291	243	157	281	256	224	245	134	158	261
T cell activation (II) (M7.3)	202	0.583058	0.812822	125	185.333	201	0.0703068	90	0.619803	-0.653216	Down	0.0526081	121	233	218	121	203	187	206	199	218	182	90	246
enriched in cell cycle (M167)	222	0.430955	0.688664	295	199.167	216.5	0.0458964	64	0.34416	0.377529	Up	0.0525764	294	298	122	185	64	83	304	248	135	117	254	286
Hox cluster V (M96)	267	0.686189	0.83127	260	222.667	247.5	0.1	110	0.69074	0.339494	Up	0.0522802	279	267	144	260	160	237	263	258	212	110	193	289
enriched in B cells (VI) (M69)	250	0.607292	0.83127	245	221.333	238.5	0.0749346	104	0.666718	0.880957	Up	0.050462	156	245	273	104	285	242	212	251	227	261	165	235
TBA (M153)	164	0.459961	0.714701	245	171.417	169	0.0500471	89	0.359326	-0.39463	Down	0.0494318	179	133	190	183	119	89	159	242	289	105	241	128
T cell activation (III) (M7.4)	190	0.71757	0.83127	230	182.333	189.5	0.1	91	0.638528	0.974836	Up	0.0483284	154	208	227	131	227	264	202	177	137	138	91	232
enriched in B cells (V) (M47.4)	153	0.71757	0.83127	150	168.833	161.5	0.1	109	0.624645	0.846498	Up	0.0472776	142	149	203	109	185	162	161	189	211	216	147	152
enriched for unknown TF motif CTCNANGTGNY (M62.1)	141	0.686189	0.83127	155	156.75	151.5	0.1	105	0.620832	0.572109	Up	0.0469891	230	151	138	244	105	152	152	121	180	107	160	141
enriched in B cells (IV) (M47.3)	244	0.71757	0.83127	270	220	234.5	0.1	113	0.61977	0.593532	Up	0.0469087	226	270	197	113	140	243	266	297	285	189	146	268
plasma membrane, cell junction (M162.0)	225	0.686189	0.83127	195	215.333	220.5	0.1	125	0.616144	0.6059	Up	0.0466342	192	137	261	290	242	210	183	231	259	203	251	125
T cell differentiation via ITK and PKC (M18)	310	0.71757	0.83127	310	244.417	284	0.1	106	0.608828	-0.510915	Down	0.0460805	305	310	161	132	186	263	321	308	324	200	106	317
nuclear pore complex (mitosis) (M106.1)	151	0.46101	0.714701	215	165.833	160.5	0.050201	96	0.333473	-0.356447	Down	0.0458753	108	160	232	176	214	212	143	96	147	139	202	161
T cell surface, activation (M36)	232	0.71757	0.83127	330	232	227.5	0.1	129	0.602439	-0.563255	Down	0.045597	326	302	159	129	130	225	302	314	207	230	134	326
enriched in monocytes (I) (M4.15)	168	0.71757	0.83127	245	176.083	171.5	0.1	86	0.589938	0.650483	Up	0.0446508	202	242	102	141	102	223	244	267	138	123	86	243
transcriptional targets of glucocorticoid receptor (M74)	159	0.686189	0.83127	175	164.667	167	0.1	106	0.582316	0.621259	Up	0.0440739	175	106	172	248	162	161	155	185	111	212	173	116
TBA (M248)	162	0.414509	0.678475	170	171.917	168	0.0474989	73	0.277362	-0.241266	Down	0.0440651	168	168	73	326	82	139	133	85	184	215	322	168
cell cycle, ATP binding (M144)	142	0.438804	0.694069	110	151.5	152	0.047	61	0.287913	-0.353588	Down	0.0430618	107	61	249	203	163	182	102	138	171	141	235	66
enriched in NK cells (III) (M157)	218	0.71757	0.83127	205	217	213	0.1	116	0.560971	0.799661	Up	0.0424584	180	201	284	116	275	206	196	245	202	233	246	220
TBA (M198)	171	0.565306	0.79481	175	177.417	173.5	0.0670708	101	0.445862	0.387339	Up	0.0419363	145	175	192	158	139	267	138	101	182	172	279	181
TBA (source: B cells) (M152.0)	256	0.544488	0.778854	250	222.909	240	0.0756211	106	0.402513	-0.211771	Down	0.0412022	249	232	181	284		259	249	106	113	308	240	231
chromosome Y linked (M240)	318	0.686189	0.83127	295	262.583	295	0.1	139	0.505696	0.501086	Up	0.0382747	298	295	139	322	151	295	293	316	261	169	316	296
T cell activation (IV) (M52)	311	0.71757	0.83127	295	249.083	284.5	0.1	137	0.500186	-0.509574	Down	0.0378577	293	309	279	137	290	216	328	300	177	208	150	302
mitosis (TF motif CCAATNNSNNNGCG) (M169)	207	0.71757	0.83127	155	185.083	203	0.1	85	0.497088	-0.52592	Down	0.0376232	139	229	152	153	154	220	214	202	204	85	255	214
cell junction (GO) (M4.13)	187	0.71757	0.83127	190	176.417	186.5	0.1	84	0.472957	0.567123	Up	0.0357968	151	191	160	149	188	227	185	182	190	213	84	197
TBA (M32.7)	258	0.367483	0.623206	230	230.167	243.5	0.0407857	75	0.178566	-0.183156	Down	0.0345834	250	228	259	234	237	75	264	275	278	306	129	227
TBA (M128)	160	0.512275	0.751113	115	181.917	167.5	0.0580788	103	0.294369	-0.396123	Down	0.0345047	113	109	309	165	287	183	119	130	170	276	219	103
intracellular transport (M147)	191	0.557763	0.789558	125	185.667	189.5	0.0657324	115	0.338255	-0.328424	Down	0.0327335	228	184	121	195	122	115	211	233	272	136	236	175
formyl peptide receptor mediated neutrophil response (M11.2)	156	0.71757	0.83127	165	180.083	162.5	0.1	97	0.432196	0.528456	Up	0.0327117	159	219	162	162	142	251	210	163	215	151	97	230
TBA (M32.5)	125	0.44383	0.698661	140	153	139.5	0.0477143	86	0.218676	-0.20087	Down	0.0321157	172	139	154	214	109	86	107	105	305	178	127	140
TBA (M66)	299	0.71757	0.83127	305	256	271	0.1	152	0.417989	0.397897	Up	0.0316364	253	286	301	152	299	301	271	249	271	235	163	291
inflammasome receptors and signaling (M53)	175	0.687939	0.83127	180	202.417	178	0.0924861	133	0.402318	0.57319	Up	0.0304503	133	178	310	142	308	233	168	162	178	280	151	186
TBA (M148)	198	0.492797	0.732904	95	190.417	197	0.055	71	0.236225	0.299571	Up	0.0300638	201	71	314	193	310	287	129	141	92	219	237	91
TBA (M32.6)	109	0.466234	0.714701	95	151.667	127	0.0509715	85	0.192195	-0.217238	Down	0.0264399	126	95	226	212	175	93	85	89	264	232	128	95
TBA (M205)	307	0.580676	0.812822	325	258.583	277.5	0.0698654	117	0.302356	-0.262483	Down	0.0256636	322	326	196	178	274	117	318	281	247	236	286	322
enriched for ubiquitination (M138)	172	0.71757	0.83127	150	180.417	175.5	0.1	146	0.320146	-0.480156	Down	0.024231	161	146	231	175	168	157	179	176	183	209	230	150
leukocyte activation and migration (M45)	281	0.71757	0.83127	270	238.25	256	0.1	142	0.304488	0.223804	Up	0.0230458	267	269	256	182	256	278	240	216	260	226	142	267
TBA (M211)	209	0.71757	0.83127	275	221.75	205.5	0.1	156	0.299412	0.259496	Up	0.0226616	285	276	163	187	167	156	273	214	181	197	291	271
TBA (M194)	220	0.71757	0.83127	175	215.25	213.5	0.1	173	0.293443	-0.394262	Down	0.0222099	173	225	229	179	190	285	215	175	200	224	276	212
TBA (M72.1)	226	0.71757	0.83127	205	229.667	221	0.1	170	0.289326	0.249972	Up	0.0218983	296	263	223	201	172	274	219	270	201	198	170	269
inositol phosphate metabolism (M129)	196	0.71757	0.83127	280	200.25	195	0.1	121	0.284044	0.278926	Up	0.0214985	200	179	277	189	276	201	166	201	121	190	220	183
MAPK, RAS signaling (M100)	223	0.71757	0.83127	325	243.25	219	0.1	173	0.273118	-0.251756	Down	0.0206715	324	304	198	194	173	173	322	319	240	179	196	297
TBA (M137)	289	0.71757	0.83127	285	249.75	264.5	0.1	168	0.26745	0.241061	Up	0.0202426	308	285	299	204	191	282	255	274	224	168	229	278
BCR signaling (M54)	214	0.71757	0.83127	235	209	211	0.1	135	0.263148	0.239279	Up	0.019917	238	135	304	188	234	229	150	193	312	234	152	139
phosphatidylinositol signaling system (M101)	204	0.66017	0.83127	210	208.833	201.5	0.0860163	102	0.243663	0.26109	Up	0.0184422	206	128	286	184	293	303	157	244	102	269	197	137
regulation of localization (GO) (M63)	283	0.71757	0.83127	315	224.25	257.5	0.1	65	0.241225	0.224903	Up	0.0182576	312	329	65	210	65	247	315	285	268	125	161	309
platelet activation (II) (M32.1)	235	0.71757	0.83127	195	230.417	228.5	0.1	124	0.234476	0.235846	Up	0.0177468	299	283	186	216	192	143	295	317	241	194	124	275
TBA (M72.2)	177	0.614679	0.83127	190	190.75	179	0.0763972	95	0.227139	0.269141	Up	0.0171916	187	134	280	199	257	270	122	164	95	274	171	136
enriched for TF motif TNCATNTCCYR (M232)	302	0.71757	0.83127	275	265.083	273.5	0.1	207	0.225839	-0.242166	Down	0.0170931	215	273	307	207	277	288	259	257	297	218	309	274
platelet activation (I) (M32.0)	245	0.71757	0.83127	265	228.333	235	0.1	123	0.193437	-0.233039	Down	0.0146407	240	265	248	218	144	230	227	263	296	220	123	266
innate antiviral response (M150)	208	0.785575	0.903686	205	216.167	203.5	0.120425	141	0.349228	-0.321209	Down	0.0144851	141	195	228	145	250	202	187	205	277	325	238	201
TBA (M246)	203	0.836595	0.959023	325	226.583	201	0.151838	137	0.50344	0.685228	Up	0.00862698	232	192	210	325	166	172	190	137	301	285	321	188
transmembrane transport (I) (M87)	228	0.913988	1	300	218.667	223.5	0.184896	55	3.06907	3.06907	Up	1.67185e-07	165	226	298	125	300	286	205	168	282	293	55	221
MHC-TLR7-TLR8 cluster (M146)	212	0.887091	1	240	208.083	208	0.166202	49	1.10358	1.10358	Up	5.55404e-08	177	211	251	155	194	269	236	239	196	315	49	205
enriched for promoter motif NATCACGTGAY (putative SREBF1 targets) (M178)	306	0.914101	1	285	257.833	276.5	0.2	137	0.797871	-0.515681	Down	3.81751e-08	282	281	137	298	206	224	282	272	314	243	262	293
TBA (M116)	315	0.996372	1	300	279.083	293	0.4	210	0.691425	-0.593694	Down	3.21287e-08	300	307	290	272	292	321	294	240	216	307	210	300
RIG-1 like receptor signaling (M68)	211	0.883768	1	145	211.667	208	0.177701	142	0.686926	0.741715	Up	3.18732e-08	204	212	167	246	143	323	200	142	233	288	164	218
targets of FOSL1/2 (M0)	292	0.998378	1	295	250	266.5	0.44233	70	0.648254	0.670128	Up	2.96765e-08	257	274	293	219	294	277	243	213	263	327	70	270
enriched in B cell differentiation (M123)	255	0.91845	1	215	251.917	239.5	0.20377	152	0.589129	0.601137	Up	2.63181e-08	213	224	320	275	307	296	230	152	234	311	216	245
Hox cluster VI (M107)	316	0.914101	1	305	270.667	293.5	0.2	174	0.519275	-0.658923	Down	2.23502e-08	302	300	209	265	174	310	305	287	322	268	203	303
Wnt signaling pathway (M206)	326	0.914101	1	315	294.25	310	0.2	149	0.500125	0.202932	Up	2.12624e-08	306	313	328	311	309	313	316	301	149	278	287	320
TBA (M236)	272	0.931281	1	250	250.917	250	0.2	150	0.458519	0.611793	Up	1.88991e-08	237	246	281	150	298	203	232	271	280	251	313	249
heme biosynthesis (II) (M222)	280	0.988184	1	250	260.917	255.5	0.332012	198	0.435336	-0.39229	Down	1.75822e-08	248	243	236	317	271	218	257	265	198	324	300	254
enriched in NK cells (II) (M61.0)	291	0.97655	1	235	249.5	266	0.268561	126	0.430553	0.480448	Up	1.73105e-08	234	256	283	126	295	300	253	328	174	312	157	276
cell cell adhesion (M133.1)	231	0.89199	1	280	227.917	225.5	0.183167	136	0.427238	0.551772	Up	1.71222e-08	227	182	292	279	255	279	165	196	136	310	224	190
lymphocyte generic cluster (M60)	309	0.986159	1	325	271.5	282.5	0.3	147	0.42189	-0.450548	Down	1.68184e-08	321	323	255	147	259	266	313	279	326	286	156	327
Hox cluster I (M17.0)	229	0.980227	1	220	222.917	224	0.3	102	0.419605	0.404315	Up	1.66886e-08	229	216	263	224	254	262	224	188	213	284	102	216
enriched in hepatocyte nuclear factors (II) (M88.2)	282	0.999394	1	260	247	256	0.490113	186	0.386813	0.361484	Up	1.4826e-08	275	260	211	255	217	257	262	226	239	316	186	260
regulation of transcription, transcription factors (M213)	257	0.960265	1	295	242.25	241	0.235698	146	0.372586	0.322933	Up	1.40178e-08	178	221	300	146	288	261	193	291	219	302	293	215
enriched in monocytes (III) (M73)	274	0.998148	1	220	248.833	251	0.408028	139	0.341969	0.399838	Up	1.22787e-08	218	255	325	139	314	292	247	210	229	320	172	265
TBA (M161)	278	0.931281	1	255	250.583	253	0.2	173	0.336291	-0.36836	Down	1.19562e-08	314	279	254	173	232	188	254	260	252	250	250	301
TBA (M197)	268	0.914362	1	245	230.417	248	0.200221	140	0.327027	-0.464091	Down	1.143e-08	244	173	267	308	252	304	176	151	140	313	278	159
lysosomal/endosomal proteins (M139)	314	0.931281	1	315	277.917	288.5	0.2	166	0.325715	0.303604	Up	1.13554e-08	307	315	288	166	289	316	312	276	246	277	231	312
golgi membrane (II) (M237)	327	0.931281	1	320	282.083	310	0.2	187	0.320747	-0.334263	Down	1.10733e-08	320	324	222	192	187	306	286	329	318	266	314	321
lysosome (M209)	323	0.914101	1	320	286.333	303.5	0.2	193	0.301518	0.224033	Up	9.981e-09	323	319	242	314	193	322	319	293	244	259	290	318
TBA (M203)	287	0.931281	1	295	263.917	263	0.2	174	0.296078	-0.262142	Down	9.67197e-09	292	254	306	174	305	244	269	322	236	257	283	225
antigen processing and presentation (M200)	300	0.980227	1	265	269.333	271.5	0.3	204	0.294396	0.423231	Up	9.57642e-09	251	266	326	309	262	283	261	204	222	291	280	277
cell cycle, mitotic phase (M230)	304	0.997823	1	260	275	276	0.4	168	0.287704	-0.258727	Down	9.19634e-09	263	268	258	168	260	325	284	315	294	299	307	259
TBA (M48)	241	0.95098	1	175	222.5	230.5	0.222206	148	0.285082	0.356784	Up	9.04736e-09	174	231	282	171	236	280	213	169	230	298	148	238
inflammatory response (M33)	301	0.997823	1	275	255.083	272	0.4	131	0.252322	0.275045	Up	7.18656e-09	236	272	322	169	297	293	274	269	226	300	131	272
TBA (M218)	322	0.986159	1	315	287.583	302.5	0.3	186	0.249504	-0.25451	Down	7.02647e-09	286	314	235	186	258	315	323	321	316	292	297	308
integrins and cell adhesion (M84)	297	0.997131	1	280	264	270	0.412672	180	0.247624	0.195851	Up	6.91965e-09	291	250	317	252	278	272	276	268	203	323	180	258
enriched in antigen presentation (II) (M95.0)	246	0.999423	1	235	246.333	235	0.462811	191	0.224933	0.229843	Up	5.63078e-09	231	236	272	211	238	254	226	225	329	309	191	234
TBA (M120)	328	0.931281	1	330	292.25	311.5	0.2	205	0.199205	0.149301	Up	4.16935e-09	309	327	308	205	263	319	314	327	327	271	213	324
TBA (M180)	312	0.997823	1	285	276.5	284.5	0.4	200	0.195744	-0.210506	Down	3.97275e-09	281	291	312	200	312	275	289	222	281	303	264	288
TBA (M72.0)	227	0.894723	1	185	224.917	223	0.171051	133	0.194142	0.191639	Up	3.88177e-09	252	181	271	217	279	327	178	229	133	281	169	182
CORO1A-DEF6 network (I) (M32.2)	308	0.997823	1	280	262.417	278.5	0.4	125	0.190647	-0.226509	Down	3.68325e-09	280	278	275	215	296	253	287	273	287	301	125	279
transmembrane and ion transporters (II) (M224)	313	0.990314	1	210	259.727	288	0.371053	191	0.19024	0.19024	Up	3.66012e-09	288	200	294	318		299	231	206	191	322	302	206
TBA (M241)	329	1	1	325	317.364	323	0.79384	291	0.180354	-0.134495	Down	3.09855e-09	329	325	295	323		326	324	312	291	326	317	323
TBA (M242)	324	0.999994	1	325	294.75	305	0.635231	202	0.169937	-0.110993	Down	2.50683e-09	297	289	321	202	313	320	281	325	256	321	318	294
enriched in antigen presentation (III) (M95.1)	271	0.990917	1	320	250.083	249.5	0.324147	183	0.166655	0.198904	Up	2.32044e-09	220	247	316	196	281	284	221	183	290	319	192	252
cytoskeletal remodeling (M32.8)	205	0.931281	1	190	224.083	203	0.2	130	0.16562	0.195259	Up	2.26161e-09	224	186	315	208	195	312	198	180	275	279	130	187
CORO1A-DEF6 network (II) (M32.4)	293	0.999872	1	270	255	267	0.526318	126	0.156811	-0.177292	Down	1.76126e-09	270	271	303	213	280	294	238	235	249	317	126	264
platelet activation (III) (M42)	325	1	1	330	293.083	310	0.757973	140	0.125804	0.107476	Up	0	313	328	327	240	302	307	326	286	295	328	140	325
